# Supplementary material for: Large‐scale deep proteomic analysis in Alzheimer's disease brain regions across race and ethnicity
Source: Alzheimers Dement. 2024 Nov 13;20(12):8878–97. doi: 10.1002/alz.14360 (PMC11667503; doi:10.1002/alz.14360)
Supplement: Supplementary file 5 — Supporting Information [file ALZ-20-8878-s009.xlsx]

## Sheet: Sheet1
Table S1. Variance Partition Analysis of DLPFC proteins
GENE|UNIPROT	Batch	Diagnosis	Race	Sex	Age	Residuals
NA|A6NIZ1	0	0.00201028	0.0145909	2.29167e-07	6.31156e-05	0.983335
NA|A6NNZ2	0	0.018476	0.010619	1.41383e-08	0.00163212	0.969273
NA|O00370	0	0.0055623	0.0105175	2.8994e-07	0.00168562	0.982234
NA|P00761	0	1.57078e-07	0.0364823	1.19579e-09	0.00476913	0.958748
NA|P02534	2.61241e-14	0.00383765	0	0	0.00377124	0.992391
NA|Q6ZSR9	0	0.0196652	0.0144644	7.66056e-12	0.000224961	0.965646
NA|Q7M135	0	3.25917e-09	1.60308e-09	2.81793e-05	0.000104668	0.999867
A1BG|P04217	0	0	0.0115985	0.0228328	0.00334167	0.962227
A2M|P01023	0	0.0115723	0.00190621	0.00738935	0.0104261	0.968706
AAAS|Q9NRG9	0	0.0108946	0.0021473	1.21669e-05	0.000288466	0.986657
AACS|Q86V21	0	0	0.000700026	0.00982028	0.00436174	0.985118
AADAT|Q8N5Z0	0	0.0290953	0.000395041	8.03227e-05	0.0337186	0.936711
AAGAB|Q6PD74	0	0.00056855	0.000322554	0.0039619	0.00039627	0.994751
AAK1|Q2M2I8	0	0.112288	0.000909738	0.00642952	0.000402443	0.879971
AAMDC|Q9H7C9	0	0.00805893	0	2.16537e-12	0.00218199	0.989759
AAMP|Q13685	0	0.131029	0.00741672	0.0191061	0.00429253	0.838155
AAR2|Q9Y312	0	0.0037279	2.51034e-12	1.97944e-07	0.00539871	0.990873
AARS|P49588	0	8.14127e-11	0.0123341	0.0135381	0.0465821	0.927546
AARS2|Q5JTZ9	0	0.0190155	0.109028	1.32014e-12	0.000279022	0.871677
AARSD1|Q9BTE6	0	3.25878e-15	0.0100499	0.00418053	0.0221875	0.963582
AASDHPPT|Q9NRN7	0	3.10238e-09	0.00297797	2.91227e-12	0.00625398	0.990768
AASS|Q9UDR5	1.00772e-10	0.0456789	0.0032362	2.02586e-08	0.000262451	0.950822
AATF|Q9NY61	0	0	0	1.38051e-18	0.000806492	0.999194
AATK|Q6ZMQ8	7.47104e-10	0.0793299	0.0129087	0.00987769	6.38822e-06	0.897877
ABAT|P80404	0	0.000825315	0.00511533	1.95516e-08	0.000400624	0.993659
ABCA1|O95477	0	0.00299905	6.58346e-10	0.0067895	0.00791853	0.982293
ABCA2|Q9BZC7	0	0.00432613	0.0308366	0.00147448	0.000674139	0.962689
ABCA3|Q99758	4.5744e-08	0.0285619	3.53539e-10	7.067e-11	0.00639382	0.965044
ABCA5|Q8WWZ7	0	0.0167074	0	0.000142663	0.0071873	0.975963
ABCA7|Q8IZY2	0	0.000527909	0.0172857	2.95851e-08	4.99294e-05	0.982136
ABCA8|O94911	0	0.0155139	0.00828127	4.91589e-09	0.00536168	0.970843
ABCB1|P08183	0	0.000914339	0.0158922	0.00603656	0.0106024	0.966554
ABCB10|Q9NRK6	0	0.0338909	0	0.00943677	0.00896456	0.947708
ABCB11|O95342	0	0.00269945	1.55339e-11	2.20318e-07	0.00061174	0.996689
ABCB6|Q9NP58	0	0.00291447	1.69635e-08	0.00707087	0.00832303	0.981692
ABCB7|O75027	0	0.00174801	0.0352702	0.00618133	0.000391949	0.956409
ABCB8|Q9NUT2	1.70083e-13	0.0215884	0.00303442	0.00109277	2.09997e-06	0.974282
ABCB9|Q9NP78	0	0.00128225	0	8.95437e-18	0.000378567	0.998339
ABCC1|P33527	0	0.00449405	0.0509863	0.0118954	0.0115234	0.921101
ABCC4|O15439	0	0.0384705	0	1.87202e-07	6.49885e-05	0.961464
ABCC5|O15440	0	0.00594851	0	0	0.0117567	0.982295
ABCC8|Q09428	0	0.0596636	1.51554e-06	0.00508845	0.00117922	0.934067
ABCC9|O60706	0	0.00580852	0.0104037	3.66462e-08	0.0024408	0.981347
ABCD1|P33897	0	0.00380356	0.00683393	6.09432e-09	0.00192217	0.98744
ABCD2|Q9UBJ2	0	0.00637512	5.87508e-07	0.0098684	0.0165298	0.967226
ABCD3|P28288	0	0.000889721	0	0.000297236	0.00129562	0.997517
ABCD4|O14678	0	0.000132064	2.56907e-05	7.00425e-10	6.6885e-06	0.999836
ABCE1|P61221	0	0.00589494	0.00644087	5.34362e-09	0.00858076	0.979083
ABCF1|Q8NE71	0	0.0040771	0.0248884	0.0130145	0.0125913	0.945429
ABCF2|Q9UG63	0	0.0202979	0.0128067	0.0221097	0.0106065	0.934179
ABCF3|Q9NUQ8	0	0	0	0	0.020241	0.979759
ABCG1|P45844	0	0.00727852	0.00704606	2.06796e-13	0.000238958	0.985436
ABCG2|Q9UNQ0	0	0.00198884	3.94693e-08	3.73067e-08	0.00536716	0.992644
ABCG4|Q9H172	1.02317e-12	0.00848629	4.09949e-12	1.91298e-12	0.0043144	0.987199
ABHD10|Q9NUJ1	0	0.0202549	0.0110442	0.000227364	0.00216086	0.966313
ABHD11|Q8NFV4	0	0.0256994	0.0141983	4.45488e-08	0.0006113	0.959491
ABHD12|Q8N2K0	0	0.0813926	0.000807848	0.000981675	5.06543e-06	0.916813
ABHD13|Q7L211	0	0	0.0122242	1.07371e-09	0.00321238	0.984563
ABHD14A|Q9BUJ0	0	0.000466066	0.00130667	5.07953e-09	0.000843327	0.997384
ABHD14B|Q96IU4	0	0.0664942	0.00229373	2.83011e-11	3.98909e-05	0.931172
ABHD16A|O95870	0	0.0817307	0.0085779	0.0022784	0.000577049	0.906836
ABHD17A|Q96GS6	0	0.00460887	1.86582e-08	1.04725e-08	0.00391778	0.991473
ABHD17B|Q5VST6	0	0.00651345	0.000864113	1.43202e-08	0.00509709	0.987525
ABHD17C|Q6PCB6	0	0	3.70261e-15	0	0.0103989	0.989601
ABHD4|Q8TB40	0	0.0170906	9.01229e-13	0.0117695	0.0137057	0.957434
ABHD5|Q8WTS1	0	0.00218968	0.00367728	0.00648307	0.0023922	0.985258
ABHD6|Q9BV23	0	9.30555e-11	0.0162612	0.00701278	0.00218673	0.974539
ABI1|Q8IZP0	0	0	0	0	0.0335534	0.966447
ABI2|Q9NYB9	0	0.0619824	2.03166e-08	0.0096543	0.0307574	0.897606
ABI3|Q9P2A4	0	0.00390579	0	0.0013658	0.00319949	0.991529
ABI3BP|Q7Z7G0	0	0.0180116	0.00245079	2.24284e-09	0.00364911	0.975889
ABL1|P00519	0	0.00678599	2.44235e-09	2.59509e-05	0.00536046	0.987828
ABL2|P42684	0	0.0239761	0.000385796	0.00279503	0.000151895	0.972691
ABLIM1|O14639	0	0.0288378	0.0134849	0.00794439	0.00296644	0.946766
ABLIM2|Q6H8Q1	1.91965e-11	0.0482036	1.54427e-09	0.0053096	0.00694949	0.939537
ABLIM3|O94929	0	0.00161306	0	0.000176317	0.00780373	0.990407
ABR|Q12979	0	0.0676698	4.35166e-06	3.24555e-12	0.00709676	0.925229
ABRACL|Q9P1F3	0	0.105381	0.00336123	5.71688e-06	0.000406536	0.890845
ABRAXAS1|Q6UWZ7	0	0.000846438	0.00575433	3.76634e-09	0.00445074	0.988948
ABRAXAS2|Q15018	0	0.0138627	4.64757e-10	6.44119e-10	0.0014386	0.984699
ABTB2|Q8N961	0	0	0	0	0.000680254	0.99932
ACAA1|P09110	0	0.0126114	1.08389e-13	0.000942185	0.00198264	0.984464
ACAA2|P42765	0	0.00285268	0.0151568	0.00188092	0.0141919	0.965918
ACACA|Q13085	0	0.0338708	0.0275298	2.98127e-08	0.00134127	0.937258
ACACB|O00763	0	0.0855643	0	6.69039e-14	0.00939999	0.905036
ACAD10|Q6JQN1	0	0.00394787	3.41025e-11	0	1.311e-06	0.996051
ACAD11|Q709F0	0	2.0887e-16	0	0.004128	9.11181e-06	0.995863
ACAD8|Q9UKU7	0	0.0109164	0.00773563	0.0002016	0.00010047	0.981046
ACAD9|Q9H845	0	0.0160424	1.42355e-07	8.23986e-11	0.00809788	0.97586
ACADL|P28330	0	0.0156735	0.0159908	3.83348e-07	0.00149968	0.966836
ACADM|P11310	0	0.00225574	0.0216857	1.76728e-12	0.00170524	0.974353
ACADS|P16219	0	2.35816e-13	0.0292434	0.000258379	2.53139e-05	0.970473
ACADSB|P45954	0	0.0153047	0	4.83244e-11	0.000700269	0.983995
ACADVL|P49748	0	0	0.0636314	0.00828455	0.0164011	0.911683
ACAN|P16112	0	0.0260806	3.12942e-11	5.65909e-12	0.0145256	0.959394
ACAP2|Q15057	0	0	0.00199494	0.00100582	0.0616226	0.935377
ACAP3|Q96P50	8.06663e-09	0.0628737	1.2786e-05	0.00105116	0.00475014	0.931312
ACAT1|P24752	0	0.00303336	2.34175e-11	0.00323281	0.00104294	0.992691
ACAT2|Q9BWD1	0	0.0619249	0.0469297	0.0249984	0.00163982	0.864507
ACBD3|Q9H3P7	0	0.000185879	0.0103797	1.3907e-11	0.00188083	0.987554
ACBD5|Q5T8D3	0	0.0200681	0.0064566	8.47399e-12	0.00184235	0.971633
ACBD6|Q9BR61	0	0.0267125	0.0213099	0.00839036	0.000407195	0.94318
ACBD7|Q8N6N7	0	0	0.00750766	0.0114819	0.00446044	0.97655
ACE|P12821	0	0.0103526	0	0.000494487	0.000155917	0.988997
ACHE|P22303	0	0.0094601	0.000141137	4.12972e-06	6.04556e-05	0.990334
ACIN1|Q9UKV3	0	0.0212024	0	0.00454467	7.26568e-05	0.97418
ACLY|P53396	0	0	0	0	0.00444286	0.995557
ACO1|P21399	0	0	0.042467	1.97366e-10	0.000928915	0.956604
ACO2|Q99798	0	0.072711	2.26276e-10	7.93798e-11	0.0100961	0.917193
ACOT1|Q86TX2	0	0.003447	0.0304354	2.25143e-07	0.00290609	0.963211
ACOT11|Q8WXI4	0	0.00572618	0.00913643	4.10311e-07	0.012692	0.972445
ACOT13|Q9NPJ3	0	0.0425517	0.0188825	0.00240424	0.000593382	0.935568
ACOT2|P49753	0	0.00114424	7.03316e-09	3.69035e-10	0.00359184	0.995264
ACOT7|O00154	0	0.0455075	0.00718112	1.41196e-12	0.000788831	0.946523
ACOT7L|Q6ZUV0	0	0.0175379	1.23539e-10	1.10936e-10	3.47037e-05	0.982427
ACOT8|O14734	0	0	0.0534718	0.0025848	0.00517814	0.938765
ACOT9|Q9Y305	0	0.00423825	0.0151176	4.64108e-08	0.0211919	0.959452
ACOX1|Q15067	0	0.0253426	0.00987864	1.05048e-08	0.000717661	0.964061
ACOX2|Q99424	0	0.0152952	0.0126162	3.57689e-09	0.00228808	0.969801
ACOX3|O15254	0	0.00360328	0.00549758	5.75406e-09	0.0034005	0.987499
ACP1|P24666	0	0	0.00558931	0.000213613	9.17403e-05	0.994105
ACP2|P11117	0	0	0	0	0.0100348	0.989965
ACP6|Q9NPH0	0	0.000502928	3.33789e-11	0.00462286	0.00277825	0.992096
ACSBG1|Q96GR2	0	0.0135592	0.0211607	4.15595e-08	0.00250133	0.962779
ACSF2|Q96CM8	0	0.0172326	0.00965475	0.00363246	0.00101363	0.968467
ACSF3|Q4G176	0	0.00403183	0.00196783	0.00181577	5.99976e-05	0.992125
ACSL1|P33121	0	0.0555216	0.0055348	0.0312847	0.00739592	0.900263
ACSL3|O95573	0	0.00640843	2.6859e-14	2.65911e-11	0.00281059	0.990781
ACSL4|O60488	0	0.0155126	8.1639e-12	9.44723e-08	0.00842	0.976067
ACSL5|Q9ULC5	0	0	1.37048e-18	0.00255594	0.00322604	0.994218
ACSL6|Q9UKU0	0	0.0167761	0.00091401	3.05876e-06	0.00012052	0.982186
ACSM5|Q6NUN0	0	0.0351155	0.000747192	0.000972737	0.010938	0.952227
ACSS1|Q9NUB1	0	0.0132764	0.0145262	0	0.0191364	0.953061
ACSS2|Q9NR19	0	0.00675896	0.00203763	0.00028028	0.00224841	0.988675
ACSS3|Q9H6R3	0	0.0446324	0.0216822	0.00498361	0.00139477	0.927307
ACTA1|P68133	0	0	0.0102961	5.28118e-14	0.000152778	0.989551
ACTA2|P62736	0	2.7947e-08	0.00605197	0.00417765	0.000165092	0.989605
ACTB|P60709	0	0	0.00988557	1.47021e-12	0.017089	0.973025
ACTBL2|Q562R1	0	0	0.000462533	0	0.00951554	0.990022
ACTG1|P63261	0	0.00874797	3.16787e-09	0.0213011	0.00596002	0.963991
ACTL6A|O96019	0	0.0373984	0.00119064	0.000237	0.00021374	0.96096
ACTL6B|O94805	0	0.000197344	0.000956011	0.000133397	0.0123484	0.986365
ACTN1|P12814	0	0.0613488	4.94125e-05	4.24114e-09	0.00238472	0.936217
ACTN2|P35609	0	0.0776253	0	0	0.00441468	0.91796
ACTN3|Q08043	0	0.0443589	3.32298e-06	3.65235e-06	0.0136597	0.941974
ACTN4|O43707	0	0.0790925	2.25409e-12	6.74458e-12	0.0252167	0.895691
ACTR10|Q9NZ32	0	0.0161183	0.00587779	0.00328195	0.0023439	0.972378
ACTR1A|P61163	0	0	0	0.00120035	0.00230363	0.996496
ACTR1B|P42025	0	0.0213778	0.00464953	0.00392017	0.00778002	0.962272
ACTR2|P61160	0	0	3.55808e-05	1.24377e-10	0.0623868	0.937578
ACTR3|P61158	8.37888e-09	0.0234823	0.0127599	0.00130517	0.0435998	0.918853
ACTR3B|Q9P1U1	0	0.0449665	8.4613e-12	3.95223e-12	0.0311047	0.923929
ACTR5|Q9H9F9	0	0	0.00467294	2.17909e-10	0.00061755	0.99471
ACTR6|Q9GZN1	0	0.00139115	0.00106338	1.13006e-10	0.00286762	0.994678
ACVR1|Q04771	0	0.0151255	0.00246625	0.00731306	0.00109015	0.974005
ACVR1B|P36896	0	0.0327723	9.12722e-13	0.00200671	0.00066085	0.96456
ACVR1C|Q8NER5	0	0.00255183	2.69876e-13	0	8.40146e-06	0.99744
ACVR2A|P27037	0	1.45099e-16	0	0.00271288	0.00295716	0.99433
ACY1|Q03154	0	0.0429145	0.00101483	1.01988e-07	0.000134043	0.955937
ACY3|Q96HD9	0	0.00081694	0.00883705	0.0175366	0.0109041	0.961905
ACYP1|P07311	0	0.00199692	0.00998381	0.00212551	0.00037516	0.985519
ACYP2|P14621	0	0.0092147	0.04001	0.0130959	0.000536737	0.937143
ADA|P00813	0	0	0.0789071	2.93719e-13	0.0362649	0.884828
ADAL|Q6DHV7	0	0.00861333	0.00354527	0.00192993	0.00327407	0.982637
ADAM10|O14672	5.78453e-09	0.0140076	0.0104163	9.69544e-05	0.000771497	0.974708
ADAM11|O75078	0	0.160375	2.31337e-06	5.21876e-08	0.001551	0.838071
ADAM15|Q13444	0	0.000647575	0.00571497	0.000341113	0.00219914	0.991097
ADAM17|P78536	0	0.0781231	1.98063e-07	0.000857837	0.00328524	0.917734
ADAM22|Q9P0K1	0	0.00451328	7.83422e-07	0.000331845	0.00102595	0.994128
ADAM23|O75077	0	0.00924084	0	4.3726e-16	0.00142075	0.989338
ADAM9|Q13443	3.25693e-10	0	5.61363e-12	0.00503856	0.00670841	0.988253
ADAMTS1|Q9UHI8	0	0.0540133	8.93282e-14	0	0.00149692	0.94449
ADAMTS17|Q8TE56	0	0	0	0	0.0260355	0.973964
ADAP1|O75689	0	0.028496	0.000565203	6.64674e-06	0.0427515	0.928181
ADAR|P55265	0	5.53356e-21	0	0	0.00594806	0.994052
ADARB1|P78563	0	1.93965e-15	0	0	5.65999e-05	0.999943
ADCK1|Q86TW2	0	0.0289578	0.0156635	0.00503258	0.00315919	0.947187
ADCK5|Q3MIX3	0	0.0245138	0.00126907	0.00050646	4.36569e-05	0.973667
ADCY1|Q08828	0	0.076725	0.00616481	1.79854e-08	0.000157826	0.916952
ADCY2|Q08462	0	0	0	3.74563e-22	0.0127356	0.987264
ADCY3|O60266	0	0	0	0	0.00145582	0.998544
ADCY5|O95622	0	0.0134221	0.0188753	0.00596888	0.00207874	0.959655
ADCY6|O43306	0	0	5.80213e-16	0	0.0113649	0.988635
ADCY7|P51828	0	0.001957	0.000358661	0.00895924	0.0127042	0.976021
ADCY8|P40145	0	0.0404131	0.0442535	8.17066e-07	0.00332838	0.912004
ADCY9|O60503	0	0.0276787	0.00910578	9.10407e-09	0.00963672	0.953579
ADCYAP1|P18509	0	0.0650487	0.0094427	9.1335e-07	0.00297172	0.922536
ADCYAP1R1|P41586	0	0.134849	0.0201887	0.00318225	9.78738e-05	0.841682
ADD1|P35611	0	1.68879e-14	0	0.0089955	7.2731e-05	0.990932
ADD2|P35612	0	0.0539273	0.000211137	0.0106156	0.00127663	0.933969
ADD3|Q9UEY8	0	0.0838524	0	0.0108646	0.000221739	0.905061
ADGRA1|Q86SQ6	6.42576e-11	0.0450605	0.00795097	0.00193866	0.00468695	0.940363
ADGRA2|Q96PE1	0	0.00650111	0.0136464	0.00369138	0.00161855	0.974543
ADGRB1|O14514	0	0.0390632	0.00186409	0.00503138	0.0277023	0.926339
ADGRB2|O60241	5.11481e-12	0.0535714	0.010181	0.00259955	0.023012	0.910636
ADGRB3|O60242	0	0	0	0	0.051141	0.948859
ADGRF5|Q8IZF2	0	0.0231639	0.00287346	5.48574e-12	0.0117308	0.962232
ADGRG1|Q9Y653	0	0.119566	0.0156041	1.66415e-06	0.000298717	0.864529
ADGRL1|O94910	3.94812e-16	0.0499795	1.1147e-13	0.000636314	0.0147083	0.934676
ADGRL2|O95490	0	0.000288853	0	1.88107e-16	0.021952	0.977759
ADGRL3|Q9HAR2	0	0	0	0	0.0253633	0.974637
ADH1B|P00325	0	0.0128603	0.0316976	1.1135e-05	0.0138556	0.941575
ADH1C|P00326	0	0.00105187	0.00405521	2.49383e-06	0.000853848	0.994037
ADH5|P11766	0	0.138932	0.00963188	1.45794e-05	0.00351567	0.847906
ADHFE1|Q8IWW8	0	0.0149052	0.0333291	0.00479753	0.00603871	0.940929
ADI1|Q9BV57	0	0.00177641	0.0236402	0.00782729	0.00714006	0.959616
ADIPOR1|Q96A54	0	0.00317264	0.00593496	0.0125415	0.00190909	0.976442
ADIRF|Q15847	0	0.0974399	0.0091223	9.78652e-10	0.0013652	0.892073
ADK|P55263	0	0.0674841	0.114186	3.00108e-08	0.000161128	0.818169
ADNP|Q9H2P0	0	0.00940044	0.0114508	6.11636e-11	0.0022395	0.976909
ADO|Q96SZ5	0	0.0178133	0.0144947	0.00731651	0.00298988	0.957386
ADORA1|P30542	7.20139e-53	0.0607193	2.3183e-12	3.08824e-13	0.00142017	0.937861
ADPGK|Q9BRR6	0	0.0247311	0.0525571	0.0167919	0.00213306	0.903787
ADPRH|P54922	0	0.0231122	0.0054071	0.00133002	0.000116331	0.970034
ADPRHL1|Q8NDY3	0	0.0101203	0.0202202	0.00127664	0.0242253	0.944158
ADPRHL2|Q9NX46	0	0.0235681	3.1735e-08	5.47276e-09	0.0121362	0.964296
ADRA1B|P35368	0	0.0055096	0	3.31239e-11	0.00443099	0.990059
ADRA2A|P08913	0	0	0.00605695	3.11522e-12	0.0679826	0.92596
ADRB1|P08588	0	0.0029663	0.00992392	5.35572e-08	0.00244432	0.984665
ADRM1|Q16186	0	0	0.0094688	6.00667e-06	0.00147508	0.98905
ADSL|P30566	0	0.0808862	0.00322339	4.66542e-12	0.00441454	0.911476
ADSS|P30520	0	0.0044662	1.4336e-09	0.00121152	0.00313974	0.991183
ADSSL1|Q8N142	0	1.77324e-10	0.0244329	3.11168e-11	0.00401495	0.971552
AEBP1|Q8IUX7	0	0.0154309	0.01372	4.90599e-06	0.00124806	0.969596
AES|Q08117	0	0.0226622	0.00406615	0.0058303	0.00208286	0.965358
AFAP1|Q8N556	0	0.00169963	0.000612764	0	0.0118921	0.985796
AFAP1L2|Q8N4X5	0	0.00689647	0.00230727	6.62058e-08	0.0768474	0.913949
AFDN|P55196	0	0.00416652	0.00548444	0	0.0288045	0.961545
AFF4|Q9UHB7	0	0.0126128	5.97678e-15	0.00116019	0.00342236	0.982805
AFG1L|Q8WV93	0	0.0233693	4.72795e-06	0.00061645	0.00761347	0.968396
AFG3L2|Q9Y4W6	0	0.0422968	0.00216565	1.82478e-08	8.85924e-07	0.955537
AFM|P43652	0	0.0101815	0	0.0102765	0.00134861	0.978193
AFTPH|Q6ULP2	0	0.0227868	0.00685394	0.00400878	0.00229667	0.964054
AGA|P20933	0	0.0133456	0.0161117	4.41964e-08	0.0046203	0.965922
AGAP1|Q9UPQ3	0	2.75156e-09	0.0540443	3.48784e-08	0.000136989	0.945819
AGAP2|Q99490	0	0.0609801	1.23838e-05	0.000865686	0.00926179	0.92888
AGAP3|Q96P47	0	0.00863882	0	0	0.0153552	0.976006
AGBL4|Q5VU57	0	0.0297644	0.0263736	0.000499011	0.000880908	0.942482
AGFG1|P52594	0	0.0573986	0	0.0125734	0.00589507	0.924133
AGFG2|O95081	0	0.030751	0	4.25308e-13	0.0286029	0.940646
AGK|Q53H12	2.21023e-07	0.0384804	0.00318472	3.94431e-12	0.000891301	0.957443
AGL|P35573	0	0.00201615	0.016384	0.0182617	1.36221e-06	0.963337
AGMAT|Q9BSE5	0	0.000527723	0.0518935	0.00273895	0.001178	0.943662
AGO1|Q9UL18	0	0.0156516	0.0104481	0.000118421	9.17218e-06	0.973773
AGO2|Q9UKV8	0	0.00476621	0.000488324	0.000372318	0.00534963	0.989024
AGO3|Q9H9G7	0	0	0	0	0.000920416	0.99908
AGPAT1|Q99943	0	0.167411	8.51972e-11	0.0110816	0.0147399	0.806768
AGPAT3|Q9NRZ7	0	0.00684762	0.0269529	0.00516495	0.00306628	0.957968
AGPAT4|Q9NRZ5	0	0.0102435	0.0188218	0.00260453	0.0358944	0.932436
AGPAT5|Q9NUQ2	0	0.0139864	0.000273792	0.0122187	0.000905943	0.972615
AGPS|O00116	0	0.00197342	4.32584e-11	1.07441e-10	0.0044771	0.993549
AGRN|O00468	0	0.0933425	0	0.00306955	0.00169154	0.901896
AGT|P01019	0	0.0158303	0.0100028	0.0141742	0.000513611	0.959479
AGTPBP1|Q9UPW5	0	0	0.00428502	4.54113e-18	0.0219747	0.97374
AGTRAP|Q6RW13	0	1.51641e-13	0.0120396	0.00651664	0.00274016	0.978704
AHCTF1|Q8WYP5	0	0.0172189	0.0106972	1.99123e-12	0.00179682	0.970287
AHCY|P23526	0	0.0521193	0.0601072	9.54048e-07	3.48837e-05	0.887738
AHCYL1|O43865	0	0.0143497	4.8715e-14	0	0.00635133	0.979299
AHCYL2|Q96HN2	0	0.000697514	8.60023e-10	0.0107778	0.00441781	0.984107
AHDC1|Q5TGY3	0	0	0	0	2.86104e-06	0.999997
AHNAK|Q09666	0	0.089496	0.000660125	0	0.00422077	0.905623
AHNAK2|Q8IVF2	0	0.0141287	0.00612786	0.00120309	0.00631255	0.972228
AHSA1|O95433	0	0.00250182	0.00114405	4.03399e-14	0.00081536	0.995539
AHSG|P02765	0	2.24566e-05	2.70031e-08	0.0168629	5.09878e-05	0.983064
AHSP|Q9NZD4	0	0.00636826	0.0484986	0.00207337	0.000135666	0.942924
AIDA|Q96BJ3	0	0.0393338	0.0148656	0.0151977	0.00907874	0.921524
AIF1|P55008	0	0.0190738	0.00484268	1.58708e-07	0.00198661	0.974097
AIF1L|Q9BQI0	0	0.00338625	7.71899e-20	1.02633e-09	0.00249066	0.994123
AIFM1|O95831	0	0.0348183	4.42251e-13	4.02687e-13	6.40376e-07	0.965181
AIFM2|Q9BRQ8	0	0.00846812	3.29025e-08	0.0124723	0.00267702	0.976383
AIFM3|Q96NN9	0	0.00176197	0.0715502	2.28669e-05	0.00980935	0.916856
AIG1|Q9NVV5	0	0.00116596	0.0108054	2.94706e-09	0.00185991	0.986169
AIMP1|Q12904	0	0.00253419	0	0.00165145	0.00350103	0.992313
AIMP2|Q13155	0	0.000505628	3.13165e-10	9.63847e-10	6.98805e-05	0.999424
AIP|O00170	0	0.055353	0.114959	0.00405844	0.0024584	0.823171
AJAP1|Q9UKB5	0	0.0142499	0.00213771	6.10972e-08	0.00944007	0.974172
AJM1|C9J069	0	0.0371303	0.00437002	0.00604238	0.0125714	0.939886
AK1|P00568	0	0.11831	0.000190311	0.00740994	0.00960638	0.864483
AK2|P54819	0	0.00844313	0.0110418	0.0203384	0.00271997	0.957457
AK3|Q9UIJ7	0	0.0190127	0.0102467	0.00107035	0.00137124	0.968299
AK4|P27144	0	0	0.0228128	0.00439239	8.14537e-05	0.972713
AK5|Q9Y6K8	0	0.00927067	0	4.84598e-14	0.00208491	0.988644
AK6|Q9Y3D8	0	0.00479944	0.00279247	0.00323512	0.00446846	0.984705
AKAIN1|P0CW23	0	0	0	0	0.00154633	0.998454
AKAP1|Q92667	0	0.00234696	0.0231084	0.00120857	0.000808855	0.972527
AKAP10|O43572	0	4.4261e-09	0.000877441	0.000298008	1.27908e-05	0.998812
AKAP11|Q9UKA4	0	1.25317e-10	0.000271015	2.3226e-11	0.0038583	0.995871
AKAP12|Q02952	0	0.00338161	0.00999996	0.00876922	0.0780868	0.899762
AKAP13|Q12802	1.76298e-10	0.0105351	0.00671396	0.00324847	2.93793e-05	0.979473
AKAP17A|Q02040	0	0	0.00102011	0.0123392	0.000367976	0.986273
AKAP2|Q9Y2D5	0	0.0120149	1.71032e-09	2.27533e-07	0.00498006	0.983005
AKAP5|P24588	0	0.0228512	0.00336513	0.00233372	0.0160554	0.955395
AKAP6|Q13023	0	0.0452211	0.0146861	5.36322e-05	0.00289002	0.937149
AKAP7|Q9P0M2	0	0	0	0	0.0342165	0.965783
AKAP8|O43823	0	0.0308809	2.40961e-08	0.000124368	0.0125016	0.956493
AKAP8L|Q9ULX6	0	0.0623068	4.10082e-07	0.00570457	0.00247739	0.929511
AKAP9|Q99996	0	0	0.00733949	0	0.00733787	0.985323
AKR1A1|P14550	0	0.0591653	0.0305539	2.95782e-08	0.0142853	0.895996
AKR1B1|P15121	0	0.085102	0.0961157	0.00968163	0.00334728	0.805753
AKR1B15|C9JRZ8	0	0.0452351	0.0465245	0.00784734	0.00045752	0.899936
AKR1C1|Q04828	0	0.0800061	0.030038	0.00648032	2.43463e-07	0.883475
AKR1C2|P52895	0	0.0487999	0.00981917	1.3168e-09	0.000204602	0.941176
AKR1C3|P42330	0	0.021445	0	0.00769576	6.3868e-05	0.970795
AKR7A2|O43488	0	0.0458741	0.082092	0.0113077	0.00105034	0.859676
AKR7A3|O95154	0	0.0184987	0.256716	0.00261574	0.00112614	0.721044
AKT1|P31749	0	0.00607561	0	1.97051e-13	0.0280579	0.965866
AKT1S1|Q96B36	0	0.0225362	0.00152667	0.00137302	7.91868e-07	0.974563
AKT2|P31751	0	0.0123763	2.36904e-12	1.38429e-13	0.00472794	0.982896
AKT3|Q9Y243	0	0.0741226	2.19269e-06	6.80537e-08	0.000309813	0.925565
AKTIP|Q9H8T0	0	0.0120906	7.74808e-10	0.00226354	0.0157374	0.969908
ALAD|P13716	0	0.0613509	0	0.00737937	0.00889179	0.922378
ALB|P02768	0	1.12842e-09	0	0.0127293	0.000200011	0.987071
ALB|P02769	0	0	1.49616e-10	0.0107409	0.000988185	0.988271
ALCAM|Q13740	0	0.023456	0.00434244	0.0374797	0.0513849	0.883337
ALDH16A1|Q8IZ83	0	0.0370877	0.0206074	0.0109416	0.00661155	0.924752
ALDH18A1|P54886	0	0.000238583	8.64842e-12	0.00376479	0.00274768	0.993249
ALDH1A1|P00352	0	0.00921482	0.0143963	0.00121692	0.00890725	0.966265
ALDH1A2|O94788	0	0	0.0770109	6.36242e-14	3.38159e-05	0.922955
ALDH1A3|P47895	0	0.00765627	0.0214298	0.00445458	0.0397452	0.926714
ALDH1B1|P30837	0	3.05551e-07	0.0361344	7.78856e-11	0.000283058	0.963582
ALDH1L1|O75891	0	0.0916754	0.00894677	0	7.15474e-05	0.899306
ALDH1L2|Q3SY69	0	0.019994	5.08643e-10	0.0022826	0.00015174	0.977572
ALDH2|P05091	0	0.00697599	3.47419e-14	7.68945e-13	1.37196e-05	0.99301
ALDH3A2|P51648	0	0.0617941	9.61541e-12	0.00440626	0.00171826	0.932081
ALDH3B1|P43353	0	0.000401991	7.19027e-12	1.20954e-12	0.00010845	0.99949
ALDH4A1|P30038	0	0	0.0271157	0	0.0086014	0.964283
ALDH5A1|P51649	0	0.0413523	0.0136403	0.00373056	0.00178639	0.93949
ALDH6A1|Q02252	0	0.00753821	0.000718804	0.00446187	0.00908527	0.978196
ALDH7A1|P49419	0	8.95114e-09	0.0130323	0.00340877	0.0032483	0.980311
ALDH9A1|P49189	0	0.0671782	0	0.00164047	0.000708613	0.930473
ALDOA|P00883	0	0	0.00291024	3.14275e-06	0.00102425	0.996062
ALDOA|P04075	0	0.0213054	0.0353004	0	0.0153065	0.928088
ALDOB|P05062	0	0	0.00368987	0.00254281	0.00689606	0.986871
ALDOC|P09972	0	0	0.0135589	0.00186921	0.0206093	0.963963
ALG1|Q9BT22	0	0.00102783	0.00100652	0.00177664	0.0101541	0.986035
ALG10|Q5BKT4	0	0.0193136	1.62e-05	2.47166e-07	0.00106861	0.979601
ALG11|Q2TAA5	0	0.00702969	0.0361039	0.0052819	0.0118807	0.939704
ALG12|Q9BV10	0	0	0.0295034	0.000944495	0.00121871	0.968333
ALG13|Q9NP73	0	0.0100864	0.000236737	0	2.52663e-05	0.989652
ALG2|Q9H553	0	0.00446858	1.11488e-09	0.00276905	0.00562078	0.987142
ALG5|Q9Y673	0	0.0212179	0.0269575	3.05141e-06	0.00266689	0.949155
ALG6|Q9Y672	0	0	0	0	0.000944215	0.999056
ALG8|Q9BVK2	0	4.84026e-09	0.00180059	1.44124e-12	0.000331025	0.997868
ALG9|Q9H6U8	0	0.00592587	0.00863723	0	6.4026e-05	0.985373
ALK|Q9UM73	0	0	0.00339416	7.27977e-09	0.0040692	0.992537
ALKBH4|Q9NXW9	0	5.31547e-15	0.00737112	5.781e-17	0.000169512	0.992459
ALKBH5|Q6P6C2	0	0.00137313	0	0	0.00337832	0.995249
ALKBH6|Q3KRA9	0	0.00970489	0.00432354	5.65936e-09	7.09254e-05	0.985901
ALKBH7|Q9BT30	0	0.00987214	0.00611783	0.00113704	0.000266018	0.982607
ALOX5|P09917	0	0.0325562	0	0.000227898	1.27573e-06	0.967215
ALOX5AP|P20292	0	0.0382712	0.00222914	0.00161026	0.000149165	0.95774
ALPL|P05186	0	0.0229856	0.00255207	2.17253e-07	0.0054232	0.969039
ALS2|Q96Q42	2.16754e-13	0.00352055	0.00458942	2.32443e-13	0.00946296	0.982427
ALYREF|Q86V81	0	4.29062e-11	0.00758637	0.0146331	0.00186233	0.975918
AMACR|Q9UHK6	0	0	2.24855e-11	0.000164327	0.00240635	0.997429
AMBP|P02760	0	0.00409364	0.0114891	0.0138168	0.0115399	0.959061
AMD1|P17707	0	0.0462304	9.21528e-14	0.0037267	0.00408469	0.945958
AMDHD2|Q9Y303	0	0.0267702	0.0102778	0.00951586	0.000593534	0.952843
AMER2|Q8N7J2	0	0.0042318	0.01118	0.0100602	2.50101e-05	0.974503
AMER3|Q8N944	0	0.00101922	7.30388e-11	6.2757e-13	0.000667705	0.998313
AMFR|Q9UKV5	0	0.0134301	0.0112226	0.0160684	0.00216491	0.957114
AMIGO1|Q86WK6	0	0.0086688	7.19741e-12	0	2.75916e-05	0.991304
AMIGO2|Q86SJ2	0	0.00195341	0.0017398	7.17863e-13	0.00227976	0.994027
AMN1|Q8IY45	0	0.0195497	3.51443e-12	2.0794e-12	0.00531347	0.975137
AMOT|Q4VCS5	0	0.00077193	0.000236662	0.00173017	0.0107642	0.986497
AMOTL1|Q8IY63	0	0	0	0	0.000230915	0.999769
AMOTL2|Q9Y2J4	0	0	8.67825e-08	7.14215e-11	0.00680384	0.993196
AMPD2|Q01433	0	0.0572321	0.00394284	7.75127e-16	0.000724206	0.938101
AMPD3|Q01432	0	0.00231583	0.0308217	0.0097389	0.000160302	0.956963
AMPH|P49418	0	0.000727497	0.00940237	0	0.0105334	0.979337
AMT|P48728	0	0.00529953	0.00142822	5.49448e-15	0.000686388	0.992586
AMZ2|Q86W34	0	0	0.00779228	0.0010149	0.000313115	0.99088
ANAPC1|Q9H1A4	0	0.0119114	0.0168726	2.20575e-07	0.000221353	0.970994
ANAPC10|Q9UM13	0	0	6.30423e-10	0	0.00485722	0.995143
ANAPC13|Q9BS18	0	0	0.00842985	0.0093776	0.00284439	0.979348
ANAPC16|Q96DE5	0	0	0	0	0.000511022	0.999489
ANAPC2|Q9UJX6	0	0.00154013	0.00868055	0.00517839	0.000158473	0.984442
ANAPC4|Q9UJX5	0	0.00218643	6.26768e-11	1.91378e-11	0.00102793	0.996786
ANAPC5|Q9UJX4	0	0.00391818	0.00429398	2.36145e-06	0.0029078	0.988878
ANAPC7|Q9UJX3	0	0	9.11722e-13	0	0.00261226	0.997388
ANGEL1|Q9UNK9	0	0.0100873	0.00258425	0.0085589	0.00252999	0.97624
ANGEL2|Q5VTE6	0	0	0.00166035	0.00339599	0.00153021	0.993413
ANGPTL4|Q9BY76	0	0.0114547	2.08682e-13	0.00999927	0.00151623	0.97703
ANK1|P16157	0	0.00113766	3.66208e-12	3.95862e-11	0.00136123	0.997501
ANK2|Q01484	0	0.000237137	0.0016826	0.0023938	0.000828986	0.994857
ANK3|Q12955	6.88343e-13	0.0555757	0.007997	0.00244043	0.00040824	0.933579
ANKFY1|Q9P2R3	0	0.0855582	0.0185449	0.000561875	2.42028e-06	0.895333
ANKH|Q9HCJ1	0	0.0161487	0.0161666	1.94738e-06	1.29039e-05	0.96767
ANKHD1|Q8IWZ3	0	5.73876e-10	0.00194795	0	0.00325439	0.994798
ANKIB1|Q9P2G1	0	0.0370554	0.00655082	2.54296e-08	0.00308099	0.953313
ANKLE2|Q86XL3	0	0	0	0	0.00282623	0.997174
ANKMY2|Q8IV38	0	0.000456289	2.48841e-11	0	0.00157879	0.997965
ANKRD13A|Q8IZ07	0	0	0.00407725	1.28725e-15	0.00134078	0.994582
ANKRD13C|Q8N6S4	0	3.40526e-18	0.00113767	0	0.0106933	0.988169
ANKRD13D|Q6ZTN6	0	0.062858	0.0115872	1.93702e-09	0.000456869	0.925098
ANKRD16|Q6P6B7	0	0.0165459	0.045696	5.55872e-08	0.000319499	0.937439
ANKRD17|O75179	0	2.17612e-09	0.0186082	4.03572e-09	0.00527512	0.976117
ANKRD24|Q8TF21	0	0.0481538	0.00966181	0.00100929	0.014625	0.92655
ANKRD27|Q96NW4	0	0.0124644	0.0390792	5.16943e-10	0.00378057	0.944676
ANKRD28|O15084	0	0.0226694	0	0	0.0905178	0.886813
ANKRD29|Q8N6D5	0	0.00834821	0.00476337	1.79923e-09	0.0508913	0.935997
ANKRD30B|Q9BXX2	0	9.93651e-05	1.20984e-09	9.63943e-11	0.00051835	0.999382
ANKRD34A|Q69YU3	0	0.0448672	0.00923514	0.00144847	0.00346325	0.940986
ANKRD35|Q8N283	0	0.0360654	0.000472982	1.06246e-14	0.00142653	0.962035
ANKRD36C|Q5JPF3	0	0.00882564	0.0211854	6.04859e-07	0.00628664	0.963702
ANKRD40|Q6AI12	0	0.0139957	0.00598239	1.5043e-09	0.00108448	0.978937
ANKRD44|Q8N8A2	0	0.00296224	0.00401939	0.00096046	0.00759802	0.98446
ANKRD45|Q5TZF3	0	0.0132761	2.27516e-07	1.46663e-08	0.00325483	0.983469
ANKRD46|Q86W74	0	0.000313334	5.84267e-12	8.57307e-09	0.00660608	0.993081
ANKRD50|Q9ULJ7	0	0	0	0	0.00654793	0.993452
ANKRD52|Q8NB46	0	9.78255e-05	7.38624e-09	1.53975e-11	0.00039885	0.999503
ANKRD54|Q6NXT1	0	0.00365111	0.000931587	0.00668688	0.00843892	0.980292
ANKRD63|C9JTQ0	0	0	0	0	5.88419e-05	0.999941
ANKS1A|Q92625	0	0.00713679	1.05296e-16	0.00375274	0.0127785	0.976332
ANKS1B|Q7Z6G8	0	0.0274077	8.42034e-10	0.00180478	0.00626462	0.964523
ANLN|Q9NQW6	0	0.00428017	0.00714586	4.33434e-08	0.00142434	0.98715
ANO10|Q9NW15	0	0.0157029	0.00300244	7.82366e-13	0.000282784	0.981012
ANO3|Q9BYT9	2.78827e-43	0.0241901	5.72166e-12	2.99295e-09	0.00658683	0.969223
ANO4|Q32M45	0	2.60537e-09	0.000773323	4.4854e-05	0.00119144	0.99799
ANO5|Q75V66	0	0.00356485	4.36074e-09	7.43731e-09	0.00102278	0.995412
ANO6|Q4KMQ2	1.85645e-11	0.143796	0.0310979	0.00391583	0.000849021	0.820342
ANO8|Q9HCE9	0	0.0142588	0.0100504	0.00648927	0.000996216	0.968205
ANP32A|P39687	0	0.0148779	1.92416e-06	0.000330221	0.00927362	0.975516
ANP32B|Q92688	0	0.0761439	1.68736e-07	0.00329838	5.96892e-05	0.920498
ANP32E|Q9BTT0	0	0.00154965	0.0160702	0.00170942	0.0156468	0.965024
ANPEP|P15144	0	0.00962689	0.0157611	0.00692018	0.00220044	0.965491
ANTXR1|Q9H6X2	0	0.0135551	0.0137613	0	0.00571062	0.966973
ANTXR2|P58335	0	0.0155241	0.00369851	0.00106619	0.000328352	0.979383
ANXA1|P04083	0	0.08022	0	0.00954019	0.00424448	0.905995
ANXA11|P50995	0	0.0522561	0.011913	0.00236583	1.68452e-06	0.933463
ANXA2|P07355	0	0.0564998	0.00797829	0.000994351	0.00926526	0.925262
ANXA3|P12429	0	3.82367e-09	0	0.0154892	0.00732231	0.977188
ANXA4|P09525	0	0.0803639	0.0175125	0.00942986	0.0196806	0.873013
ANXA5|P08758	0	0.116266	0.00697233	0	6.64213e-05	0.876695
ANXA6|P08133	0	0.00477783	0.00599104	1.60585e-10	0.0209556	0.968276
ANXA7|P20073	0	0.0271248	0.00130453	1.04044e-06	0.0504066	0.921163
AOC3|Q16853	0	0.00283767	0.00152204	0.00270966	0.000128319	0.992802
AP1B1|Q10567	0	0.0370233	0.00408896	5.86416e-08	0.000755937	0.958132
AP1G1|O43747	0	0.0245351	0.013052	1.00012e-10	0.00361732	0.958796
AP1M1|Q9BXS5	0	0.0219398	0.00191109	5.04302e-08	0.00655259	0.969596
AP1S1|P61966	0	0.0167055	0.00771591	4.87758e-09	0.0107486	0.96483
AP1S2|P56377	0	0.00203136	3.86381e-08	0.000877815	0.00890966	0.988181
AP2A1|O95782	1.87541e-36	0.0474246	0.000502059	0	0.00250084	0.949572
AP2A2|O94973	0	0.0301661	0.00270355	5.51925e-07	0.00120871	0.965921
AP2B1|P63010	0	0.0517407	0.0168435	3.78665e-08	0.00122213	0.930194
AP2M1|Q96CW1	0	0.0453143	1.33579e-10	7.09646e-07	0.00208539	0.9526
AP2S1|P53680	0	0.0366216	9.34424e-12	9.59822e-09	0.00376278	0.959616
AP3B1|O00203	0	0.0255774	0.000192491	0.0155224	0.00740856	0.951299
AP3B2|Q13367	9.11184e-12	0.0594085	2.56269e-10	6.40895e-09	0.000128967	0.940463
AP3D1|O14617	0	0.0773085	0.00311561	9.7133e-13	4.54615e-07	0.919575
AP3M1|Q9Y2T2	1.41173e-08	0.0153068	0.0185218	0.0129825	0.0108159	0.942373
AP3M2|P53677	0	0.0573498	1.46996e-12	3.1085e-11	1.19656e-06	0.942649
AP3S1|Q92572	0	0.0798923	0.0151762	4.43212e-05	0.000528294	0.904359
AP3S2|P59780	0	0.03714	0.00416277	1.84355e-11	0.0246471	0.93405
AP4B1|Q9Y6B7	0	0.00671601	1.40808e-10	0.00109836	0.000306408	0.991879
AP4E1|Q9UPM8	0	0	0	0	0.0136842	0.986316
AP4M1|O00189	0	0	0.00425439	0.00188028	0.00344127	0.990424
AP4S1|Q9Y587	0	0.0230871	0.0272059	1.25062e-06	0.0347915	0.914914
AP5B1|Q2VPB7	0	0	0.00718417	6.79062e-06	0.000315636	0.992493
AP5M1|Q9H0R1	0	0	0.0015858	0	0.00159031	0.996824
AP5S1|Q9NUS5	0	0.00136347	0	0.000939409	0.000545219	0.997152
AP5Z1|O43299	1.38767e-11	0	0.000587405	3.21659e-10	1.5744e-05	0.999397
APAF1|O14727	0	0.00507893	0.000626044	0.00250053	0.00243997	0.989355
APBA1|Q02410	0	0.00426109	1.18674e-10	0.00159576	4.28029e-06	0.994139
APBA2|Q99767	0	0.0388168	7.43848e-12	0.00667224	0.00360031	0.950911
APBA3|O96018	0	0.0060429	0	0.0045256	0.000519742	0.988912
APBB1|O00213	0	0.0221409	6.22033e-12	1.80833e-11	0.0186274	0.959232
APBB1IP|Q7Z5R6	5.80934e-12	0.0524731	8.25753e-08	0.0149486	0.0059895	0.926589
APBB2|Q92870	0	0	0.0355852	0.00274406	0.0107033	0.950967
APC|P25054	1.4213e-10	0.00793555	0.00178903	0.00194832	0.00857308	0.979754
APC2|O95996	2.11052e-11	0.0521044	0.013339	0.000594988	0.0176844	0.916277
APCS|P02743	0	0.11229	0.00870602	0.00328073	0.00425107	0.871472
APEH|P13798	0	0.0103865	0.00946506	0.00585066	0.00485821	0.96944
APEX1|P27695	0	0.0363598	0.0196288	2.89203e-08	2.83862e-05	0.943983
APH1A|Q96BI3	0	0.000674719	0.000643122	7.04656e-16	0.0223898	0.976292
APH1B|Q8WW43	0	0	0	0	0.000869169	0.999131
API5|Q9BZZ5	0	0.00101236	0	1.29937e-08	0.000577473	0.99841
APIP|Q96GX9	0	0.00244436	0.029621	3.46509e-07	2.13767e-05	0.967913
APLNR|P35414	0	0.0802181	1.23337e-09	7.31663e-07	0.0105075	0.909274
APLP1|P51693	0	1.23458e-05	1.1576e-08	7.59757e-10	0.00218855	0.997799
APLP2|Q06481	0	0.0419116	0.00229686	1.49028e-07	0.00991926	0.945872
APMAP|Q9HDC9	0	0.000379907	0	0	0.000772774	0.998847
APOA1|P02647	0	0.00404946	2.00354e-09	0.0290577	0.00568599	0.961207
APOA2|P02652	0	1.12574e-08	0.000974639	0.0114134	0.00243079	0.985181
APOA4|P06727	0	0.0129579	0.00260246	0.00909387	0.00798306	0.967363
APOB|P04114	0	0.00936883	0.00344611	0.04188	8.33098e-06	0.945297
APOBR|Q0VD83	0	0.00383573	0.00286191	0	0.000103807	0.993199
APOC1|P02654	0	0.00490524	1.4695e-07	0.0285929	0.0043061	0.962196
APOC2|P02655	0	0.0131462	5.661e-07	0.0242747	0.000238992	0.96234
APOC3|P02656	0	0.000587052	2.15941e-09	0.0272124	0.00576909	0.966431
APOD|P05090	0	0.0251981	0.0541541	1.2107e-13	0.068783	0.851865
APOE|P02649	0	0.118737	3.4226e-07	0.00154284	0.0298586	0.849861
APOE4|APOE4	0	0.103539	0.0174884	0.0015956	0.00780664	0.869571
APOH|P02749	0	0.00668348	0.0163198	0.0214284	0.00956437	0.946004
APOL1|O14791	0	0.00477138	0.0432744	0.0251201	0.00512015	0.921714
APOL2|Q9BQE5	0	0.00426087	0.0324723	8.09357e-11	0.0251066	0.93816
APOM|O95445	0	0.00248757	0	0.0378052	0.000394832	0.959312
APOO|Q9BUR5	0	0.0564521	0.0213046	1.11405e-11	9.52945e-05	0.922148
APOOL|Q6UXV4	0	0.0300891	0.00800702	8.63692e-08	0.00742109	0.954483
APP|P05067	0	0.39244	7.60674e-10	0.000511468	0.00344678	0.603602
APPBP2|Q92624	0	1.38821e-09	9.63539e-05	3.81124e-12	0.00119123	0.998712
APPL1|Q9UKG1	0	0	0.0108789	0.0117078	0.0066384	0.970775
APPL2|Q8NEU8	0	0.0151414	4.94724e-10	0.00666663	0.0121852	0.966007
APRT|P07741	0	0.0187184	0.0702651	2.20891e-10	0.00133213	0.909684
APTX|Q7Z2E3	0	0	0	0	0.00122119	0.998779
AQP1|P29972	0	0.0365214	0.0123333	1.20439e-08	0.00414604	0.946999
AQP4|P55087	0	0.069986	0.0194077	0.0246146	0.00375519	0.882236
AQR|O60306	0	0.00376025	0.0014198	0.00290431	2.29951e-05	0.991893
ARAF|P10398	0	0.0191351	4.98347e-11	8.76479e-12	1.87441e-05	0.980846
ARAP1|Q96P48	0	0.0734681	0.0076863	4.02257e-12	0.00395965	0.914886
ARAP2|Q8WZ64	0	0.00197732	9.56569e-12	5.32796e-08	0.00202572	0.995997
ARC|Q7LC44	0	0.0541598	0	7.76452e-11	0.0458789	0.899961
ARCN1|P48444	0	0.0067799	1.43978e-11	0.000105924	0.0307399	0.962374
ARF1|P84077	0	0.0394816	0.00144091	0.00314159	0.00371897	0.952217
ARF3|P61204	0	0.0159315	0.0128857	0	0.000752486	0.97043
ARF4|P18085	0	0.00165307	1.80743e-13	0.00129006	0.0144362	0.982621
ARF5|P84085	0	0.047997	0.00515086	0.00818698	0.000558538	0.938107
ARF6|P62330	0	0.00615479	0.0110661	2.81265e-11	0.0150101	0.967769
ARFGAP1|Q8N6T3	0	0.0275435	5.46567e-07	1.22386e-06	0.00338274	0.969072
ARFGAP2|Q8N6H7	0	0.0584515	6.34722e-07	0.00620063	6.53805e-05	0.935282
ARFGAP3|Q9NP61	0	0.0249576	0.0133693	0.00400048	0.00536013	0.952313
ARFGEF1|Q9Y6D6	0	0.0362431	0	0.0020322	0.0261687	0.935556
ARFGEF2|Q9Y6D5	0	0.00502275	0.00153327	3.97856e-13	0.000679543	0.992764
ARFGEF3|Q5TH69	0	0.00193095	0	0	0.0397084	0.958361
ARFIP1|P53367	1.23598e-07	0.0240032	0.00532428	2.34492e-10	0.00124464	0.969428
ARFIP2|P53365	0	0.0352852	0.00555281	0.00235795	0.000179757	0.956624
ARFRP1|Q13795	0	0.00144081	0	1.62297e-11	0.00336974	0.995189
ARG1|P05089	0	0.00145071	0	0.0215282	0.00470926	0.972312
ARG2|P78540	0	0.000955964	2.99072e-11	9.16538e-08	0.00369361	0.99535
ARGLU1|Q9NWB6	0	0.0140323	0.000777148	1.49876e-11	0.0154612	0.969729
ARHGAP1|Q07960	0	0.0249662	8.2125e-06	9.57965e-10	0.0195985	0.955427
ARHGAP10|A1A4S6	0	0.00739095	1.86604e-05	0.00563234	0.00782064	0.979137
ARHGAP12|Q8IWW6	0	0.0135531	0.00607447	0.00364893	0.000323108	0.9764
ARHGAP17|Q68EM7	0	0.038936	2.56974e-09	0.0049391	0.00016132	0.955964
ARHGAP18|Q8N392	0	0.00115577	0	0	0.0047853	0.994059
ARHGAP20|Q9P2F6	0	0.0154872	0	0.000975307	0.0233573	0.96018
ARHGAP21|Q5T5U3	0	0.014082	0.00117031	0.000921011	0.0166528	0.967174
ARHGAP22|Q7Z5H3	0	0.0189334	2.5865e-06	1.50769e-11	0.000493661	0.98057
ARHGAP23|Q9P227	0	0.0378577	0.00110602	0.0232935	0.000134973	0.937608
ARHGAP24|Q8N264	0	0.00113137	1.25349e-12	0	1.1926e-05	0.998857
ARHGAP25|P42331	0	0.00592034	0.00136831	0.00606418	0.00608315	0.980564
ARHGAP26|Q9UNA1	0	0.0585418	0	0.00679941	0.0168119	0.917847
ARHGAP27|Q6ZUM4	0	0.0434944	0	0.000784021	0.00297906	0.952743
ARHGAP29|Q52LW3	0	0	0	0	0.000791557	0.999208
ARHGAP31|Q2M1Z3	0	0.00425781	3.45451e-09	0.00137435	0.00219369	0.992174
ARHGAP32|A7KAX9	0	0.00234871	0.0020848	0.00573131	0.0573929	0.932442
ARHGAP33|O14559	0	0.0132541	0.0145827	8.79285e-08	0.0450944	0.927069
ARHGAP35|Q9NRY4	0	0.00237748	1.42236e-08	0.000756004	0.00673211	0.990134
ARHGAP39|Q9C0H5	0	0.0180678	9.47434e-13	0.00075929	0.000193194	0.98098
ARHGAP4|P98171	0	0.00166405	0.00197958	0	0.00147989	0.994876
ARHGAP44|Q17R89	0	0.0632765	0.000865562	3.22699e-11	0.0181277	0.91773
ARHGAP45|Q92619	0	0.0145266	0	4.18489e-06	0.00108498	0.984384
ARHGAP5|Q13017	0	0.00127879	0.00616854	1.64665e-08	0.0124745	0.980078
ARHGAP9|Q9BRR9	0	0.0103154	0.0093352	0.00347461	0.000854568	0.97602
ARHGDIA|P52565	0	0.0589479	0	0.00481928	0.00617223	0.930061
ARHGDIB|P52566	0	0.00706284	0	0.00769629	0.0101758	0.975065
ARHGDIG|Q99819	0	0.0220717	0.00603329	0.00489089	2.40637e-06	0.967002
ARHGEF1|Q92888	0	0.0152436	0.000305096	0.000172969	0.00214553	0.982133
ARHGEF10|O15013	0	0.0346131	0.00582604	9.44181e-14	0.00455827	0.955003
ARHGEF10L|Q9HCE6	0	0.0159433	0.00452876	0.00142909	0.00518809	0.972911
ARHGEF11|O15085	2.0944e-08	0.0386494	0.018397	0.00397322	0.00819262	0.930788
ARHGEF12|Q9NZN5	0	0.00671258	1.18229e-12	2.13976e-08	0.0262558	0.967032
ARHGEF16|Q5VV41	0	0	0	0	0.00114221	0.998858
ARHGEF17|Q96PE2	0	0.0227018	0.00137348	0.00460107	0.00301416	0.96831
ARHGEF18|Q6ZSZ5	0	0.0199456	0.0162655	7.37055e-07	0.0011881	0.9626
ARHGEF2|Q92974	0	0.0666247	0.00194188	0.00542576	0.0550334	0.870974
ARHGEF25|Q86VW2	0	0	0	0	6.68933e-06	0.999993
ARHGEF26|Q96DR7	0	0.0130787	0.00140137	1.27206e-07	0.00894757	0.976572
ARHGEF28|Q8N1W1	0	0.000690981	0.0125798	1.68572e-06	0.00388874	0.982839
ARHGEF37|A1IGU5	4.78206e-11	0.0102321	0.0151268	0.000558154	0.00424776	0.969835
ARHGEF4|Q9NR80	0	0	0	0	8.0401e-05	0.99992
ARHGEF40|Q8TER5	0	0.0494855	0.00131248	0	0.00183343	0.947369
ARHGEF6|Q15052	0	0.0674173	1.92943e-12	3.93429e-09	0.00521661	0.927366
ARHGEF7|Q14155	0	0.0233873	0	3.12157e-13	0.0272455	0.949367
ARHGEF9|O43307	0	0.00749381	1.64966e-07	2.30548e-08	0.00253732	0.989969
ARID1A|O14497	0	0	0	0	0.00958152	0.990418
ARID1B|Q8NFD5	0	0	0	0	0.00645829	0.993542
ARID2|Q68CP9	0	0.00200985	0	0	0.00128136	0.996709
ARID4B|Q4LE39	0	0	0	0	0.00119675	0.998803
ARIH1|Q9Y4X5	0	0.00522499	0.0112761	0.0180765	0.00736831	0.958054
ARIH2|O95376	0	1.07971e-10	0	0	0.00106466	0.998935
ARL1|P40616	0	0	1.61477e-15	0	0.00495536	0.995045
ARL10|Q8N8L6	0	0	0.00259737	0	0.0177505	0.979652
ARL15|Q9NXU5	0	0.0225005	0.000378625	0.00515924	0.03279	0.939172
ARL2|P36404	0	0.0246232	0.0141327	0.000303306	0.00033209	0.960609
ARL2BP|Q9Y2Y0	0	0.00561335	5.99878e-12	2.5391e-14	0.0122233	0.982163
ARL3|P36405	0	0.0585985	0.00799581	0.035965	0.00379328	0.893647
ARL4C|P56559	0	0.0252133	0.000742104	0.00034188	0.00836372	0.965339
ARL5A|Q9Y689	0	0.00408567	0.0191504	3.20515e-10	0.00365366	0.97311
ARL6|Q9H0F7	0	0	0.00901232	1.52811e-07	4.14403e-05	0.990946
ARL6IP1|Q15041	1.23444e-07	0.0160671	0.00785572	7.19563e-11	0.0206915	0.955386
ARL6IP4|Q66PJ3	0	0.0425348	0.00159616	0.00203057	0.0124924	0.941346
ARL6IP5|O75915	0	0.000483435	0.00119921	0.00463699	0.00463406	0.989046
ARL8A|Q96BM9	0	0.011459	0.0193699	1.32618e-08	0.00725566	0.961915
ARL8B|Q9NVJ2	0	0.0429966	0.000699645	0	0.00281061	0.953493
ARMC1|Q9NVT9	4.05562e-09	0.0419801	0.00785409	5.71104e-12	4.52351e-05	0.950121
ARMC10|Q8N2F6	0	0	0	0	0.00229143	0.997709
ARMC5|Q96C12	0	0	0	0	0.000408777	0.999591
ARMC6|Q6NXE6	0	0.00114031	0.00311404	4.0978e-09	0.00508562	0.99066
ARMC7|Q9H6L4	0	0.00898429	0.00299596	0.008645	0.00480588	0.974569
ARMC8|Q8IUR7	0	0	0	0	0.0568607	0.943139
ARMC9|Q7Z3E5	0	0.00378704	0.00932853	0.0049221	0.00014263	0.98182
ARMCX1|Q9P291	0	0.00797519	8.91395e-14	0	0.0269593	0.965066
ARMCX2|Q7L311	0	1.11929e-11	0	0	0.0149822	0.985018
ARMCX3|Q9UH62	0	0.0303252	1.58044e-05	0.00523971	0.00566544	0.958754
ARMCX6|Q7L4S7	0	0.000685665	0	2.25941e-12	0.00180515	0.997509
ARMH3|Q5T2E6	0	0.0183053	3.55889e-09	0	6.34702e-05	0.981631
ARMT1|Q9H993	0	3.80824e-09	0.00369115	0.000535824	0.0329905	0.962783
ARNT2|Q9HBZ2	0	0.00222464	0	0	0.00164508	0.99613
ARNTL|O00327	0	0.00167133	1.64461e-08	1.95537e-11	0.00292381	0.995405
ARPC1A|Q92747	0	0.00452848	1.88172e-13	4.96136e-15	0.0539538	0.941518
ARPC1B|O15143	0	0.0462426	3.88922e-10	0.0154607	0.00888991	0.929407
ARPC2|O15144	0	0	0	0	0.0504304	0.94957
ARPC3|O15145	0	0.00520335	0.00132996	1.75887e-06	0.0649485	0.928516
ARPC4|P59998	0	0	0	0	0.0535012	0.946499
ARPC5|O15511	0	0.0499651	0.00621802	0.0092091	0.111985	0.822622
ARPC5L|Q9BPX5	0	0.00443715	0.00169521	0	0.0214734	0.972394
ARPIN|Q7Z6K5	0	0.0297241	1.8234e-08	9.14958e-06	0.00210322	0.968163
ARPP19|P56211	3.02978e-10	0.0625361	0.00939741	0.0258831	0.0135475	0.888636
ARPP21|Q9UBL0	0	0.0200762	7.27236e-13	1.09172e-12	0.0122259	0.967698
ARRB1|P49407	0	0.0982556	0.00334335	2.81231e-07	2.08099e-05	0.89838
ARRB2|P32121	0	0.00598538	0.00225679	0.00493179	0.0336977	0.953128
ARRDC1|Q8N5I2	0	0	0.000580372	5.0519e-15	0.00487877	0.994541
ARSA|P15289	0	1.08262e-09	0.000258989	0	0.0264774	0.973264
ARSB|P15848	0	0.0170017	0.0402974	9.29029e-10	0.00852881	0.934172
ARSD|P51689	0	0.00127081	2.28772e-09	4.24542e-09	0.000460203	0.998269
ARSK|Q6UWY0	0	0.00786142	0.000277945	2.07941e-12	2.57178e-05	0.991835
ART3|Q13508	0	0.0145058	0.0817656	8.2005e-07	0.015434	0.888294
ARVCF|O00192	0	0.0509596	1.55388e-09	0.00208765	0.000300833	0.946652
AS3MT|Q9HBK9	0	0.00607143	0	0.00606523	0.020282	0.967581
ASAH1|Q13510	2.03705e-09	0.0542376	0	1.15021e-11	0.0902639	0.855499
ASAP1|Q9ULH1	0	0.115569	0.00595939	8.30137e-10	0.022966	0.855506
ASAP2|O43150	0	0.0910063	0.00642833	9.79233e-12	0.00589729	0.896668
ASAP3|Q8TDY4	1.42931e-09	0.0101643	0.0257733	0.0139692	0.00109953	0.948994
ASB1|Q9Y576	0	0.00831624	0.0176522	3.06348e-12	0.00563646	0.968395
ASB3|Q9Y575	0	0.00029112	0.000297711	0.000438452	0.00248713	0.996486
ASB6|Q9NWX5	0	0	0	0	0.00157579	0.998424
ASCC1|Q8N9N2	0	0.0213018	0.0216325	0.00468512	2.82056e-05	0.952352
ASCC2|Q9H1I8	0	0.00586461	2.45718e-10	0	0.00405281	0.990083
ASCC3|Q8N3C0	0	0.00947624	0.00309932	4.78509e-07	8.39026e-05	0.98734
ASDURF|L0R819	0	4.72304e-08	0.0526711	0.0181992	0.0038704	0.925259
ASF1A|Q9Y294	0	0.00537115	0.00642564	0.0109145	0.00178803	0.975501
ASH2L|Q9UBL3	0	0.0136973	0.002085	2.27158e-12	0.00243258	0.981785
ASIC1|P78348	0	0.00486566	0.00101934	0.00513347	0.0170819	0.9719
ASIC2|Q16515	0	0.0243063	1.27714e-13	0	0.00523963	0.970454
ASL|P04424	0	0.0544944	0.0350418	1.50585e-06	0.00552699	0.904935
ASMTL|O95671	0	0	0.100316	0.23546	0.00553125	0.658692
ASNA1|O43681	0	0.003331	0.0086231	9.80549e-10	0.00187669	0.986169
ASNS|P08243	4.19016e-11	0.0606985	0.000207915	0.00124211	1.98516e-06	0.937849
ASPA|P45381	0	0	0.00985033	9.90486e-10	3.20184e-05	0.990118
ASPH|Q12797	0	0.129619	0	0.00198519	0.000483122	0.867913
ASPHD1|Q5U4P2	7.22662e-08	0.0156246	4.36471e-11	0.000377067	0.000342733	0.983656
ASPHD2|Q6ICH7	0	0.0139072	0.000139431	3.93592e-07	0.00348839	0.982465
ASPN|Q9BXN1	0	0.00536001	0.00585704	7.84934e-07	0.0001096	0.988673
ASPRV1|Q53RT3	0	0	0.00892514	0	0.000114918	0.99096
ASPSCR1|Q9BZE9	0	7.02941e-15	0	0.00890258	0.0244034	0.966694
ASRGL1|Q7L266	0	0.0160286	0.0809785	5.20563e-07	0.00897636	0.894016
ASS1|P00966	0	0.0755761	0	0.00322102	0.0039308	0.917272
ASTN1|O14525	0	0.0521365	0.00391851	9.35891e-07	0.0534705	0.890474
ASTN2|O75129	0	0.0314014	0.000232025	6.36806e-08	0.0507022	0.917664
ASXL3|Q9C0F0	0	0.0174258	0.00136189	5.88358e-14	0.000172469	0.98104
ATAD1|Q8NBU5	0	0.0621131	0.00565239	0.00172759	0.00217289	0.928334
ATAD3A|Q9NVI7	0	0.040865	0.0763877	0.00945572	0.00587039	0.867421
ATAD3B|Q5T9A4	0	0.0383607	0.0401545	0.00720774	0.0037051	0.910572
ATAT1|Q5SQI0	0	0.055874	0.00110816	0.0132622	0.00259918	0.927156
ATCAY|Q86WG3	0	0.0134479	0	0.00163576	2.2017e-05	0.984894
ATE1|O95260	0	0.0104555	0.0381021	0.00267591	0.00026309	0.948503
ATF2|P15336	0	1.18109e-16	0.0112429	0.00406753	0.0107067	0.973983
ATG101|Q9BSB4	0	0.0223554	0.000206118	0.0132202	0.0157646	0.948454
ATG12|O94817	0	0.00611251	0	1.74107e-11	0.000494147	0.993393
ATG13|O75143	0	0.0161849	0.00379417	0.00144426	0.00867185	0.969905
ATG14|Q6ZNE5	0	0	0.00272881	5.87983e-19	0.00457266	0.992699
ATG16L1|Q676U5	0	0.00775921	0.0136248	0.00298523	9.69984e-06	0.975621
ATG2A|Q2TAZ0	0	0.0480593	9.35365e-10	0.0138675	9.37312e-05	0.937979
ATG2B|Q96BY7	0	0.0455349	2.14057e-14	0	0.00281816	0.951647
ATG3|Q9NT62	0	0.0664122	0.0232119	0.0150013	0.00218559	0.893189
ATG4B|Q9Y4P1	0	0.000622538	0.00161332	0.00485649	0.00459872	0.988309
ATG4C|Q96DT6	0	0.00134542	4.62633e-12	0	2.38224e-08	0.998655
ATG5|Q9H1Y0	0	0.00787314	0.00925741	0.000314802	3.31754e-05	0.982521
ATG7|O95352	0	0.0331268	0.00322506	4.30395e-08	0.00102981	0.962618
ATG9A|Q7Z3C6	0	0.0636579	0	0	0.0211887	0.915153
ATIC|P31939	0	0.0511045	1.83641e-08	5.54435e-08	0.00123827	0.947657
ATL1|Q8WXF7	4.9958e-13	0.0482045	0.0044566	0.00304433	0.000159644	0.944135
ATL2|Q8NHH9	0	0.0317234	2.09962e-07	0.000258456	0.000308115	0.96771
ATL3|Q6DD88	0	0.0446398	5.12349e-07	0.00666609	0.00138213	0.947311
ATM|Q13315	0	1.24649e-08	0.000940741	1.68402e-11	0.000116106	0.998943
ATN1|P54259	0	0.00408741	1.17458e-12	0.00351125	0.00131567	0.991086
ATOX1|O00244	1.5275e-10	0	0.00314355	0.0161326	0.0163845	0.964339
ATP11A|P98196	0	0.022362	0.000330046	0	0.0024619	0.974846
ATP11B|Q9Y2G3	1.15672e-12	0.00359818	1.49509e-06	0.0131762	0.00421868	0.979005
ATP11C|Q8NB49	0	0.0187769	0	0	0.000733813	0.980489
ATP12A|P54707	0	0.0233855	0.0197159	6.18479e-08	7.3496e-05	0.956825
ATP13A1|Q9HD20	0	0.0060927	0.000989632	0.000414585	0.00658592	0.985917
ATP13A2|Q9NQ11	0	1.62515e-09	0.0181535	7.48399e-16	0.0103376	0.971509
ATP13A3|Q9H7F0	1.14121e-12	0.00356683	0.000174812	1.65757e-12	0.000421859	0.995836
ATP13A4|Q4VNC1	0	0.00548866	0.00313675	0.00469846	0.000688756	0.985987
ATP1A1|P05023	0	0.0742656	0.00935602	0.00196165	5.83814e-06	0.914411
ATP1A2|P50993	5.76845e-10	0.05269	0.00239962	0.00166865	0.0510968	0.892145
ATP1A3|P13637	0	0.0654853	3.47372e-08	2.36195e-06	0.00342711	0.931085
ATP1A4|Q13733	0	0.0295465	0.00435506	0.00157442	0.0017093	0.962815
ATP1B1|P05026	0	0.0748882	0.00887712	5.94593e-08	0.00153121	0.914703
ATP1B2|P14415	9.30077e-40	0.049539	3.57135e-17	0.00362936	0.0373833	0.909448
ATP1B3|P54709	0	1.2575e-17	0.00908285	0	0.00127803	0.989639
ATP1B4|Q9UN42	0	0.0521468	0.00944296	0.00787573	0.00520108	0.925333
ATP23|Q9Y6H3	0	0.00058227	2.02709e-11	0.00146721	0.00601952	0.991931
ATP2A2|P16615	0	0.0370646	0	0.000224914	0.0124925	0.950218
ATP2A3|Q93084	0	0	0.00642756	3.09652e-13	0.000956123	0.992616
ATP2B1|P20020	0	0.0208032	5.77535e-09	7.01742e-09	0.00566186	0.973535
ATP2B2|Q01814	0	0.036993	0.00157763	1.03745e-11	0.0137646	0.947665
ATP2B3|Q16720	0	0.0091359	6.81885e-09	6.03747e-07	3.8582e-06	0.99086
ATP2B4|P23634	0	0.00835666	4.48419e-10	8.79734e-14	0.00106346	0.99058
ATP2C1|P98194	0	0	0	0	0.0329445	0.967056
ATP4A|P20648	0	0.00757913	1.60612e-09	2.23179e-09	3.00637e-05	0.992391
ATP5F1A|P25705	0	0.0536963	7.80009e-11	0.000141148	0.0031648	0.942998
ATP5F1B|P06576	3.64166e-10	0.0533552	1.80746e-11	1.15605e-11	0.00293932	0.943706
ATP5F1C|P36542	0	0.039187	1.95122e-10	2.27798e-10	0.00306718	0.957746
ATP5F1D|P30049	1.0732e-11	0.047297	3.47495e-09	2.82863e-10	0.00160506	0.951098
ATP5F1E|P56381	8.71919e-10	0.0446255	1.06881e-05	1.34256e-06	0.00548318	0.949879
ATP5IF1|Q9UII2	0	0.0311606	0.0180481	7.87265e-12	0.00621264	0.944579
ATP5MC1|P05496	0	0.00933236	0	0	0.0132102	0.977457
ATP5MD|Q96IX5	0	0.0559118	0.00900016	0.000370492	0.00969441	0.925023
ATP5ME|P56385	0	0.0473646	0.049298	0.00393579	0.00463029	0.894771
ATP5MF|P56134	0	0.0685705	0.00245452	7.30202e-07	0.00572584	0.923248
ATP5MG|O75964	0	0.0498016	1.30243e-05	8.30207e-12	0.0030611	0.947124
ATP5PB|P24539	1.39498e-12	0.0489979	3.55514e-10	9.39915e-08	0.0042996	0.946702
ATP5PD|O75947	2.8958e-12	0.0506929	1.08213e-13	3.81133e-11	0.00373935	0.945568
ATP5PF|P18859	0	0.0552772	0	2.10891e-13	0.00265834	0.942064
ATP5PO|P48047	0	0.0465671	2.74153e-12	0	0.00338503	0.950048
ATP6AP1|Q15904	0	0.00795131	0.00384895	5.89703e-13	0.00290339	0.985296
ATP6AP2|O75787	0	0.00217815	0.00574856	1.36147e-05	0.00111958	0.99094
ATP6V0A1|Q93050	0	0.0116357	0	0	0.00387179	0.984493
ATP6V0A2|Q9Y487	0	1.90134e-12	0.00313551	0	0.000300109	0.996564
ATP6V0C|P27449	0	0.000236045	6.57215e-10	0	0.000424427	0.99934
ATP6V0D1|P61421	0	0.0104658	3.0481e-11	4.61527e-09	0.00427594	0.985258
ATP6V1A|P38606	0	0.0304865	0.00622916	2.09678e-09	0.00342966	0.959855
ATP6V1B1|P15313	2.45355e-12	0.00453907	0.000684711	3.13523e-07	4.89565e-07	0.994775
ATP6V1B2|P21281	0	0.0310717	0.00469338	3.31707e-08	0.00177089	0.962464
ATP6V1C1|P21283	0	0.0336529	0.0163703	1.26481e-06	0.000314051	0.949662
ATP6V1C2|Q8NEY4	0	0.0128611	0.00107979	0.000910955	0.00244345	0.982705
ATP6V1D|Q9Y5K8	0	0.0278613	5.54983e-11	0.0049747	0.00118708	0.965977
ATP6V1E1|P36543	0	0.0261173	0.010263	0.000519642	0.00161511	0.961485
ATP6V1F|Q16864	0	0.0343067	0.00233914	1.52801e-15	3.57823e-05	0.963318
ATP6V1G1|O75348	0	0.00142485	0.0173024	0.00206782	0.0174093	0.961796
ATP6V1G2|O95670	0	0.029001	0.00405602	2.20809e-08	0.000648243	0.966295
ATP6V1H|Q9UI12	0	0.0546804	0.0230227	0.000987001	0.00559032	0.91572
ATP7A|Q04656	0	0.00316549	0.00124903	1.13765e-10	0.00398423	0.991601
ATP8A1|Q9Y2Q0	0	0.0665874	0.0123192	0.00431193	8.90684e-05	0.916692
ATP8A2|Q9NTI2	0	0	9.99887e-11	0	0.00393989	0.99606
ATP9A|O75110	0	0.00236957	2.28133e-05	3.74296e-11	0.000101637	0.997506
ATP9B|O43861	0	4.31593e-09	0.0049387	5.1394e-08	0.000449905	0.994611
ATPAF1|Q5TC12	0	0.0788894	0.0382535	0.00350361	0.00208722	0.877266
ATPAF2|Q8N5M1	0	0	0.00721734	0.00850958	9.01185e-05	0.984183
ATRN|O75882	0	0.00699591	0.00484338	3.69356e-11	0.0191759	0.968985
ATRNL1|Q5VV63	0	0	0	0	9.72869e-05	0.999903
ATRX|P46100	5.15193e-13	0.00469301	0.00621858	0.00569537	0.00274257	0.98065
ATXN1|P54253	0	0.00142212	0.000893899	1.22723e-07	0.00642814	0.991256
ATXN10|Q9UBB4	0	0.00464262	0	0.00386546	0.00930545	0.982186
ATXN1L|P0C7T5	0	0.00111659	0.0310901	1.87616e-07	0.00445676	0.963336
ATXN2|Q99700	0	0.042076	0.0219762	0.0311687	0.00152492	0.903254
ATXN2L|Q8WWM7	4.60061e-07	0.0778861	0.00903892	0.0216689	0.000314171	0.891091
ATXN3|P54252	0	0.00872373	0.00245656	2.62171e-09	0.0217638	0.967056
ATXN7L3B|Q96GX2	0	0.0108764	5.81423e-09	0.00344915	0.00060451	0.98507
AUH|Q13825	0	0.0529269	2.51993e-09	1.28468e-09	0.00253054	0.944543
AUP1|Q9Y679	0	0.00742896	0.018787	1.32031e-05	0.00154761	0.972223
AURKAIP1|Q9NWT8	0	0.0308527	0.0403067	0.00976139	0.0215347	0.897545
AVEN|Q9NQS1	0	0	0.0187058	0	0.000532841	0.980761
AVL9|Q8NBF6	3.77721e-08	0.0301534	0.00775573	8.80129e-16	0.00559497	0.956496
AXL|P30530	0	0	0	0	0.00516002	0.99484
AZGP1|P25311	0	0.0164795	0.0250957	0.014785	0.00936791	0.934272
AZI2|Q9H6S1	8.63428e-10	0.0455961	0.015555	0.000396964	6.04226e-05	0.938391
AZU1|P20160	0	3.13265e-10	0	0.00735484	0.000125403	0.99252
B2M|P61769	0	0.0171093	0.00386442	0.0122144	0.00179447	0.965017
B3GAT1|Q9P2W7	2.52562e-09	0	0.000136603	0	0.00775763	0.992106
B3GAT3|O94766	0	0.00396205	0.00180013	2.3526e-10	0.00110691	0.993131
B3GLCT|Q6Y288	0	0.0334829	0.0966701	4.21259e-05	5.03571e-05	0.869755
B4GALNT1|Q00973	0	0.00227616	2.30556e-08	4.07159e-08	0.000103811	0.99762
B4GAT1|O43505	1.41666e-07	0.0377784	8.86334e-09	0.00765225	0.00585675	0.948712
B9D1|Q9UPM9	0	0.0191283	0.00255581	0.00580729	0.000301801	0.972207
BAALC|Q8WXS3	0	0.0307424	2.88895e-09	0.00694009	0.000584324	0.961733
BABAM1|Q9NWV8	0	0.0399258	1.20586e-11	0.00136945	0.000348884	0.958356
BABAM2|Q9NXR7	0	0.00996019	0.00435761	0.00143453	4.94107e-05	0.984198
BACE1|P56817	0	0.0747446	4.78734e-09	8.98951e-09	0.00453801	0.920717
BAD|Q92934	0	0	0.00128026	0.00108082	0.022947	0.974692
BAG1|Q99933	0	0.00190185	8.31449e-11	1.77637e-07	0.00358014	0.994518
BAG2|O95816	0	0	0	0	0.0127215	0.987279
BAG3|O95817	0	0.114086	1.41055e-08	2.39061e-07	0.000526759	0.885387
BAG4|O95429	0	0	0	0	0.0011423	0.998858
BAG5|Q9UL15	0	0.0464152	0.00022565	0.000959741	0.00238458	0.950015
BAG6|P46379	0	0.00437313	0.000270438	1.33145e-08	0.010692	0.984664
BAHCC1|Q9P281	0	0.0123855	0.0017569	0.00119223	0.00175262	0.982913
BAIAP2|Q9UQB8	0	0.0870372	6.40988e-09	1.62894e-07	0.0146001	0.898363
BAIAP3|O94812	0	0	0.00539301	0.000197772	0.00719983	0.987209
BANF1|O75531	0	0.0309492	3.99202e-06	0.0218712	0.0104029	0.936773
BAP18|Q8IXM2	0	1.44702e-15	0	0	0.00343483	0.996565
BARGIN|Q6ZT62	0	0.0266348	0.000244933	0.00393033	0.00142989	0.96776
BASP1|P80723	0	0.0391395	0	0	0.00186002	0.959
BAX|Q07812	0	0.00402112	6.77907e-09	2.22827e-05	0.000449927	0.995507
BAZ1B|Q9UIG0	0	0	0	1.97092e-17	0.00585385	0.994146
BBOX1|O75936	0	0.154435	0.0158053	0.0126249	0.021805	0.79533
BBS1|Q8NFJ9	0	0.0224617	0.00105781	6.0863e-11	0.000799839	0.975681
BBS2|Q9BXC9	0	0.026386	0.013464	1.87371e-14	0.000429831	0.95972
BBS4|Q96RK4	1.65106e-11	0.0340119	0.0028261	2.13139e-13	0.00048621	0.962676
BBS5|Q8N3I7	0	0.0514144	0.000864272	3.67656e-13	0.000590277	0.947131
BBS7|Q8IWZ6	0	0.0421535	0.000397588	8.81433e-12	0.000947316	0.956502
BBS9|Q3SYG4	0	0.0334334	0.0125459	1.52559e-09	2.5099e-06	0.954018
BCAM|P50895	0	0.0054073	0.00980358	0.008445	0.00349538	0.972849
BCAN|Q96GW7	0	0	0.0192859	0.00909865	0.0406159	0.930999
BCAP29|Q9UHQ4	1.81253e-11	0.0277616	0.00310281	0.000610393	0.00753765	0.960988
BCAP31|P51572	0	0	0.00927907	1.46313e-17	0.0110646	0.979656
BCAR1|P56945	0	0.0042287	0.00612148	4.36288e-14	0.000604298	0.989046
BCAR3|O75815	0	0.0371453	0.0378262	4.50095e-08	0.000613191	0.924415
BCAS1|O75363	0	3.02859e-08	0.00121903	0.00158549	2.83024e-05	0.997167
BCAS2|O75934	0	3.4244e-07	4.81078e-12	1.02961e-05	0.00143857	0.998551
BCAS3|Q9H6U6	0	0.0356057	0.00363635	0.000947198	0.00634592	0.953465
BCAT1|P54687	0	0.0592212	0.00383491	1.05281e-11	0.000246973	0.936697
BCAT2|O15382	0	0	1.92898e-10	0.00717594	0.0104566	0.982367
BCCIP|Q9P287	0	0	0.00522634	1.96845e-16	0.000334476	0.994439
BCHE|P06276	0	0.00334666	1.1501e-09	0.00856022	0.00503344	0.98306
BCKDHA|P12694	0	0.0220447	0.0124166	0.000336325	0.00963568	0.955567
BCKDHB|P21953	0	0.0136839	0.00030605	6.77197e-11	0.00456669	0.981443
BCKDK|O14874	0	0.0389493	0.0107063	1.91728e-05	0.00311221	0.947213
BCL10|O95999	0	0.0313342	0.0227883	1.51994e-14	8.3138e-05	0.945794
BCL11A|Q9H165	5.13809e-23	0.00466137	0.00945602	2.34001e-05	0.00314401	0.982715
BCL2|P10415	0	0.0456509	0	0.0174686	0.0121284	0.924752
BCL2L1|Q07817	0	7.77994e-05	2.85081e-10	0	0.00544546	0.994477
BCL2L13|Q9BXK5	0	0.00263251	0.022199	0.00445996	0.0737926	0.896916
BCL2L2|Q92843	2.67836e-10	0.0983972	0.00925037	0.0287712	0.0218468	0.841735
BCL7A|Q4VC05	0	0	0	0	0.00290495	0.997095
BCL7B|Q9BQE9	0	0.000524763	0.0100385	0.000984313	0.000957476	0.987495
BCLAF1|Q9NYF8	0	0.0160907	0.000294555	0.00999581	0.000277349	0.973342
BCR|P11274	0	0.00245045	0	6.11835e-15	0.00591272	0.991637
BCS1L|Q9Y276	0	0.0330953	0.0640596	0.010043	0.00129644	0.891506
BDH1|Q02338	0	0.0560442	0.0114785	0.00213234	0.000998458	0.929347
BDH2|Q9BUT1	0	0.147228	0.00520983	0.00715077	2.06896e-07	0.840411
BECN1|Q14457	0	0.0209999	0	3.57816e-13	0.000111192	0.978889
BEGAIN|Q9BUH8	0	0.0448658	0	1.46981e-13	0.0166661	0.938468
BET1|O15155	0	7.36455e-06	0	0	0.0033577	0.996635
BET1L|Q9NYM9	0	0	0.0200812	0.00337876	0.000176307	0.976364
BGLAP|P02818	2.24807e-37	0.00314633	0	0.00428642	0.000405878	0.992161
BGN|P21810	0	0.0107614	0.0155062	0	0.00117704	0.972555
BHMT|Q93088	0	0.00261666	0.0229519	0.00830768	0.00258981	0.963534
BICD1|Q96G01	0	0.00384954	3.71846e-05	0	0.0425312	0.953582
BICD2|Q8TD16	0	5.14226e-12	9.45757e-09	0	0.00110643	0.998894
BID|P55957	0	0.0140373	0.0234801	2.80958e-10	0.0143685	0.948114
BIN1|O00499	6.7825e-12	0.00506854	0.0032503	0.0027301	0.00242981	0.986521
BIN2|Q9UBW5	0	0.0112739	0.00397038	0.0060995	0.0104614	0.968195
BIN3|Q9NQY0	0	0.0139641	0.0181053	0.00137531	0.00113488	0.96542
BIRC2|Q13490	0	0.0822821	3.18276e-09	1.74745e-11	0.0010417	0.916676
BIRC6|Q9NR09	0	0.0478216	0.000612091	0.0120541	0.014238	0.925274
BLMH|Q13867	0	0	0.0393556	0.0144074	0.0336475	0.912589
BLNK|Q8WV28	0	0.00860402	0.000999215	0.00670999	2.17451e-06	0.983685
BLOC1S1|P78537	0	0.0516374	0.00250235	0.00670158	0.00120634	0.937952
BLOC1S2|Q6QNY1	0	0.0149556	0.000193177	0.0119448	0.00649961	0.966407
BLOC1S3|Q6QNY0	0	0.0425901	4.83815e-13	0.00347042	0.0112547	0.942685
BLOC1S4|Q9NUP1	0	0.00480683	1.54265e-13	0	0.00153857	0.993655
BLOC1S5|Q8TDH9	0	0.00314764	0	1.49821e-11	0.0021745	0.994678
BLOC1S6|Q9UL45	0	0.00745055	8.08015e-10	7.13528e-05	3.61563e-05	0.992442
BLVRA|P53004	0	0.0949668	0	0.00325444	0.0143511	0.887428
BLVRB|P30043	0	0.113398	9.98212e-13	0.00447639	0.00486769	0.877258
BMI1|P35226	0	0.0204143	0	0.0120973	9.85371e-05	0.96739
BMP2K|Q9NSY1	0	0.0154072	0.00262816	1.69069e-13	0.000157837	0.981807
BMPER|Q8N8U9	0	0.0635571	1.02403e-10	0.00747188	0.00557701	0.923394
BMPR1A|P36894	0	0.00906142	0.0131896	3.02763e-14	0.000398221	0.977351
BMPR2|Q13873	0	0	0	0	0.0243278	0.975672
BMS1|Q14692	0	0	0.00150624	0	0.00020807	0.998286
BNIP1|Q12981	6.06664e-09	0.0151359	0.00590331	1.50506e-12	0.00104227	0.977919
BNIP2|Q12982	0	0.00335539	0.00357544	1.98658e-09	0.000681734	0.992387
BNIP3|Q12983	0	0.092259	0.021726	4.96892e-07	0.00684135	0.879173
BNIP3L|O60238	1.33889e-10	0.0468815	0.00466459	9.35684e-07	0.00293305	0.94552
BOD1|Q96IK1	2.26233e-11	0.00664425	3.7337e-10	0.000186548	0.0119874	0.981182
BOD1L1|Q8NFC6	0	0.000445792	0.00845364	0.000684713	0.00426908	0.986147
BOLA1|Q9Y3E2	0	0.0269675	0.0479159	0.00230279	0.0011155	0.921698
BOLA2|Q9H3K6	0	0.0340634	0.0182257	0.0160192	0.000749343	0.930942
BOLA3|Q53S33	0	0.0618194	0	0	0.00249981	0.935681
BOP1|Q14137	0	0.00459348	0.00513659	4.13937e-07	0.000359494	0.98991
BORCS5|Q969J3	0	0.00221403	2.96706e-10	0	0.01004	0.987746
BORCS6|Q96GS4	0	0.0595883	0.0217354	0.00250593	0.000404721	0.915766
BORCS7|Q96B45	0	0.00092313	0.00538663	1.26851e-12	0.00291281	0.990777
BORCS8|Q96FH0	0	0.0331656	0.000312918	0.00822886	3.89289e-07	0.958292
BPGM|P07738	0	0.0143696	0.0041452	0.00676468	5.33806e-05	0.974667
BPHL|Q86WA6	0	0.00100669	0.164164	0.000511037	0.00103004	0.833288
BPI|P17213	0	0	0.00344032	2.08967e-11	6.32643e-06	0.996553
BPNT1|O95861	0	0.0286065	1.40699e-09	5.94036e-10	0.000158567	0.971235
BPTF|Q12830	0	0.00322938	1.86243e-09	0	0.000405397	0.996365
BRAF|P15056	0	0.0803369	0	1.20798e-11	0.00104576	0.918617
BRAP|Q7Z569	0	0.000824766	2.9735e-10	0.0101486	0.000821183	0.988205
BRAT1|Q6PJG6	0	0.00602692	0.00288936	1.06659e-06	0.000810895	0.990272
BRCC3|P46736	0	0.00948036	0.00376801	5.67352e-13	0.010356	0.976396
BRD2|P25440	0	0.0629754	1.05819e-09	0.0106007	0.0107155	0.915708
BRD3|Q15059	0	0.0351294	5.61543e-12	2.22934e-08	0.0035673	0.961303
BRD4|O60885	0	0.0197406	0	0.000679093	0.0173216	0.962259
BRD8|Q9H0E9	0	0	0	0	3.19004e-05	0.999968
BRD9|Q9H8M2	0	0.0136894	0	0	5.1992e-07	0.98631
BRF1|Q92994	0	0.00241307	0	6.63939e-09	0.000568793	0.997018
BRI3BP|Q8WY22	0	0.02783	0.00830874	4.59272e-09	0.0013927	0.962469
BRINP1|O60477	0	0.0743159	0	0	0.0532699	0.872414
BRINP2|Q9C0B6	0	0.0336069	0.00672924	2.01246e-06	0.0247654	0.934896
BRINP3|Q76B58	0	0.0078865	0.0128145	0	0.0709705	0.908328
BRIX1|Q8TDN6	0	5.10964e-09	0.00955911	0.00494523	0.00251789	0.982978
BRK1|Q8WUW1	0	0.00738965	0.01005	9.29511e-07	0.0557	0.926859
BRMS1L|Q5PSV4	0	0.00385946	1.38487e-10	2.71898e-09	0.00154256	0.994598
BROX|Q5VW32	0	0.00520015	0.00315467	0.0026748	0.000734117	0.988236
BRPF1|P55201	0	0.00242505	4.81715e-10	1.85523e-10	0.00114307	0.996432
BRSK1|Q8TDC3	0	0.068346	9.46408e-11	8.00364e-11	0.000376443	0.931278
BRSK2|Q8IWQ3	0	0.0620328	6.96844e-08	0.000163935	0.000791708	0.937011
BSCL2|Q96G97	0	0.0336269	6.97203e-12	0.00436796	0.00538374	0.956621
BSDC1|Q9NW68	0	0.00925662	0.00423267	1.00582e-08	0.000113943	0.986397
BSG|P35613	0	0.0405398	0	0.0173123	0.118083	0.824065
BSN|Q9UPA5	0	0.0539892	7.07604e-11	0.00036523	0.00692248	0.938723
BST2|Q10589	0	0.0198082	0.02673	0.0241683	0.0103454	0.918948
BTAF1|O14981	0	0	0	0	0.00297648	0.997024
BTBD1|Q9H0C5	0	0.00389646	5.98198e-12	0.00230072	0.00406391	0.989739
BTBD10|Q9BSF8	0	0.00254699	6.83192e-11	2.79464e-09	0.00187561	0.995577
BTBD11|A6QL63	0	0	0	4.89944e-16	0.00263338	0.997367
BTBD17|A6NE02	0	0.0373671	0.0249518	2.97957e-09	0.0159771	0.921704
BTBD2|Q9BX70	0	0.00604362	0	1.84987e-11	0.00933128	0.984625
BTBD8|Q5XKL5	0	0.0027477	0.00574559	0.000456394	0.00234262	0.988708
BTBD9|Q96Q07	0	0	0	0	0.000985158	0.999015
BTD|P43251	0	0.00363954	0.00491971	0.000931946	0.0064666	0.984042
BTF3|P20290	0	0.0107843	0.0114843	0.00616715	0.000777179	0.970787
BTF3L4|Q96K17	0	0.0501558	0.00743637	6.60703e-16	0.0115298	0.930878
BTK|Q06187	0	0.00456726	0.00116746	2.94289e-09	0.00285033	0.991415
BTN2A1|Q7KYR7	0	0.0114419	0.0198351	0	0.00111861	0.967604
BTN3A1|O00481	0	0	0	4.34791e-16	3.46267e-05	0.999965
BTN3A3|O00478	1.0503e-10	0.0192386	0.16942	4.36046e-08	0.00701839	0.804323
BTRC|Q9Y297	0	0	0	0	0.00487167	0.995128
BUB3|O43684	0	0.0503541	0	0	0.000480239	0.949166
BUD31|P41223	0	0.0176571	0	0	0.0182122	0.964131
BYSL|Q13895	0	0	0	0	0.000158391	0.999842
BZW1|Q7L1Q6	0	0.0253585	0.00106172	0.00936939	0.000592751	0.963618
BZW2|Q9Y6E2	0	0.052893	1.17995e-09	4.21948e-09	0.0266422	0.920465
C11orf49|Q9H6J7	0	0	0	0	6.64079e-05	0.999934
C11orf54|Q9H0W9	0	0.0347782	0.0426904	5.50814e-10	0.00182424	0.920707
C11orf68|Q9H3H3	1.31723e-09	0.040312	4.16062e-06	0.011404	0.0120385	0.936241
C11orf87|Q6NUJ2	0	0	0.0114218	1.28423e-15	0.00157112	0.987007
C11orf96|Q7Z7L8	0	0.00439116	0.00287938	0.000458336	3.53604e-05	0.992236
C12orf10|Q9HB07	0	0.0193487	0.0191233	0.00206399	0.0161889	0.943275
C12orf29|Q8N999	0	0.000302728	0.0190236	4.25282e-10	0.000172816	0.980501
C12orf4|Q9NQ89	0	0	0	0	0.0202584	0.979742
C12orf45|Q8N5I9	0	0.0389489	0.00392014	4.31228e-12	0.000999396	0.956132
C12orf57|Q99622	0	0.0411418	0.00082269	0	0.0155187	0.942517
C12orf65|Q9H3J6	0	0.0126579	0.0246994	0.00388589	0.00178022	0.956977
C12orf66|Q96MD2	0	0	0.0101898	0.00205332	0.00905249	0.978704
C12orf73|Q69YU5	0	0.0789345	0.0291438	0	0.00230122	0.88962
C15orf40|Q8WUR7	0	0.00641031	1.90482e-12	0.0167777	0.00245877	0.974353
C15orf61|A6NNL5	0	0.00483968	0.000663104	0.00185325	0.00120941	0.991435
C16orf45|Q96MC5	0	0.00901413	0.00528343	0.01209	0.000207219	0.973405
C16orf58|Q96GQ5	0	0.0111579	0.000154198	0.00683965	0.00504167	0.976807
C16orf62|Q7Z3J2	0	0.0481463	0.0310739	0.000501544	5.9004e-05	0.920219
C16orf70|Q9BSU1	0	0.0210531	0.0249342	5.47586e-07	0.00680267	0.947209
C17orf100|A8MU93	0	0.0334016	0.00586326	1.15941e-15	0.0185174	0.942218
C17orf75|Q9HAS0	0	0.0280429	0.0603319	1.00565e-06	0.00617678	0.905447
C17orf80|Q9BSJ5	0	0.00283995	0.00832886	0.00194149	0.00333066	0.983559
C18orf25|Q96B23	0	0.0223061	0.0163241	1.77346e-12	0.000120025	0.96125
C18orf32|Q8TCD1	0	0.0413886	0.00110428	2.32472e-13	0.00260063	0.954906
C19orf12|Q9NSK7	0	0.015611	0.00502494	3.08467e-10	0.000134638	0.979229
C19orf25|Q9UFG5	0	0	0	0	2.14285e-05	0.999979
C19orf53|Q9UNZ5	0	0	0.0082783	8.43217e-10	0.00140893	0.990313
C1GALT1|Q9NS00	0	1.59725e-11	0	0.000408938	0.0052327	0.994358
C1orf122|Q6ZSJ8	0	0	0.00228195	9.20696e-11	0.000217199	0.997501
C1orf167|Q5SNV9	0	0.0176555	0.0110084	0.00365818	0.000222826	0.967455
C1orf198|Q9H425	0	0.0112004	0.0477684	9.88027e-08	0.000332478	0.940699
C1orf21|Q9H246	0	0.0129477	0.00935065	0.0112546	0.00366544	0.962782
C1orf216|Q8TAB5	0	0	0	0	0.00106532	0.998935
C1orf43|Q9BWL3	0	0	0.00888174	5.90451e-07	0.00113038	0.989987
C1orf50|Q9BV19	0	0.0156083	0.00364838	0.00222493	0.0119467	0.966572
C1orf52|Q8N6N3	0	0.000641087	0.0112593	0.00165643	0.0135165	0.972927
C1QA|P02745	0	0.044105	0.0202058	1.13925e-05	0.000290142	0.935388
C1QB|P02746	0	0.0498594	0.0151778	7.73704e-13	1.14299e-07	0.934963
C1QBP|Q07021	0	0.0184005	0.00115221	1.16311e-06	0.00412236	0.976324
C1QC|P02747	0	0.0517174	0.0189542	7.96522e-09	4.12934e-05	0.929287
C1QL2|Q7Z5L3	0	0.00664858	0.00559632	0.000133114	0.000357085	0.987265
C1QL3|Q5VWW1	0	0.0105778	8.51856e-11	1.08302e-10	0.00470159	0.984721
C1QTNF4|Q9BXJ3	0	0	0	0	0.0212077	0.978792
C1QTNF5|Q9BXJ0	4.12042e-09	0.0513421	0.000409728	0.00813662	0.00872924	0.931382
C1R|P00736	0	0.0372079	0.0258667	0.0218477	0.00148148	0.913596
C1S|P09871	0	0.0342198	0.0299462	0.0175926	0.00451319	0.913728
C2|P06681	0	0	0.0217706	0.00776548	0.00404632	0.966418
C20orf194|Q5TEA3	0	0.00847465	0.00821193	0.00548633	0.00330277	0.974524
C20orf27|Q9GZN8	0	0.00781509	8.97281e-07	0.00498018	0.00215124	0.985053
C22orf39|Q6P5X5	0	0	0	0	0.00465405	0.995346
C2CD2|Q9Y426	0	0.0133866	0.00553633	3.16303e-07	0.043629	0.937448
C2CD2L|O14523	0	0.0444767	2.59754e-10	1.69739e-06	0.00028763	0.955234
C2CD4C|Q8TF44	0	0.0500548	0.00655731	0.00788736	0.00220415	0.933296
C2CD5|Q86YS7	4.79539e-10	0.00269783	0.000203257	1.02531e-06	0.00207146	0.995026
C2orf42|Q9NWW7	1.82136e-12	0.0223941	4.10712e-08	0.000966388	0.00131011	0.975329
C2orf49|Q9BVC5	5.58088e-11	0.00291054	0.0198244	2.24165e-06	0.00478394	0.972479
C2orf69|Q8N8R5	0	0.026531	0.0234936	0.000180127	0.0036552	0.94614
C2orf72|A6NCS6	0	0.0678983	0.00389876	0.01008	0.00772593	0.910397
C2orf76|Q3KRA6	0	0.00199041	0.0290917	0.000124215	0.000370554	0.968423
C2orf88|Q9BSF0	0	0.0351824	0.0449907	0.00176045	0.00419521	0.913871
C3|P01024	0	0.0345498	0.0238108	0.00919363	5.17746e-05	0.932394
C3orf18|Q9UK00	0	0	0	0	1.84745e-05	0.999982
C3orf33|Q6P1S2	0	0.0100339	0.0019625	6.86241e-08	0.00624005	0.981763
C3orf38|Q5JPI3	0	0.00251355	2.90377e-11	0	0.00486949	0.992617
C4A|P0C0L4	5.91935e-28	0.121332	0	4.63433e-12	0.000492737	0.878175
C4B|P0C0L5	0	0.1125	0.0172736	0.006482	0.00415581	0.859588
C4BPA|P04003	0	0.0249907	0.0588656	0.0161473	0.00189699	0.898099
C4BPB|P20851	2.04441e-10	0.00909396	0.018032	0.00486179	0.00257123	0.965441
C4orf3|Q8WVX3	0	0	0.0270015	1.32909e-13	0.000470089	0.972528
C4orf33|Q8N1A6	0	0.00142137	0.0270717	1.42127e-11	0.000443905	0.971063
C4orf48|Q5BLP8	3.70656e-09	0.0215771	0	0.000133761	0.00565365	0.972635
C5|P01031	0	0.00695227	0.00403459	0.0140714	1.91661e-07	0.974942
C5orf22|Q49AR2	0	0.0103772	1.00183e-13	0.00329461	0.00164213	0.984686
C5orf24|Q7Z6I8	0	2.09793e-05	0	0.0100718	1.76247e-06	0.989905
C5orf30|Q96GV9	0	0	0	0	0.019761	0.980239
C5orf51|A6NDU8	0	0	0	0.00404244	6.06184e-05	0.995897
C6|P13671	0	0.0110946	0.0159631	0.00946113	0.00158453	0.961897
C6orf106|Q9H6K1	0	0.000988057	6.93654e-08	0.00218766	0.00300746	0.993817
C6orf120|Q7Z4R8	0	0.00510392	0.00918157	0.00327822	0.00110121	0.981335
C6orf136|Q5SQH8	0	0.0422303	0.00432731	3.71096e-12	0.00647846	0.946964
C6orf203|Q9P0P8	0	0.0149372	0.00348331	9.21602e-08	0.000359004	0.98122
C6orf47|O95873	0	0.00458665	1.56858e-11	0	0.00287102	0.992542
C6orf89|Q6UWU4	0	4.57892e-06	0.00256132	4.58712e-09	8.60911e-05	0.997348
C7|P10643	0	0.00161581	0.0369013	0.00755695	0.0188548	0.935071
C7orf25|Q9BPX7	0	0.000444219	0	0.000118339	0.015768	0.983669
C7orf26|Q96N11	0	0.000711242	0.00506606	2.60487e-12	0.00342855	0.990794
C7orf43|Q8WVR3	0	0.00600021	0	6.85203e-14	3.31562e-05	0.993967
C7orf50|Q9BRJ6	0	0.0110947	0.00296063	0.00483707	0.000388382	0.980719
C8A|P07357	0	0.00069009	0.00539075	0.00739522	0.000535895	0.985988
C8B|P07358	0	0.000875204	0.00219074	0.00898309	0.00013055	0.98782
C8G|P07360	0	0.000161104	6.08225e-11	0.00525558	0.00278784	0.991795
C8orf33|Q9H7E9	0	0	1.00831e-11	0.00200197	0.00583378	0.992164
C8orf37|Q96NL8	0	0.0174759	0.000398739	5.52122e-07	0.00204654	0.980078
C8orf82|Q6P1X6	0	0.000176117	0.0687705	2.19332e-10	2.6668e-05	0.931027
C9|P02748	0	0.0128278	0.0125393	0.00309954	0.00543693	0.966096
C9orf16|Q9BUW7	0	0.0103891	0.00303761	4.4807e-12	0.0104117	0.976162
C9orf40|Q8IXQ3	0	8.38448e-09	0.00616429	0.00921395	0.00173667	0.982885
C9orf64|Q5T6V5	0	0.0315609	0	0.0447119	0.00783237	0.915895
C9orf72|Q96LT7	0	0	0	0	0.00043283	0.999567
C9orf78|Q9NZ63	0	0.00573973	0.00878702	0.00580888	0.000329208	0.979335
CA1|P00915	0	0.00220949	0.00291184	1.36547e-07	0.0021323	0.992746
CA10|Q9NS85	0	0.0160247	0.00275867	2.29814e-11	0.0269855	0.954231
CA11|O75493	0	0	0.0148275	0	0.0149208	0.970252
CA14|Q9ULX7	0	0.00279228	1.79695e-12	4.62435e-11	0.00338529	0.993822
CA2|P00918	0	0.0331211	0.0570536	0.00832547	0.000499642	0.901
CA3|P07451	0	0.0351986	0.00413911	0.00204096	0.00758392	0.951037
CA4|P22748	1.20765e-10	0.060672	9.61886e-06	3.59008e-12	2.78293e-05	0.939291
CA5B|Q9Y2D0	0	0.00312971	0.00658154	0.00898347	0.000155978	0.981149
CA7|P43166	0	0.0275661	1.52377e-05	0	0.00038184	0.972037
CA8|P35219	0	0.0306479	0.0313139	1.88324e-08	0.000672578	0.937366
CAAP1|Q9H8G2	0	4.01156e-10	0.001157	0	0.000106254	0.998737
CAB39|Q9Y376	0	0.0077881	6.62526e-12	0.000579449	0.000226495	0.991406
CAB39L|Q9H9S4	0	0.0322758	0.0938709	0.00176771	5.01491e-05	0.872035
CABIN1|Q9Y6J0	0	0.000873802	0.00174804	0	0.00183564	0.995543
CABLES1|Q8TDN4	0	0	1.58384e-09	7.37133e-11	0.0034711	0.996529
CABLES2|Q9BTV7	0	0.0239131	0	0.000464021	0.0114378	0.964185
CABP1|Q9NZU7	0	0.0919213	0.00747062	0.0103349	0.000151436	0.890122
CACFD1|Q9UGQ2	0	1.08293e-07	0.0200772	0.00411046	0.0139223	0.96189
CACHD1|Q5VU97	0	0.0666048	0.0425479	1.81385e-11	0.00619459	0.884653
CACNA1A|O00555	0	0.0214437	3.92326e-11	1.19319e-13	0.00749563	0.971061
CACNA1B|Q00975	0	0.0199764	6.25065e-07	0.0034671	0.0226203	0.953936
CACNA1C|Q13936	0	0.00960319	3.67136e-10	4.12012e-06	0.00427411	0.986119
CACNA1E|Q15878	0	0	0	0	0.0124967	0.987503
CACNA1I|Q9P0X4	0	0	0	1.77275e-19	0.00102491	0.998975
CACNA2D1|P54289	0	0.0597305	0.0028235	0	0.0132982	0.924148
CACNA2D2|Q9NY47	0	0	0.00534214	0.0133357	0.00240858	0.978914
CACNA2D3|Q8IZS8	0	0.00479922	0.0035631	6.11008e-05	0.0014371	0.990139
CACNB1|Q02641	0	0.001153	0	1.81975e-14	0.00789325	0.990954
CACNB2|Q08289	0	0.00262345	0.000177294	0.00303193	0.000330916	0.993836
CACNB3|P54284	0	0.0108385	0.00196748	9.39488e-08	0.0329478	0.954246
CACNB4|O00305	0	0.00388605	4.72385e-11	4.67921e-12	0.00849625	0.987618
CACNG2|Q9Y698	0	0.0373173	0.00945464	0.00676058	0.000497165	0.94597
CACNG3|O60359	0	0.0560106	0	0.0064837	0.0153395	0.922166
CACNG7|P62955	0	0.0258585	0.00478465	0.00014237	0.000354814	0.96886
CACNG8|Q8WXS5	0	0.0717251	0.00106575	0.0162951	2.88594e-05	0.910885
CACTIN|Q8WUQ7	0	0	0.00205831	0.000694967	2.39897e-05	0.997223
CACUL1|Q86Y37	0	0.00260377	1.09359e-11	9.30103e-13	0.00224261	0.995154
CACYBP|Q9HB71	0	3.56953e-11	0.0141831	3.91065e-08	0.0159312	0.969886
CAD|P27708	0	0.0186264	3.8696e-08	0.000202008	0.00431937	0.976852
CADM1|Q9BY67	0	0.0246703	0.000756489	0.00672771	0.000269526	0.967576
CADM2|Q8N3J6	0	0.0614653	0.00600214	3.85375e-09	0.000611669	0.931921
CADM3|Q8N126	0	0.0900922	3.46025e-12	0.0113165	0.0475449	0.851046
CADM4|Q8NFZ8	0	3.94235e-09	0.00272843	2.44933e-07	0.000821254	0.99645
CADPS|Q9ULU8	9.36894e-13	0.0342279	0.00598483	1.65058e-09	0.000881145	0.958906
CADPS2|Q86UW7	0	0.0469151	0	0.00387142	0.00150554	0.947708
CALB1|P05937	0	0.0191134	1.62053e-05	0.00247194	0.0470258	0.931373
CALB2|P22676	0	0.0241396	0.0167994	5.10155e-11	0.0152072	0.943854
CALCOCO1|Q9P1Z2	0	0.0747062	4.20764e-07	1.8298e-11	3.43767e-05	0.925259
CALCOCO2|Q13137	0	0.02413	0.0212383	0.0140282	0.00177224	0.938831
CALCRL|Q16602	0	0.0126109	0	3.31485e-10	0.0039368	0.983452
CALD1|Q05682	0	0.00971034	4.88565e-09	0.0134253	0.0023783	0.974486
CALHM2|Q9HA72	0	0	0	0	0.0010951	0.998905
CALM1|P0DP23	0	0.0219921	6.53325e-10	0	0.0121869	0.965821
CALML3|P27482	0	0.0208895	0.0119438	4.49445e-08	0.0253233	0.941843
CALR|P27797	0	0	6.20826e-12	0.000956774	0.023875	0.975168
CALU|O43852	0	0.0283238	0.000569848	2.77521e-09	0.0748891	0.896217
CALY|Q9NYX4	0	0.00626395	2.17202e-09	2.70422e-11	0.00535143	0.988385
CAMK1|Q14012	0	0.0356035	0.0058439	3.15231e-07	0.0143546	0.944198
CAMK1D|Q8IU85	0	0.0232674	3.11069e-06	2.97733e-07	0.0116959	0.965033
CAMK1G|Q96NX5	0	0.0307056	3.15826e-11	0.00657347	0.0126453	0.950076
CAMK2A|Q9UQM7	0	0.0134969	1.18563e-05	0.0029818	0.00134194	0.982167
CAMK2B|Q13554	0	0	0	0	0.000317892	0.999682
CAMK2D|Q13557	0	0.00691593	3.91523e-07	3.59283e-08	0.000394356	0.992689
CAMK2G|Q13555	0	0.0132631	5.69601e-10	5.20416e-12	0.0355884	0.951149
CAMK2N1|Q7Z7J9	0	0.0080657	0.0197461	0.0260797	0.00142306	0.944685
CAMK4|Q16566	0	0.0891738	0.00125414	0.0188928	0.0128821	0.877797
CAMKK1|Q8N5S9	0	0.0108845	0.00634939	0.000890583	0.0220017	0.959874
CAMKK2|Q96RR4	0	0.122625	0.00266592	0.00538064	0.00682355	0.862505
CAMKMT|Q7Z624	0	0	0	0.000858149	0.00452693	0.994615
CAMKV|Q8NCB2	0	0	0	0	0.0131924	0.986808
CAMLG|P49069	0	0.00620525	1.1012e-11	4.68837e-08	0.00311824	0.990676
CAMSAP1|Q5T5Y3	0	0.0837812	0.0127714	6.7024e-06	0.0140914	0.889349
CAMSAP2|Q08AD1	0	0.00444155	1.65804e-09	0.0059398	0.00222777	0.987391
CAMSAP3|Q9P1Y5	0	0.0107722	4.27349e-10	0.0021239	0.00562517	0.981479
CAMTA1|Q9Y6Y1	3.88731e-12	0	0.00118431	8.62371e-12	0.00314848	0.995667
CAMTA2|O94983	0	0.01448	0.0130584	0.000616251	0.000372186	0.971473
CAND1|Q86VP6	0	0	0.0637266	8.65452e-05	0.00104191	0.935145
CAND2|O75155	0	0.0145234	0.0867938	3.67653e-14	0.000928412	0.897754
CANT1|Q8WVQ1	0	0.00146075	0.0107267	0.00387822	0.00984338	0.974091
CANX|P27824	0	0.0173119	5.48437e-08	0	0.00033924	0.982349
CAP1|Q01518	0	0.0610601	0.00494917	7.97922e-08	0.0293742	0.904617
CAP2|P40123	0	0.0980979	6.01306e-09	0.00187402	0.00340396	0.896624
CAPG|P40121	0	0.124192	2.13634e-09	7.64149e-08	0.00235327	0.873454
CAPN1|P07384	0	0.0865127	0.00187947	3.53779e-17	0.0411295	0.870478
CAPN2|P17655	0	0.111411	3.30437e-12	0.00202512	0.00299994	0.883564
CAPN5|O15484	0	0	0	0	0.0167072	0.983293
CAPN7|Q9Y6W3	0	0.0210656	0.0132983	9.15804e-10	0.00334996	0.962286
CAPNS1|P04632	0	0.122075	0.00568773	0.00211699	0.0127901	0.85733
CAPRIN1|Q14444	4.0215e-10	0.0417368	0.00573914	0.0041686	0.0227585	0.925597
CAPRIN2|Q6IMN6	0	0	0.0175156	0	0.000606411	0.981878
CAPS|Q13938	0	0.0760266	6.36798e-08	0.00392878	0.0418853	0.878159
CAPZA1|P52907	0	0.0174741	0.0224028	7.29773e-07	0.000967577	0.959155
CAPZA2|P47755	0	0.00857503	0.00144482	3.99825e-09	0.0323613	0.957619
CAPZB|P47756	0	0.0173509	0.00952137	8.01481e-08	0.0783287	0.894799
CARD19|Q96LW7	0	0	0.0170363	0	0.000815586	0.982148
CARHSP1|Q9Y2V2	0	0.0240412	3.29763e-10	0.0152849	0.00379772	0.956876
CARM1|Q86X55	0	0.0382239	9.6958e-06	0.0023472	0.000746093	0.958673
CARMIL1|Q5VZK9	0	0.0161821	0.0213578	0.0123772	0.0171953	0.932888
CARMIL2|Q6F5E8	0	0.0679525	0.00119153	0.0195577	7.86916e-05	0.91122
CARMIL3|Q8ND23	0	0	0	0	0.00745361	0.992546
CARNS1|A5YM72	0	0	0	0.00362998	0.000121038	0.996249
CARS|P49589	0	0.0208931	3.95749e-13	0.00595869	0.0352792	0.937869
CARS2|Q9HA77	0	0.00538181	0.0072964	0.020034	0.0111899	0.956098
CARTPT|Q16568	0	0.00970588	0.00942807	0.0141486	0.0306843	0.936033
CASC3|O15234	0	0.000678019	0	8.89329e-12	0.000117418	0.999205
CASC4|Q6P4E1	0	0.00693507	0	0.00466666	4.38782e-05	0.988354
CASD1|Q96PB1	0	0.000879668	0.0102134	2.13755e-07	0.000276488	0.98863
CASK|O14936	0	0.0189553	0.00455435	0.00123869	0.0694752	0.905777
CASKIN1|Q8WXD9	0	0.0768625	0	0.0144526	0.000547691	0.908137
CASKIN2|Q8WXE0	0	0	0	0	2.91578e-05	0.999971
CASP1|P29466	0	0.00620656	3.44851e-08	0.00745772	0.00123563	0.9851
CASP3|P42574	0	0.0124172	2.49503e-11	1.14595e-07	0.0297558	0.957827
CASP6|P55212	0	0.0339369	0	0.00287467	0.00329269	0.959896
CASP7|P55210	0	0.051077	0.0510813	0.00100053	0.00256418	0.894277
CASP8|Q14790	0	0	0.00645997	0.006974	0.00395432	0.982612
CASP9|P55211	0	0	0.00345236	0.00102606	2.08216e-06	0.995519
CAST|P20810	0	1.96036e-08	0.0246112	0.000998665	0.0368915	0.937499
CASTOR1|Q8WTX7	0	0	0	0	0.0145533	0.985447
CASTOR2|A6NHX0	0	0.0635631	4.61269e-11	0.00904746	0.00577057	0.921619
CAT|P04040	8.8391e-36	0.00917633	1.37206e-10	2.62904e-14	0.004669	0.986155
CAV1|Q03135	0	0.0118042	1.35552e-11	0.01101	7.89802e-06	0.977178
CAV2|P51636	0	0.00850512	3.10082e-05	0.00873138	0.00139937	0.981333
CAVIN1|Q6NZI2	1.9142e-15	0.0174993	2.20297e-13	0.00909785	0.00013168	0.973271
CAVIN2|O95810	9.18922e-11	0.00392064	0.00697643	0.0166197	0.00917887	0.963304
CAVIN3|Q969G5	0	0.0068866	0.000594754	0.00522882	0.00137296	0.985917
CBARP|Q8N350	0	0.144224	0.0116182	2.68226e-14	0.0229022	0.821255
CBFB|Q13951	0	0.0425307	0.00166843	0.00238222	0.00260941	0.950809
CBL|P22681	0	0.043836	0.0200629	1.55069e-10	0.00159148	0.93451
CBLB|Q13191	0	0	0	0.00164324	0.000257564	0.998099
CBLL1|Q75N03	0	0	5.60607e-16	0	0.00257537	0.997425
CBLN1|P23435	0	3.8079e-14	0.00122608	3.75694e-12	0.0018912	0.996883
CBLN2|Q8IUK8	0	0	0	7.44971e-20	0.0019003	0.9981
CBLN4|Q9NTU7	0	0.0620214	0.00497907	0.00158587	0.000468172	0.930945
CBR1|P16152	0	0.00708993	0.00617334	2.4258e-08	0.00121612	0.985521
CBR3|O75828	0	0.0403628	5.86762e-13	0.00280616	0.0109589	0.945872
CBR4|Q8N4T8	0	0.0199492	0.0318919	8.77275e-07	0.00190408	0.946254
CBSL|P0DN79	7.01251e-10	0.0210012	0.015045	0.0150797	0.00175211	0.947122
CBWD1|Q9BRT8	0	0.00100988	0.011343	6.97661e-09	0.00113066	0.986517
CBX1|P83916	0	0.0245329	0.000588946	0.00328068	0.00192904	0.969668
CBX3|Q13185	0	0.00206458	1.83123e-10	3.8523e-11	0.00488718	0.993048
CBX4|O00257	3.33989e-08	0.00920013	0.00795396	0.000996278	0.000108706	0.981741
CBX5|P45973	0	0.0526376	0.00832088	7.21151e-06	0.0176403	0.921394
CBX7|O95931	0	0	0	0.000347009	5.5756e-05	0.999597
CC2D1A|Q6P1N0	0	0.0171125	4.49632e-09	7.91725e-09	0.00549871	0.977389
CC2D1B|Q5T0F9	0	0.00146218	2.24484e-10	1.16156e-11	0.00832046	0.990217
CCAR1|Q8IX12	0	0.0375404	9.21005e-10	7.50718e-05	1.97725e-05	0.962365
CCAR2|Q8N163	0	0	0	0.000458845	0.000440833	0.9991
CCDC115|Q96NT0	0	0.0140506	0.000743179	0	0.000593107	0.984613
CCDC12|Q8WUD4	0	0.00413597	0.00473488	0.000622046	0.00696444	0.983543
CCDC120|Q96HB5	0	0.00231066	0.000607965	2.3897e-09	0.00412592	0.992955
CCDC124|Q96CT7	0	8.49255e-08	0.0361244	0	0.0239516	0.939924
CCDC127|Q96BQ5	0	0.0427895	0.0222142	0.00708111	0.00400964	0.923905
CCDC134|Q9H6E4	0	0	0.00349395	0.0014637	0.000167212	0.994875
CCDC136|Q96JN2	0	0.0313919	6.46969e-10	8.60468e-09	0.00357639	0.965032
CCDC149|Q6ZUS6	0	0.0134039	0	0	0.000245206	0.986351
CCDC167|Q9P0B6	0	0.00568798	0.00137224	0.000223438	0.000405511	0.992311
CCDC177|Q9NQR7	0	0.0236541	1.77031e-09	0.00464719	0.00145229	0.970246
CCDC186|Q7Z3E2	0	3.73279e-05	0.00499838	3.14536e-05	0.00667481	0.988258
CCDC22|O60826	0	0.0279139	0.00175769	0.0018001	2.55681e-07	0.968528
CCDC25|Q86WR0	0	0.00360214	0.00313176	0.00742275	0.0153041	0.970539
CCDC28A|Q8IWP9	8.31017e-12	0.0255437	0.00766492	2.60916e-08	0.0026472	0.964144
CCDC28B|Q9BUN5	0	0	0	0	0.000863377	0.999137
CCDC32|Q9BV29	0	0.0134533	0.0179457	0.0186137	0.000592468	0.949395
CCDC43|Q96MW1	0	0.0345303	0.00266194	0.00971742	0.0109749	0.942115
CCDC47|Q96A33	0	0.0398241	0	0.00899522	0.00182524	0.949355
CCDC50|Q8IVM0	1.61491e-11	0.0120935	0.0109254	1.75127e-06	0.00124655	0.975733
CCDC51|Q96ER9	0	0.0144245	0	0.000577126	0.00194037	0.983058
CCDC58|Q4VC31	9.97398e-11	0.045584	0.000941684	2.1831e-07	0.000490803	0.952983
CCDC6|Q16204	0	0.031163	0.0545798	6.21092e-06	0.0399057	0.874345
CCDC61|Q9Y6R9	4.35355e-10	0	0.00721421	1.74955e-08	0.000201071	0.992585
CCDC80|Q76M96	0	0.00452547	2.07257e-10	1.17452e-09	0.00120043	0.994274
CCDC85A|Q96PX6	0	0.0114888	0.00517025	0.00392864	0.0168827	0.96253
CCDC85B|Q15834	1.60029e-08	0.0465171	0	1.14788e-10	0.0285327	0.92495
CCDC85C|A6NKD9	0	0	2.1687e-09	6.52133e-05	0.00075661	0.999178
CCDC86|Q9H6F5	0	0.0176902	0	2.05475e-08	0.000391276	0.981918
CCDC88A|Q3V6T2	0	0.000411185	0.0100592	0	0.0184025	0.971127
CCDC9|Q9Y3X0	0	0.00407321	0.0188932	9.95692e-08	0.00462271	0.972411
CCDC90B|Q9GZT6	0	0	0.00455149	9.97957e-14	0.00973884	0.98571
CCDC91|Q7Z6B0	0	0.0123426	0.142594	0.00824257	0.000205611	0.836615
CCDC92|Q53HC0	0	0.0241594	0	7.20442e-13	0.00414382	0.971697
CCDC93|Q567U6	0	0.0387301	0.0027765	0.00340518	0.000257453	0.954831
CCDC97|Q96F63	0	0.0243133	5.87285e-11	0	0.00108747	0.974599
CCK|P06307	0	0.000859121	6.96476e-13	0.000175454	0.00643184	0.992534
CCKBR|P32239	0	0	5.27598e-14	0	0.000164203	0.999836
CCM2|Q9BSQ5	0	0.0114813	0.00055374	1.69768e-09	0.0132622	0.974703
CCN3|P48745	0	0	0	0	0.000188107	0.999812
CCNH|P51946	0	0	0	1.84761e-12	0.000566965	0.999433
CCNK|O75909	0	2.40482e-10	3.83858e-11	0	7.5283e-06	0.999992
CCNL1|Q9UK58	0	0.00360673	1.47233e-12	7.70267e-13	0.00177577	0.994617
CCNT1|O60563	0	0.00606334	0.0014036	0.00311123	3.85632e-05	0.989383
CCNT2|O60583	0	0	0	0	0.00060768	0.999392
CCNY|Q8ND76	0	0.102464	0.00328698	0.00296656	0.0105955	0.880687
CCNYL1|Q8N7R7	0	0.0610388	0.0003733	0	0.0151929	0.923395
CCP110|O43303	0	0.00422278	0.00998356	1.21334e-08	0.0108218	0.974972
CCPG1|Q9ULG6	0	0.000819327	0.00322045	0.00300447	0.0020945	0.990861
CCR1|P32246	4.1346e-09	0.050675	0.0263464	0.015846	0.00307809	0.904055
CCS|O14618	0	0	4.72311e-11	0.00341259	0.00632265	0.990265
CCSAP|Q6IQ19	0	0	0.0150513	0.000824318	0.0203833	0.963741
CCSER2|Q9H7U1	0	0.00385969	5.68985e-08	6.31221e-08	0.000725924	0.995414
CCSMST1|Q4G0I0	0	0.0217379	0.0351429	4.31891e-12	0.0050587	0.938061
CCT2|P78371	0	0.0196434	3.99796e-07	0.00298989	0.00118003	0.976186
CCT3|P49368	0	0.0116847	1.1789e-06	8.96662e-05	0.00133228	0.986892
CCT4|P50991	0	0.0088417	0.000147632	6.08882e-10	0.000635649	0.990375
CCT5|P48643	0	0.0242875	1.66818e-11	1.25894e-08	0.00226029	0.973452
CCT6A|P40227	0	0.0185213	1.71327e-10	0.000617134	0.00095025	0.979911
CCT6B|Q92526	0	0.00161585	0.00132743	1.05526e-13	0.00147525	0.995581
CCT7|Q99832	0	0.0321615	0	1.0589e-07	0.00234397	0.965494
CCT8|P50990	1.29915e-09	0.0117547	0	0.000911139	0.000579489	0.986755
CCZ1B|P86790	6.37365e-11	0.00106045	0.00428272	2.50193e-06	0.00316406	0.99149
CD109|Q6YHK3	0	0.16155	0.0170952	6.85617e-08	0.00552013	0.815834
CD14|P08571	0	0.0250675	0.0321889	0.00560256	0.00148668	0.935654
CD151|P48509	0	0.0872039	0.00208958	0.00625841	0.000108571	0.90434
CD163|Q86VB7	0	0.0240849	0.0163581	3.25356e-05	0.00279911	0.956725
CD200|P41217	0	0.0639277	0.00641584	5.6252e-14	0.000452654	0.929204
CD209|Q9NNX6	0	0	0	0	0.000879248	0.999121
CD274|Q9NZQ7	0	0	0.00150323	0.00659257	0.00345183	0.988452
CD276|Q5ZPR3	0	0.0089366	0.014388	1.99789e-07	0.000671813	0.976003
CD2AP|Q9Y5K6	0	0.0384971	0.00955826	0.00556105	0.0026628	0.943721
CD2BP2|O95400	0	0.00439322	0.00116644	3.86497e-12	0.00778869	0.986652
CD302|Q8IX05	1.43964e-10	0.0357618	0.000504098	4.41948e-07	0.0011496	0.962584
CD320|Q9NPF0	0	0	0.0318795	0	0.0036439	0.964477
CD34|P28906	0	0.0158688	3.12217e-12	0.0459613	0.00643406	0.931736
CD38|P28907	0	5.40624e-17	0.00892553	0.0105447	0.000184496	0.980345
CD3EAP|O15446	0	1.23158e-13	0.0115364	0.000311358	0.00195558	0.986197
CD40|P25942	0	0.00277184	0.0155626	0.00501271	4.06787e-05	0.976612
CD44|P16070	0	0.109816	0.0109546	0.00465143	0.0158146	0.858763
CD46|P15529	0	0.0113725	0.0446669	0.00184266	0.00309295	0.939025
CD47|Q08722	0	0.0506808	9.24484e-08	0.000710473	0.0117855	0.936823
CD53|P19397	0	0.00799875	0.0047745	0.00745866	0.000938769	0.978829
CD55|P08174	0	1.51004e-15	0	0	5.87551e-05	0.999941
CD58|P19256	8.0433e-10	0.0883142	0.00432438	3.64481e-09	0.00231596	0.905045
CD59|P13987	0	0.0167041	0.0155977	0.00792255	0.0363921	0.923384
CD5L|O43866	0	1.4099e-11	0.00564401	0.00941205	6.58072e-06	0.984937
CD63|P08962	0	0.00360014	6.39925e-11	0	0.00843324	0.987967
CD74|P04233	0	0.0345067	0.0138271	4.21747e-10	0.000427592	0.951239
CD81|P60033	0	0.000485421	0.010744	4.25588e-10	0.00285532	0.985915
CD82|P27701	0	0	0.0185966	5.54115e-14	0.000364945	0.981038
CD9|P21926	0	0	0	0	0.00126363	0.998736
CD97|P48960	0	0.00414564	1.10971e-07	8.76175e-13	0.000131905	0.995722
CD99|P14209	3.43271e-09	0.0858762	0.00038142	0.363121	0.0100488	0.540573
CD99L2|Q8TCZ2	0	1.54735e-08	0.00596593	0.00549528	0.00970576	0.978833
CDA|P32320	0	0	0	5.25113e-15	5.59397e-05	0.999944
CDC123|O75794	0	0	0	0.00292775	0.0101961	0.986876
CDC16|Q13042	0	0.00929369	0.00981926	0.00739289	0.00364232	0.969852
CDC23|Q9UJX2	0	0.000395048	0.00651971	0.000785557	0.000414681	0.991885
CDC26|Q8NHZ8	0	0.00817444	0.00381514	0.0030245	0.000289741	0.984696
CDC27|P30260	0	4.64573e-09	0.00216749	1.8033e-06	0.000112673	0.997718
CDC34|P49427	0	0.0177424	0.000773776	3.20736e-07	0.00222803	0.979255
CDC37|Q16543	0	0.0503526	8.02855e-12	0.00754105	0.011162	0.930944
CDC37L1|Q7L3B6	0	0.00365175	0.00689377	0.00136302	1.51581e-06	0.98809
CDC40|O60508	0	0.00181184	1.86884e-13	0	0.0132487	0.984939
CDC42|P60953	0	0.0393009	7.46696e-12	0.000930782	0.0236125	0.936156
CDC42BPA|Q5VT25	0	0.035021	6.84536e-10	0.00348454	0.000147129	0.961347
CDC42BPB|Q9Y5S2	0	0.0142358	0	2.2512e-11	0.0482968	0.937467
CDC42EP1|Q00587	0	0.000955603	0.00966372	0.00184386	0.00457155	0.982965
CDC42EP2|O14613	0	0	0	0	0.000122741	0.999877
CDC42EP4|Q9H3Q1	0	0.00841348	0.00780536	0.00596125	0.0015932	0.976227
CDC42SE2|Q9NRR3	0	0.0267752	0.0195239	0.0125457	0.00227045	0.938885
CDC5L|Q99459	0	0.00388192	5.11398e-10	0.00413084	0.00036391	0.991623
CDC73|Q6P1J9	0	0.0474157	0.00332294	0.00645039	0.00210008	0.940711
CDH10|Q9Y6N8	0	0.0754254	0	0.00249258	0.0143445	0.907738
CDH11|P55287	0	0.000733695	0.00399265	0.0218159	0.0595219	0.913936
CDH12|P55289	0	0.0331642	0.0164383	1.04875e-10	0.0106759	0.939722
CDH13|P55290	0	0.00581071	0.000551818	0.000681609	7.6624e-05	0.992879
CDH18|Q13634	0	0.0174089	0	0.000520345	0.000405345	0.981665
CDH19|Q9H159	2.91906e-10	0.00429793	0.00714895	0.00122887	0.000841153	0.986483
CDH2|P19022	0	0.0679772	3.3452e-05	0	0.0295021	0.902487
CDH20|Q9HBT6	0	0.0910924	6.0127e-12	0.011573	0.000366222	0.896968
CDH22|Q9UJ99	0	0.0301229	3.65601e-10	0.000222967	0.000865941	0.968788
CDH4|P55283	0	0.0383545	0.0431653	0.00419879	0.00412397	0.910157
CDH5|P33151	0	1.01491e-14	0	0.0182689	0.00539561	0.976336
CDH6|P55285	0	0	0.00191078	0	0.024276	0.973813
CDH7|Q9ULB5	0	0	3.71938e-19	0	0.00245679	0.997543
CDH8|P55286	0	0.0393561	5.08233e-10	0.00594148	0.00974497	0.944957
CDH9|Q9ULB4	0	0.0168525	2.20313e-06	4.22367e-11	0.0154795	0.967666
CDIP1|Q9H305	0	0.0250029	5.09133e-07	0.00889123	0.0373935	0.928712
CDIPT|O14735	0	0.0063589	0.0036016	0.000934102	0.000860258	0.988245
CDK11A|Q9UQ88	0	0.00506193	0.0216287	0.00096546	0.000181984	0.972162
CDK11B|P21127	0	0.00169703	0.0132637	2.54325e-10	0.00153347	0.983506
CDK12|Q9NYV4	0	0	0	0	0.00294753	0.997052
CDK13|Q14004	0	3.04371e-19	0	0.0142472	0.000193214	0.98556
CDK14|O94921	0	0.0661572	0.00277538	8.18939e-08	0.00172613	0.929341
CDK16|Q00536	0	0.110569	0.00383033	0.00461698	0.0408694	0.840114
CDK17|Q00537	0	0.000753026	0.00156418	9.0813e-05	0.0363985	0.961194
CDK18|Q07002	0	0.00329278	0.0224159	4.40916e-08	0.00082799	0.973463
CDK19|Q9BWU1	0	0.0100764	1.19355e-09	1.07067e-12	0.00125958	0.988664
CDK2|P24941	0	0.0167315	4.76381e-09	6.40669e-14	0.000101783	0.983167
CDK20|Q8IZL9	0	0.000276507	3.36393e-11	8.91479e-09	0.0047717	0.994952
CDK2AP1|O14519	0	3.91695e-09	0.0060464	0.0117206	0.00152855	0.980704
CDK4|P11802	0	0.0378212	1.23169e-09	2.83006e-11	0.00161826	0.960561
CDK5|Q00535	0	0.046507	0.000383208	0.00077054	2.24806e-05	0.952317
CDK5R1|Q15078	0	0.0152495	0.00316031	0.00968929	0.00174402	0.970157
CDK5R2|Q13319	0	0.060852	0.000474975	0.0119205	0.00855559	0.918197
CDK5RAP1|Q96SZ6	0	0.00398009	0	0	0.00120747	0.994812
CDK5RAP3|Q96JB5	0	0.0120874	0.00815329	0.0149642	0.00758017	0.957215
CDK6|Q00534	0	0.00213891	0.00215104	9.52515e-10	0.000280418	0.99543
CDK7|P50613	0	5.69284e-11	0	0	0.00611703	0.993883
CDK9|P50750	0	0.00041427	1.52012e-09	5.13818e-12	0.00168712	0.997899
CDKAL1|Q5VV42	0	0	0	0	0.00367824	0.996322
CDKL5|O76039	0	0.0128804	0.00420711	0.00330578	0.0398487	0.939758
CDKN1B|P46527	0	0.00439044	0.0145071	0.00143609	0.00373374	0.975933
CDKN1C|P49918	0	0.00401634	0.00665245	0.002323	0.000641472	0.986367
CDKN2AIP|Q9NXV6	0	0.0272052	0.00430512	1.62947e-09	0.00117324	0.967316
CDKN2C|P42773	0	0.0350841	0.0111706	3.44543e-07	0.000222687	0.953522
CDKN2D|P55273	0	0.00377049	6.55524e-12	5.66569e-09	0.000183329	0.996046
CDR2L|Q86X02	0	0.000914696	0	4.70568e-13	0.000155459	0.99893
CDS1|Q92903	0	0.00745433	1.77343e-11	2.70257e-12	0.000279751	0.992266
CDS2|O95674	0	1.56217e-15	0	0	0.00194677	0.998053
CDV3|Q9UKY7	0	0.0241162	0	0.011372	0.000195564	0.964316
CDYL|Q9Y232	0	0	0	0	0.00282031	0.99718
CDYL2|Q8N8U2	0	0.00930986	1.07726e-08	4.23802e-11	0.000552645	0.990137
CEBPB|P17676	0	0.00404361	0.00595204	0.00973915	0.00282174	0.977443
CEBPZ|Q03701	0	0.00154376	0	0.00271068	0.00611567	0.98963
CEBPZOS|A8MTT3	0	0.0322044	0.00118823	0.00880026	0.00691965	0.950887
CELF1|Q92879	0	0	0.00239723	0.00188435	0.00485268	0.990866
CELF2|O95319	0	0.0108125	1.61892e-13	5.95572e-12	0.0131509	0.976037
CELF3|Q5SZQ8	0	0.0120622	2.5263e-09	0.00302675	8.14537e-09	0.984911
CELF4|Q9BZC1	0	1.46367e-12	1.86012e-12	0	0.00140442	0.998596
CELF5|Q8N6W0	0	0.0155132	3.19668e-11	0.0103313	0.00128226	0.972873
CELF6|Q96J87	0	0.0143197	6.64612e-11	0.00694317	0.00192194	0.976815
CELSR2|Q9HCU4	0	0.00509117	0.0196175	4.78098e-05	0.0267253	0.948518
CEMIP2|Q9UHN6	0	0.0192407	2.59475e-08	0.0168476	0.00128875	0.962623
CEND1|Q8N111	0	0.0643727	0.0088508	0.000706465	0.0133743	0.912696
CENPV|Q7Z7K6	0	0.0521656	0.00656421	0	0.00174669	0.939523
CEP104|O60308	0	0	0	0	0.000329505	0.99967
CEP170|Q5SW79	0	0.00349366	0.0273842	0.00363089	0.00712216	0.958369
CEP170B|Q9Y4F5	0	0.105733	0.00915539	0.0122865	6.5201e-06	0.872819
CEP170P1|Q96L14	0	0.00220074	6.29656e-14	0	0.00038696	0.997412
CEP250|Q9BV73	0	0	0.016981	0.00420427	0.00152116	0.977294
CEP290|O15078	0	0.00160496	5.73647e-09	4.38599e-09	0.0175431	0.980852
CEP350|Q5VT06	0	2.7861e-08	0.0004279	0.00417258	0.000212806	0.995187
CEP41|Q9BYV8	0	0.0320983	0.0207242	0.00755501	0.0121401	0.927482
CEP44|Q9C0F1	0	0.00252047	7.16987e-08	1.74e-09	9.36791e-06	0.99747
CEP68|Q76N32	0	0.00932966	0.00939884	0	0.000404156	0.980867
CEP70|Q8NHQ1	0	0.00493504	0.0108661	1.64289e-13	0.00365704	0.980542
CEP76|Q8TAP6	0	5.61798e-07	0.0497788	1.21406e-11	0.000594978	0.949626
CEP85|Q6P2H3	0	1.27223e-15	0	0	0.00324878	0.996751
CEP97|Q8IW35	1.90081e-11	0.0080777	0.00729937	0.000252737	0.0105061	0.973864
CEPT1|Q9Y6K0	0	4.35064e-18	0.00105267	0.0109345	0.00356345	0.984449
CERK|Q8TCT0	0	2.30111e-14	3.47849e-09	0.000107921	0.000835833	0.999056
CERS1|P27544	0	0.0632702	0.00401259	0	0.00420046	0.928517
CERS2|Q96G23	0	0.0067776	0.000265666	4.43705e-06	3.94795e-06	0.992948
CERS4|Q9HA82	0	0.00273757	0	6.47564e-05	0.000449896	0.996748
CERS6|Q6ZMG9	0	0	0.00164449	8.00534e-11	0.0102338	0.988122
CES1|P23141	0	0.019793	0.00348735	0.00550556	0.000103625	0.971111
CETN2|P41208	0	0.0312057	1.01994e-09	0.00350344	0.019969	0.945322
CETN3|O15182	0	0.0166088	0.00923671	7.35938e-05	0.00022787	0.973853
CFAP20|Q9Y6A4	0	0.00841958	0.002095	0.00135481	0.010694	0.977437
CFAP298|P57076	0	0.00795996	0.0011841	0.00911775	1.70444e-05	0.981721
CFAP36|Q96G28	0	0.0267206	1.28214e-11	1.25377e-10	0.0429288	0.930351
CFAP410|O43822	0	0	0	0	0.00417149	0.995829
CFB|P00751	0	0	0.0517475	0.00332183	4.57821e-05	0.944885
CFD|P00746	0	0.00833605	0.0197916	0.00139012	0.00700894	0.963473
CFDP1|Q9UEE9	6.22273e-10	0.042831	0.0105263	0.00773977	0.00563732	0.933266
CFH|P08603	0	0.0218073	0.0150748	0.00454978	0.00245657	0.956112
CFHR2|P36980	0	0.0144194	0.00262471	0.0106242	0.001655	0.970677
CFI|P05156	0	0.000511199	0.0160187	0.0137846	0.00415365	0.965532
CFL1|P23528	0	0.016319	0.0201579	0.0381983	5.43881e-05	0.92527
CFL2|Q9Y281	0	0.00154508	0.00295241	0.00290968	0.00145802	0.991135
CGGBP1|Q9UFW8	0	0.0202949	8.82486e-12	2.12419e-09	0.00882726	0.970878
CGNL1|Q0VF96	0	0.0471988	1.18288e-05	0.00696635	0.00236368	0.943459
CGREF1|Q99674	0	0.00516136	0.00246574	0.000252123	0.00362002	0.988501
CHADL|Q6NUI6	0	0.0472648	0	4.09586e-13	0.000199276	0.952536
CHAMP1|Q96JM3	0	0.0104419	0	0	0.000130043	0.989428
CHCHD1|Q96BP2	0	0.0532564	9.53701e-12	4.20011e-11	0.00481269	0.941931
CHCHD10|Q8WYQ3	0	0.0363982	1.39851e-06	0.0381767	0.0117506	0.913673
CHCHD2|Q9Y6H1	0	0.02457	2.05622e-08	0.0258594	0.00323676	0.946334
CHCHD3|Q9NX63	0	0.0376973	0	3.99389e-12	0.00171934	0.960583
CHCHD4|Q8N4Q1	0	0.0345684	0.00687279	1.43303e-08	0.00267432	0.955884
CHCHD5|Q9BSY4	0	0.00229562	0	6.52935e-08	0.00388108	0.993823
CHCHD6|Q9BRQ6	0	0.0707246	0.00822294	4.54211e-13	0.00116207	0.91989
CHCHD7|Q9BUK0	0	0.00618802	0.00841196	2.67706e-09	3.87767e-05	0.985361
CHD1L|Q86WJ1	0	0.00523814	0	2.25589e-10	0.00222966	0.992532
CHD2|O14647	0	0.00514771	3.88932e-10	5.34916e-08	0.0022183	0.992634
CHD3|Q12873	0	1.87497e-08	9.02998e-14	0.00023239	0.00220947	0.997558
CHD4|Q14839	0	0.0232248	4.18906e-10	2.10656e-10	0.000620721	0.976154
CHD5|Q8TDI0	0	0.0119596	0.000575372	0	0.00410007	0.983365
CHD6|Q8TD26	0	0.00379076	3.52134e-09	0.00431263	0.000111611	0.991785
CHD8|Q9HCK8	0	0	0	0	0.000737393	0.999263
CHDH|Q8NE62	0	0.0635934	0	0.00798745	0.0287576	0.899662
CHERP|Q8IWX8	0	0	0	0	0.00979444	0.990206
CHGA|P10645	0	0.0656008	5.10357e-09	0.00195583	0.0248572	0.907586
CHGB|P05060	0	0	0	0	0.0333678	0.966632
CHI3L1|P36222	0	0.00157179	6.44642e-12	0.00953326	1.50276e-05	0.98888
CHIC1|Q5VXU3	0	0	0	0	0.000297805	0.999702
CHID1|Q9BWS9	0	0.0063859	0.00380921	1.5639e-08	6.52061e-05	0.98974
CHKA|P35790	0	0.00868198	0	0.000971918	0.000183002	0.990163
CHKB|Q9Y259	1.0152e-11	0.0498612	1.13599e-05	0.00563134	0.00804053	0.936456
CHL1|O00533	0	0.053653	0.0373422	0.0164672	0.0050497	0.887488
CHM|P24386	0	0.0379051	0.00846484	0.0576058	0.0038664	0.892158
CHML|P26374	0	0.0532314	0.00391845	0.00385459	0.00538257	0.933613
CHMP1A|Q9HD42	0	0.000170728	0.017528	0.0107502	0.0167983	0.954753
CHMP1B|Q7LBR1	0	0.00226644	0.00288225	0.00508926	0.00743749	0.982325
CHMP2A|O43633	0	0.0314451	0.00126287	2.89113e-09	0.00771926	0.959573
CHMP2B|Q9UQN3	0	0.00283775	0.00744951	8.66507e-13	0.00128844	0.988424
CHMP3|Q9Y3E7	0	0.0606757	0.0293924	0.021542	0.00305118	0.885339
CHMP4A|Q9BY43	0	0.00580477	0.0143907	2.38144e-06	0.00885738	0.970945
CHMP4B|Q9H444	0	0.00966575	0.00683538	0.00647099	0.00989212	0.967136
CHMP5|Q9NZZ3	2.95347e-10	0.0293613	0.00146761	6.39476e-08	0.0348416	0.934329
CHMP6|Q96FZ7	0	0.000103962	0.00121939	0	0.00837712	0.9903
CHMP7|Q8WUX9	0	0.032978	0.013554	0.00668222	0.00532589	0.94146
CHN1|P15882	0	0.00797533	0.0557406	0.00399939	0.0125313	0.919753
CHN2|P52757	0	0.0214505	0.00542145	0.00325673	0.0177327	0.952139
CHORDC1|Q9UHD1	0	6.03528e-09	0.00449958	0.000665255	0.0081695	0.986666
CHP1|Q99653	3.21412e-11	0.0441769	3.16367e-10	5.35196e-10	4.77554e-05	0.955775
CHPF|Q8IZ52	0	0.00375001	0	8.28433e-21	0.00607693	0.990173
CHPT1|Q8WUD6	0	0.00792089	3.46994e-12	0.0019495	0.000887787	0.989242
CHRD|Q9H2X0	0	0.0148869	0	1.90202e-12	0.00154938	0.983564
CHRDL1|Q9BU40	0	0.0111838	0.00260822	0.00611813	0.000559478	0.97953
CHRM1|P11229	0	8.73631e-05	2.23074e-15	0	0.0129891	0.986924
CHRM3|P20309	0	0.0670972	9.95173e-10	0.00116521	0.0228892	0.908848
CHRM4|P08173	0	0.009387	0.00561591	0.00593824	0.00617176	0.972887
CHRNA4|P43681	0	0.0160949	0.00213097	3.72849e-13	0.00453768	0.977236
CHST1|O43916	0	0.018873	0.00122032	2.56008e-09	0.000585224	0.979321
CHSY3|Q70JA7	0	0.000184804	2.34907e-11	1.03473e-09	0.000674829	0.99914
CHTF8|P0CG12	0	0.00320686	0.0133266	0.0173548	0.000625677	0.965486
CHTOP|Q9Y3Y2	0	6.88069e-10	0.00165545	0.000509627	0.00320835	0.994627
CHUK|O15111	0	0.0142686	0.00101729	0.00021834	0.0066235	0.977872
CHURC1|Q8WUH1	7.53171e-11	0.0584489	9.06943e-08	1.05934e-08	0.00013814	0.941413
CIAO1|O76071	0	0.0941988	0.00633638	0.0097585	0.00213212	0.887574
CIAO2A|Q9H5X1	0	0.0152203	1.87525e-10	0.00870586	0.000346542	0.975727
CIAO2B|Q9Y3D0	0	0.00130866	0.0151463	1.39253e-06	0.00488661	0.978657
CIAO3|Q9H6Q4	0	0.0012862	0.00784606	1.28348e-08	0.00612573	0.984742
CIAPIN1|Q6FI81	0	0.114926	0.00818373	0.00194466	0.00197019	0.872976
CIB1|Q99828	0	0.00497501	0.00916873	1.92722e-07	1.18965e-06	0.985855
CIC|Q96RK0	0	0.00786235	0.000683693	1.26073e-12	0.0141814	0.977273
CIRBP|Q14011	0	0.0141457	0.00943725	0.0179865	0.00609916	0.952331
CISD1|Q9NZ45	0	0.0698666	2.17383e-11	8.25888e-13	0.0108984	0.919235
CISD2|Q8N5K1	0	0.00590656	0.0138843	0.00228579	0.00014621	0.977777
CISD3|P0C7P0	1.06378e-08	0.0229019	0.00655466	0.00164586	0.00199772	0.9669
CIT|O14578	0	0.00299746	0	6.43562e-11	0.00295871	0.994044
CKAP4|Q07065	0	0.013169	1.72309e-09	1.50509e-09	0.0306444	0.956187
CKAP5|Q14008	0	0.0217797	0	0.0467978	0.000205646	0.931217
CKB|P12277	0	4.20742e-09	0.00798247	4.28308e-12	6.79247e-05	0.99195
CKM|P06732	0	0	0.000540386	0.00136334	0.000810201	0.997286
CKMT1A|P12532	0	0.0173269	0.00703136	1.31507e-14	0.0010253	0.974616
CKMT2|P17540	0	0.00646811	0.0133895	0.000988213	0.00191189	0.977242
CLASP1|Q7Z460	0	0.0450144	0	0.00614042	0.0167142	0.932131
CLASP2|O75122	0	0.0775202	0.0185943	0.0131523	0.0176609	0.873072
CLASRP|Q8N2M8	0	0.00671467	3.35346e-10	1.07749e-12	0.00454316	0.988742
CLCC1|Q96S66	0	0.020105	1.83162e-10	1.6846e-10	3.08492e-05	0.979864
CLCN2|P51788	0	0.00551537	0.00640994	3.29272e-09	0.00116754	0.986907
CLCN3|P51790	0	0.0564272	5.34152e-09	0	0.0214163	0.922156
CLCN4|P51793	0	0.00815147	0	2.87654e-13	0.0123446	0.979504
CLCN6|P51797	0	0.0509404	5.33727e-05	0.0088308	0.000432554	0.939743
CLCN7|P51798	0	0.114662	8.87461e-12	0	0.000936926	0.884401
CLDN10|P78369	1.1214e-10	0.143382	0	0.00690376	0.00262346	0.847091
CLDN11|O75508	0	4.22519e-09	0.00211795	2.28259e-13	0.00356836	0.994314
CLDN12|P56749	0	0	0	0	0.0111677	0.988832
CLDN5|O00501	0	0.00975728	1.67412e-09	0.0467179	0.0279921	0.915533
CLDND1|Q9NY35	0	0.0014065	0.0123505	1.3588e-07	0.0033774	0.982865
CLEC14A|Q86T13	0	0	0	0	0.00194158	0.998058
CLEC16A|Q2KHT3	0	0	0	0	0.0101479	0.989852
CLEC2L|P0C7M8	0	0.0625929	0.0382221	0.00698904	0.0189688	0.873227
CLEC3B|P05452	0	0.00797073	8.04384e-11	0.00511835	0.00246758	0.984443
CLGN|O14967	0	0.00320615	0.0110163	8.89087e-09	0.0581171	0.92766
CLIC1|O00299	0	0.066989	0.0110418	0.00647304	0.000958082	0.914538
CLIC2|O15247	0	0.0284992	0.00976445	0.0011143	0.0175467	0.943075
CLIC4|Q9Y696	0	0.0116325	0.00731192	3.90109e-11	0.0012831	0.979772
CLIC5|Q9NZA1	0	0.00990875	0.00314945	0.0100161	0.00030218	0.976624
CLIC6|Q96NY7	5.49179e-13	0.00873026	0.0038355	0.00209315	0.000674937	0.984666
CLINT1|Q14677	0	0.0332871	2.10419e-09	0.00284312	0.00239155	0.961478
CLIP1|P30622	0	0.0105668	0	0.000773014	0.000974745	0.987685
CLIP2|Q9UDT6	0	0.0114066	0.0343632	0.00817467	0.00222459	0.943831
CLIP3|Q96DZ5	0	0.043959	0	0	0.00200318	0.954038
CLIP4|Q8N3C7	0	0	0.000832132	9.76118e-09	0.00204295	0.997125
CLK4|Q9HAZ1	0	0.0199064	0.0014816	0.00745219	0.00209576	0.969064
CLMN|Q96JQ2	0	0.000126432	0.00257965	1.85101e-08	9.78232e-05	0.997196
CLMP|Q9H6B4	0	0	0	0	0.00123346	0.998767
CLN5|O75503	0	0.0104746	0.00291299	0.00490113	0.00927155	0.97244
CLN8|Q9UBY8	5.61547e-11	0.00356208	0.0136277	3.83225e-06	0.00169471	0.981112
CLNS1A|P54105	0	0.0586735	4.13244e-08	0.0145175	0.00152272	0.925286
CLOCK|O15516	0	0	0	0	0.0124212	0.987579
CLPB|Q9H078	0	0.00902411	0.0296377	6.99447e-11	0.0113313	0.950007
CLPP|Q16740	0	9.81297e-09	0.236894	0.00324469	8.47358e-05	0.759777
CLPTM1|O96005	0	0.0772446	0.0025747	0.00870989	0.00403527	0.907436
CLPTM1L|Q96KA5	0	0.00255388	7.57391e-10	4.2494e-09	4.16681e-05	0.997404
CLPX|O76031	0	0.00306498	0.00151192	0.00406786	0.00377429	0.987581
CLSTN1|O94985	0	0	7.48575e-11	0.000449392	0.00584599	0.993705
CLSTN2|Q9H4D0	0	0.0126265	6.71684e-10	0.00201587	0.000302912	0.985055
CLSTN3|Q9BQT9	1.29088e-11	0.00256866	7.47653e-09	0.00156184	0.000545591	0.995324
CLTA|P09496	0	0.0193776	4.69932e-06	7.19059e-08	0.000205297	0.980412
CLTB|P09497	0	0.011213	3.77836e-14	1.60691e-10	1.35366e-05	0.988773
CLTC|Q00610	0	0.0207891	0.0023216	6.79839e-13	0.000198698	0.976691
CLTCL1|P53675	0	0	0	0	4.26767e-07	1
CLU|P10909	0	0.157615	0.0140525	0.00489129	0.000723844	0.822717
CLUH|O75153	0	0.0413439	4.45443e-08	3.46486e-08	0.00185353	0.956803
CLVS1|Q8IUQ0	0	0.0302719	0.000390201	0.0004836	0.0173294	0.951525
CLVS2|Q5SYC1	0	1.50489e-08	0.00486719	0.0031557	1.83386e-05	0.991959
CLYBL|Q8N0X4	0	0	0.00277281	1.94692e-08	0.00879519	0.988432
CMAS|Q8NFW8	0	0.00353517	3.54689e-08	0.0043629	0.0207302	0.971372
CMBL|Q96DG6	0	0.118323	0.0209335	0.00181719	0.00250447	0.856422
CMC1|Q7Z7K0	0	0.010923	0	0	0.00389454	0.985182
CMC2|Q9NRP2	0	0.0502506	0.0541617	5.30561e-08	0.00147842	0.894109
CMC4|P56277	0	5.47328e-16	0	0	0.00398013	0.99602
CMIP|Q8IY22	0	1.84932e-09	0.0080978	6.18305e-10	0.0131921	0.97871
CMPK1|P30085	0	0.00158248	0.0317333	1.95633e-06	0.0152633	0.951419
CMPK2|Q5EBM0	0	0.00108304	0	0.00528203	0.0142938	0.979341
CMSS1|Q9BQ75	0	0	0.00125112	0.00113527	0.000437357	0.997176
CMTM4|Q8IZR5	0	0.0378394	0.0198484	0.0104559	0.00221676	0.92964
CMTM5|Q96DZ9	0	0	0.00955963	1.45492e-10	0.0023559	0.988084
CMTM6|Q9NX76	0	0.0539315	0.00538744	8.55579e-05	0.00608622	0.934509
CMTR1|Q8N1G2	0	0.00395158	0.00342947	6.89808e-07	0.00797598	0.984642
CNBP|P62633	0	0.00235515	0.0146874	0.0017942	0.00739136	0.973772
CNDP1|Q96KN2	0	2.4864e-14	0	0.00192069	5.53434e-05	0.998024
CNDP2|Q96KP4	0	0.0375363	0.0454205	1.48385e-08	0.000545706	0.916497
CNIH2|Q6PI25	0	0.000112139	2.34494e-11	0.000154306	0.0168897	0.982844
CNIH3|Q8TBE1	0	0.00505614	0.0115769	0.013789	0.000678852	0.968899
CNIH4|Q9P003	0	0	1.80437e-10	0.00161197	0.0023594	0.996029
CNK3/IPCEF1|G9CGD6	0	0.0742478	0.0054711	8.32867e-11	0.00148066	0.9188
CNKSR2|Q8WXI2	0	0	0	0	0.00985239	0.990148
CNN1|P51911	0	0	0.00554421	0.00220156	0.000143703	0.992111
CNN2|Q99439	0	0.00291424	1.32478e-11	0.0071943	0.00586397	0.984027
CNN3|Q15417	0	0.0481975	1.09146e-09	1.56037e-07	0.000221077	0.951581
CNNM1|Q9NRU3	0	0.0160098	0	0	8.40889e-05	0.983906
CNNM2|Q9H8M5	2.28577e-10	0.00965039	0.0243978	0.0032004	1.45587e-05	0.962737
CNNM3|Q8NE01	0	0.0594634	0	3.27659e-13	0.00047301	0.940064
CNNM4|Q6P4Q7	0	0.0198956	0.00525867	2.47616e-10	0.0154193	0.959426
CNOT1|A5YKK6	0	2.30862e-08	0.0026218	0.000473844	0.00180033	0.995104
CNOT10|Q9H9A5	0	0.00102302	8.26548e-08	3.16649e-12	0.00620223	0.992775
CNOT11|Q9UKZ1	0	0.00107749	0	3.68518e-13	0.00708903	0.991833
CNOT2|Q9NZN8	0	0	0	0	0.00262569	0.997374
CNOT3|O75175	0	0	0.000688122	1.10118e-15	0.00233339	0.996978
CNOT4|O95628	0	0.0113415	0.0186016	0.00484417	0.0110393	0.954173
CNOT6L|Q96LI5	3.07725e-28	5.11143e-15	0	0.000446984	0.00300107	0.996552
CNOT7|Q9UIV1	0	0	0	0	0.00106984	0.99893
CNOT8|Q9UFF9	0	0	0	0	0.00145199	0.998548
CNOT9|Q92600	0	0.00296754	0.00756572	0.00156169	0.000964262	0.986941
CNP|P09543	0	0	0.00815506	0	0.00011873	0.991726
CNPY2|Q9Y2B0	0	3.00494e-12	1.28213e-09	0.000197696	0.00241516	0.997387
CNPY3|Q9BT09	0	1.84468e-09	0.000701019	0.0119236	0.0179423	0.969433
CNPY4|Q8N129	0	0.023069	0	0.000213583	0.000460065	0.976257
CNR1|P21554	0	0.00945091	1.20681e-05	0.00239087	0.0157942	0.972352
CNRIP1|Q96F85	0	0.0129356	1.93169e-07	5.46459e-05	0.0222909	0.964719
CNST|Q6PJW8	0	0.0166665	7.15163e-08	4.68431e-05	0.00133161	0.981955
CNTFR|P26992	0	0.000142919	0.000807535	3.04413e-07	0.00996837	0.989081
CNTN1|Q12860	0	0.0648687	6.69835e-09	0.0152324	0.00916773	0.910731
CNTN2|Q02246	0	0.00032124	0	0	0.00684576	0.992833
CNTN3|Q9P232	0	0.00665914	0	0	0.0165908	0.97675
CNTN4|Q8IWV2	3.81235e-11	0.00223732	0	1.23459e-13	0.025623	0.97214
CNTN5|O94779	0	0.01542	0.00343397	0	0.0209523	0.960194
CNTN6|Q9UQ52	0	0	0	0	0.0161646	0.983835
CNTNAP1|P78357	0	0.000614553	0.0170415	0.00390211	0.0114911	0.966951
CNTNAP2|Q9UHC6	2.89955e-13	0.0332811	0.00205719	2.5435e-12	0.00190532	0.962756
CNTNAP3|Q9BZ76	0	0.00404029	0.00494001	1.9299e-13	0.00222672	0.988793
CNTNAP4|Q9C0A0	0	3.30719e-08	0.021694	2.84019e-08	0.0014487	0.976857
CNTNAP5|Q8WYK1	0	0.02075	0.000391335	0.002653	0.0169182	0.959287
CNTRL|Q7Z7A1	0	0.0146381	0.00278856	0.00945344	0.0011967	0.971923
CNTROB|Q8N137	0	5.87281e-16	0	7.12893e-12	2.4716e-05	0.999975
COA1|Q9GZY4	5.41997e-12	0.0836309	0.0205123	4.59519e-12	0.00153051	0.894326
COA3|Q9Y2R0	0	0.0159209	0.000520558	0.000253344	1.6874e-05	0.983288
COA4|Q9NYJ1	0	0.0104601	0.00731302	7.04936e-09	0.000522246	0.981705
COA5|Q86WW8	0	0.00805509	0.0336644	9.36477e-15	7.28974e-05	0.958208
COA6|Q5JTJ3	0	0.0733927	3.21092e-07	0.00132566	1.11172e-08	0.925281
COA7|Q96BR5	0	0.0592797	2.79453e-13	0.0093818	0.00111235	0.930226
COASY|Q13057	3.52123e-08	0.0208936	0.0139344	0.0105373	0.00613055	0.948504
COBL|O75128	0	0.0152453	0.00586476	0.0153222	0.0308596	0.932708
COBLL1|Q53SF7	1.66751e-11	1.14667e-13	2.24377e-08	0.0014062	0.00548605	0.993108
COCH|O43405	0	0.00795538	1.29104e-08	0.000572638	0.00237626	0.989096
COG1|Q8WTW3	0	0.00113301	0.00066053	0.000838085	0.00645387	0.990915
COG2|Q14746	0	0	4.98925e-13	0.00117475	0.00328901	0.995536
COG3|Q96JB2	0	2.38532e-05	0.000677618	3.64516e-12	0.000376609	0.998922
COG4|Q9H9E3	0	0.00768546	0.0229915	0.00307384	0.0119714	0.954278
COG5|Q9UP83	0	0.0120048	0.00648879	1.65016e-07	0.00111132	0.980395
COG6|Q9Y2V7	0	0.0046654	5.13515e-09	0.00422493	0.000498866	0.990611
COG7|P83436	0	0.00848101	3.67253e-05	0.00138603	0.000293632	0.989803
COG8|Q96MW5	0	0.00805987	0.00826672	1.22057e-07	8.85594e-05	0.983585
COIL|P38432	0	0.000810451	1.55394e-11	4.91047e-09	0.00512095	0.994069
COL11A1|P12107	0	0.053966	0.00172146	1.33078e-16	0.000186135	0.944126
COL12A1|Q99715	0	0.0145	0.0155263	0.00270006	9.73088e-10	0.967274
COL14A1|Q05707	0	0.00873263	0.00983845	8.83476e-13	7.34867e-05	0.981355
COL15A1|P39059	0	0.00892362	8.13295e-13	9.84057e-05	7.47582e-06	0.99097
COL16A1|Q07092	0	0	0	3.77185e-09	0.000120822	0.999879
COL18A1|P39060	0	0.0237606	0.00127048	0.00307608	0.00231381	0.969579
COL1A1|P02452	0	0.0146573	0.00477846	3.53622e-11	0.000501491	0.980063
COL1A2|P08123	0	0.0149681	0.00267431	6.02083e-14	0.000644086	0.981713
COL21A1|Q96P44	0	0.0146614	0	0.00188845	0.00146914	0.981981
COL23A1|Q86Y22	0	0.0252845	0.00420537	1.62844e-07	0.00183312	0.968677
COL25A1|Q9BXS0	0	0.219701	5.7884e-08	0.00191493	0.0574286	0.720955
COL26A1|Q96A83	0	0	0	0	0.00640773	0.993592
COL2A1|P02458	0	0.0151158	0.00448897	1.42152e-16	0.000564754	0.979831
COL3A1|P02461	0	0.0103635	0.00410745	1.44306e-10	0.000760657	0.984768
COL4A1|P02462	3.69096e-15	0.0157909	0.00303334	0.00495034	3.74622e-05	0.976188
COL4A2|P08572	0	0.0101047	5.31269e-09	0.00492763	0.000375615	0.984592
COL4A3|Q01955	0	0	0	0	9.81128e-05	0.999902
COL4A3BP|Q9Y5P4	0	0.000182076	5.29474e-09	7.56691e-12	0.00873615	0.991082
COL4A4|P53420	0	0.00659831	0	0.00856655	0.000299802	0.984535
COL4A5|P29400	4.29003e-07	0.0148552	0.00189413	0.00479989	0.007351	0.971099
COL5A1|P20908	0	0.0142207	0.00526052	0.00418045	0.00101984	0.975319
COL5A2|P05997	0	0.00609634	0.00171514	0.00216192	0.000449039	0.989578
COL6A1|P12109	0	0.017528	0.0105089	3.58857e-06	0.00103936	0.97092
COL6A2|P12110	0	0.0173089	0.0113488	2.34677e-06	0.00100332	0.970337
COL6A3|P12111	0	0.0182663	0.0106984	2.35586e-12	0.00129104	0.969744
COL9A2|Q14055	0	0	0	0	6.46932e-05	0.999935
COLEC12|Q5KU26	0	0.0284154	1.09405e-11	3.8691e-08	0.000575571	0.971009
COLGALT1|Q8NBJ5	0	0	0	0	0.013428	0.986572
COLGALT2|Q8IYK4	0	0.00686342	1.56103e-11	1.63068e-10	0.00108354	0.992053
COMMD1|Q8N668	0	0.0156403	0.000686055	4.86888e-08	0.00134109	0.982332
COMMD10|Q9Y6G5	0	0.0884712	0.0168033	7.78428e-15	0.0080302	0.886695
COMMD2|Q86X83	0	0.00465152	0.00154396	0.00312113	0.00613623	0.984547
COMMD3|Q9UBI1	0	0.0233002	0.0866131	1.19991e-07	6.22704e-05	0.890024
COMMD4|Q9H0A8	0	0.0374401	0.033228	0.00151237	0.000983798	0.926836
COMMD5|Q9GZQ3	0	0.052006	0.0525929	3.14014e-10	7.49084e-05	0.895326
COMMD6|Q7Z4G1	0	0.0339185	0.0211942	0.00788717	1.66489e-05	0.936983
COMMD7|Q86VX2	0	0.0414514	0.00198276	0.00012978	0.00873739	0.947699
COMMD8|Q9NX08	0	0.0145328	5.443e-06	4.32614e-11	1.10983e-06	0.985461
COMMD9|Q9P000	0	0.0794596	0.0346114	0	0.00233934	0.88359
COMT|P21964	0	0.0298926	0.0136491	3.24486e-06	0.000936266	0.955519
COMTD1|Q86VU5	0	0.00245064	0.00726946	0.000826411	0.0129184	0.976535
COPA|P53621	0	0.0233704	5.55287e-12	0.00271184	0.00481139	0.969106
COPB1|P53618	0	0.0170903	0	0.00166894	0.0114762	0.969765
COPB2|P35606	0	0.0503243	0.00228068	0.0211366	0.0204385	0.90582
COPE|O14579	0	0.00145177	0.0352758	0.00995477	0.00209426	0.951223
COPG1|Q9Y678	0	0.0269847	0.00330232	0.00106441	0.0115	0.957149
COPG2|Q9UBF2	0	0.000413723	0.00153314	0.0138653	0.000907105	0.983281
COPRS|Q9NQ92	0	0.0466045	0.0247107	0	0.0197232	0.908962
COPS2|P61201	0	0.0143771	0.00350461	0	0.0025065	0.979612
COPS3|Q9UNS2	0	0	0.00486904	6.48808e-13	1.15361e-05	0.995119
COPS4|Q9BT78	0	0.00776889	1.80185e-13	0	0.00368578	0.988545
COPS5|Q92905	4.84876e-13	0	0.00544378	0	0.00249585	0.99206
COPS6|Q7L5N1	0	0.00216637	3.41184e-08	0.00279839	0.00273608	0.992299
COPS7A|Q9UBW8	0	0.0274731	2.80088e-10	2.35924e-09	0.000134624	0.972392
COPS7B|Q9H9Q2	0	0.0142075	1.02084e-07	2.52471e-12	0.0194539	0.966339
COPS8|Q99627	0	0.00342116	0.00762525	0.00230584	0.00664443	0.980003
COPS9|Q8WXC6	0	2.35634e-11	1.94765e-11	0.00288108	0.000342977	0.996776
COPZ1|P61923	0	0.00889956	0.00513978	0.000460945	0.0115336	0.973966
COQ10A|Q96MF6	0	8.81259e-15	0.0169361	0.0174083	0.0151382	0.950517
COQ10B|Q9H8M1	0	0.0087046	0.0197156	0.0293715	0.014172	0.928036
COQ3|Q9NZJ6	4.07138e-12	0.0152162	0.00915611	0	0.00555782	0.97007
COQ5|Q5HYK3	0	0.0121126	0.0264542	0.000203321	0.00456085	0.956669
COQ6|Q9Y2Z9	0	0.0132195	0.0173828	1.86708e-08	0.00637095	0.963027
COQ7|Q99807	3.04699e-09	0.0171137	0	4.64332e-07	0.00529393	0.977592
COQ8A|Q8NI60	0	0.0222847	0.00283375	0.000537167	0.00407035	0.970274
COQ8B|Q96D53	0	0	0	1.02059e-09	0.00221376	0.997786
COQ9|O75208	0	0.0448684	0.00876081	0.00654896	0.00231646	0.937505
CORO1A|P31146	0	0.0850197	0.000667115	3.74934e-07	0.0268177	0.887495
CORO1B|Q9BR76	0	0.00837071	1.36665e-09	0.0160291	0.000979343	0.974621
CORO1C|Q9ULV4	0	0.00182286	3.97245e-11	4.62145e-12	0.00491993	0.993257
CORO2A|Q92828	0	0.0517901	0.0127254	3.22312e-12	0.00578517	0.929699
CORO2B|Q9UQ03	0	0.0394307	0.00355616	0.00950919	0.000685087	0.946819
CORO6|Q6QEF8	0	0.0458974	0.0107212	0.00468007	0.000300151	0.938401
CORO7|P57737	0	0.000962274	0.008798	0.00419388	0.00601722	0.980029
COTL1|Q14019	0	0.102756	0.000766437	2.57738e-06	0.0150178	0.881457
COX11|Q9Y6N1	0	0.0142027	0.00337479	7.71006e-07	0.0126014	0.96982
COX14|Q96I36	0	0.0041604	0.00389416	8.75923e-08	2.08563e-05	0.991924
COX15|Q7KZN9	0	0	0.00251109	0.00408797	0.00189196	0.991509
COX16|Q9P0S2	0	0.00211891	0.00681009	0.000129904	0.00650131	0.98444
COX17|Q14061	0	0.00303612	0.00720112	2.90179e-09	0.010858	0.978905
COX18|Q8N8Q8	0	0.00344539	3.54734e-09	0.00395261	0.00173222	0.99087
COX19|Q49B96	0	0.0433358	0.000517466	0.0119368	0.00196414	0.942246
COX20|Q5RI15	0	0.0204238	0.0107239	0	0.00194681	0.966905
COX4I1|P13073	1.81997e-11	0.0533751	0.0193684	3.23999e-11	0.000737449	0.926519
COX5A|P20674	0	0.0578183	0.018652	6.90359e-07	0.00240899	0.92112
COX5B|P10606	0	0.0587835	0.0153551	1.08793e-12	0.00269196	0.923169
COX6A1|P12074	0	0.0306857	0.0225167	0.00288927	0.0009312	0.942977
COX6B1|P14854	0	0.0635935	0.0124066	1.97723e-13	0.000687806	0.923312
COX6C|P09669	0	0.0608775	0.0199119	2.56634e-12	0.000783083	0.918428
COX7A1|P24310	0	0.0183316	0.027086	1.10677e-06	0.00755246	0.947029
COX7A2|P14406	0	0.045518	0.0105304	0	1.12655e-05	0.94394
COX7A2L|O14548	0	0.0736868	0.0211351	1.37783e-13	0.00490705	0.900271
COX7B|P24311	0	0.0232989	0.023736	1.12921e-07	0.000169894	0.952795
COX7C|P15954	0	0.0391041	0.0098537	2.09024e-11	0.000792872	0.950249
COX8A|P10176	0	0.0278219	0.011915	2.31442e-09	6.99002e-05	0.960193
CP|P00450	0	0.0136313	0.00884007	0.0277909	0.0040032	0.945735
CPD|O75976	0	0.0179352	0	3.55788e-12	0.000588355	0.981476
CPE|P16870	0	0.0337207	0.00808374	1.30882e-08	0.00568771	0.952508
CPEB1|Q9BZB8	0	0	0.00218524	0	0.000874137	0.996941
CPEB2|Q7Z5Q1	0	0.0088244	0	0.0122819	0.0043125	0.974581
CPEB3|Q8NE35	0	0.0234096	4.50155e-09	0.00316614	2.95449e-05	0.973395
CPEB4|Q17RY0	0	0.0234602	3.08861e-11	8.13034e-12	0.00262876	0.973911
CPLX1|O14810	0	0.103804	3.67753e-06	0.0145196	0.0169511	0.864722
CPLX2|Q6PUV4	0	0.0546056	3.30473e-05	0.00757454	0.0046757	0.933111
CPLX3|Q8WVH0	0	0.00783138	0.00598662	0.00642434	0.0709557	0.908802
CPM|P14384	0	0.0185362	1.07411e-07	0.00120189	3.37062e-07	0.980261
CPN1|P15169	0	5.45586e-05	0.00512901	0.00633584	0.000256068	0.988225
CPN2|P22792	0	0.00187644	0.0141468	0.0154471	0.000136174	0.968393
CPNE1|Q99829	0	0	4.92183e-16	0	4.88663e-05	0.999951
CPNE2|Q96FN4	0	0.000927518	0.000123626	3.81791e-10	0.00392596	0.995023
CPNE3|O75131	0	0.0902259	0.000308648	0.0106125	0.000554055	0.898299
CPNE4|Q96A23	0	0.0488784	0.00126237	0	0.0137649	0.936094
CPNE5|Q9HCH3	0	0.0278778	0.000393998	2.05977e-09	0.00140084	0.970327
CPNE6|O95741	0	0.0849312	0.00453452	3.50801e-09	0.0135522	0.896982
CPNE7|Q9UBL6	0	0.0221077	0.00854649	0.00164926	0.000689108	0.967007
CPNE8|Q86YQ8	0	6.0771e-09	0.000803862	0.00150079	4.19116e-05	0.997653
CPNE9|Q8IYJ1	0	0.0718093	0	0.00326265	0.0114335	0.913495
CPOX|P36551	0	0	0.0382777	0	0.00508643	0.956636
CPPED1|Q9BRF8	0	0.00195397	0.00786833	2.54374e-08	0.000387711	0.98979
CPQ|Q9Y646	0	0.00575547	0.0309467	8.14414e-11	0.0133271	0.949971
CPS1|P31327	0	0.00325414	0.005788	9.57642e-13	1.91579e-07	0.990958
CPSF1|Q10570	0	0.0223252	5.66714e-07	0.000770846	0.0012521	0.975651
CPSF2|Q9P2I0	0	0.000221141	1.61878e-09	1.64412e-13	0.00323306	0.996546
CPSF3|Q9UKF6	0	0.0286402	0	0.00233831	0.00155418	0.967467
CPSF4|O95639	0	0	0	0	0.000290895	0.999709
CPSF6|Q16630	1.62825e-09	0.0174124	0.00203377	2.81836e-06	0.000150132	0.980401
CPSF7|Q8N684	0	0.0128296	0	0.0113326	0.00632019	0.969518
CPT1A|P50416	0	3.13579e-15	1.97603e-18	0	0.0124191	0.987581
CPT1B|Q92523	0	3.55686e-08	0.00200491	0	0.000233298	0.997762
CPT1C|Q8TCG5	0	0.00742065	0	0.00234819	0.000415108	0.989816
CPT2|P23786	0	8.31357e-10	0.000996102	1.7419e-12	0.000794277	0.99821
CPTP|Q5TA50	0	0.0188377	0	0.001663	0.00528347	0.974216
CPVL|Q9H3G5	0	0.0435592	0.0154197	0.00459047	0.00025343	0.936177
CRABP1|P29762	0	0.0318477	0.00346629	3.93011e-09	0.000731121	0.963955
CRABP2|P29373	0	0	0	0	0.00144356	0.998556
CRADD|P78560	0	0.00478593	0.00190271	1.30394e-12	0.00353393	0.989777
CRAT|P43155	0	0.0130313	0.00846748	0.00984234	0.00605133	0.962608
CRB2|Q5IJ48	0	0.0440115	0.00253092	0.011956	0.000405509	0.941096
CRBN|Q96SW2	0	0.0244005	0.00945153	1.44607e-09	0.0129065	0.953241
CREB1|P16220	0	0.00110592	0.00185378	0.00130069	0.00304082	0.992699
CREB3L4|Q8TEY5	0	0	0.0140362	2.96671e-16	0.00532534	0.980638
CREBBP|Q92793	0	0	0.00706863	0.000775295	0.00971561	0.98244
CREG1|O75629	0	0.00122517	0.00152081	0.00492971	0.00278106	0.989543
CREG2|Q8IUH2	0	0	0	0	0.00536253	0.994637
CRELD1|Q96HD1	0	0.0396509	0.0149089	7.75386e-09	0.00299918	0.942441
CRELD2|Q6UXH1	0	0.00397446	0.00973257	1.04122e-06	0.00164085	0.984651
CRH|P06850	0	0.0746385	0.00197704	9.11255e-07	0.00794076	0.915443
CRHBP|P24387	0	0	0	0.000145767	0.0366868	0.963167
CRIM1|Q9NZV1	0	5.10984e-05	0.000114886	1.56848e-08	6.59893e-06	0.999827
CRIP1|P50238	0	0.000940683	0.00481768	0.00360801	6.4709e-05	0.990569
CRIP2|P52943	6.3486e-08	0.0117973	3.79698e-10	0.0230953	0.0206236	0.944484
CRK|P46108	6.4925e-11	0.02272	8.36103e-10	1.05701e-07	0.0329714	0.944308
CRKL|P46109	0	0.0203627	0.021942	8.62499e-09	0.0241791	0.933516
CRLF1|O75462	0	0.0300847	0	9.51199e-14	0.00012345	0.969792
CRLF3|Q8IUI8	0	0.0463322	1.38424e-11	0.0192069	0.00157788	0.932883
CRMP1|Q14194	0	0.0665266	6.32304e-13	0.00950321	0.00990606	0.914064
CRNKL1|Q9BZJ0	0	0.00971678	0.00252252	0.00536369	0.0038887	0.978508
CROCC|Q5TZA2	0	0.0482494	0.00163003	4.84636e-07	0.00690679	0.943213
CROT|Q9UKG9	0	0.000889157	0.0134739	1.83988e-08	0.00138028	0.984257
CRP|P02741	0	0.00887786	0.0107118	8.44348e-07	0.000234646	0.980175
CRTAC1|Q9NQ79	0	0.0304488	0.0116107	0.00771934	0.0046957	0.945525
CRTAP|O75718	0	0.00547329	3.57563e-10	2.05111e-07	6.6152e-05	0.99446
CRTC1|Q6UUV9	0	0	3.89907e-15	0.00038355	0.00340845	0.996208
CRTC2|Q53ET0	0	0.000658478	4.14204e-06	0.00518309	0.00383734	0.990317
CRTC3|Q6UUV7	0	0	0	0	0.00160283	0.998397
CRY2|Q49AN0	0	0.0177796	0.00529801	0.000205255	0.00251586	0.974201
CRYAB|P02511	0	0.000579396	0.00376426	0.000488053	6.57179e-07	0.995168
CRYBG1|Q9Y4K1	0	0	0	0	0.00375153	0.996248
CRYBG3|Q68DQ2	0	0	0	0	0.0020779	0.997922
CRYL1|Q9Y2S2	0	0.0867578	0.0541389	3.38609e-06	0.00523021	0.85387
CRYM|Q14894	0	0.0616366	0.00664526	0.00346019	0.00162312	0.926635
CRYZ|Q08257	0	0	0.0176618	4.03737e-07	0.00026036	0.982077
CRYZL1|O95825	0	0.000538576	0	0.000203198	0.0564964	0.942762
CS|O75390	0	0.0587645	7.4742e-13	0.000336349	0.00659475	0.934304
CSAD|Q9Y600	0	0.0340722	0.0470886	7.57947e-12	0.00236824	0.916471
CSDC2|Q9Y534	0	0.00415959	0.000684019	0.00117728	0.000372617	0.993606
CSDE1|O75534	0	0.0582784	0	0.00241052	0.00476186	0.934549
CSE1L|P55060	0	2.29446e-08	0.00184596	3.50889e-09	0.000370816	0.997783
CSF1R|P07333	0	0.000585287	3.83901e-12	0.00869869	0.00708442	0.983632
CSK|P41240	0	0.145747	2.88553e-06	0.0205002	0.00120857	0.832541
CSMD1|Q96PZ7	0	0.0184506	3.757e-08	4.73167e-09	0.010529	0.97102
CSMD2|Q7Z408	0	0.0309966	0.00387151	1.60003e-11	0.00726137	0.95787
CSMD3|Q7Z407	0	0.0356985	0.0060465	0.00104277	5.11197e-05	0.957161
CSNK1A1|P48729	0	0.116534	6.02911e-12	0	0.0534284	0.830038
CSNK1D|P48730	0	0.0525294	0.00441849	1.76098e-07	0.000176302	0.942876
CSNK1E|P49674	0	0.152234	1.29731e-08	0.00804791	0.0116577	0.82806
CSNK1G1|Q9HCP0	0	0.0138311	0	1.76049e-12	0.015742	0.970427
CSNK1G2|P78368	0	0.0352118	0.00847503	1.49416e-06	0.00130164	0.95501
CSNK1G3|Q9Y6M4	0	0.0272038	8.47655e-13	0	0.0291674	0.943629
CSNK2A1|P68400	0	0.0654478	0	0	0.0179917	0.91656
CSNK2A2|P19784	0	0.00319741	0.0127281	1.84614e-06	0.0171947	0.966878
CSNK2B|P67870	0	0.0152899	0	1.83832e-10	0.0279439	0.956766
CSPG4|Q6UVK1	0	0.000323221	0.015838	0.00119324	3.83397e-05	0.982607
CSPG5|O95196	2.98997e-08	0.0363365	0	0.0117956	0.0293981	0.92247
CSPP1|Q1MSJ5	0	0.00272142	0.00823519	0	0.00143983	0.987604
CSRP1|P21291	0	0.0828034	0.000532375	3.73891e-14	0.00184343	0.914821
CSRP2|Q16527	0	0.00626986	1.59272e-08	0.00562137	0.000976945	0.987132
CST3|P01034	0	0.00532115	0.0216253	0.00266423	0.00299334	0.967396
CSTA|P01040	0	0.0183808	0	0.0043733	0.00057234	0.976674
CSTB|P04080	2.15132e-10	0.0883756	0.00212558	1.52799e-07	0.00699413	0.902505
CSTF1|Q05048	0	0.00359175	0.00655244	8.7913e-07	0.000373412	0.989482
CSTF2|P33240	0	0.000934039	0.00163398	2.11981e-07	0.00629473	0.991137
CSTF2T|Q9H0L4	0	0	0.0179211	0.00556175	0.0110899	0.965427
CSTF3|Q12996	0	0.0154057	0.00282837	1.56927e-06	0.00203907	0.979725
CTBP1|Q13363	0	0.0151029	0	0.0011288	0.00879797	0.97497
CTBP2|P56545	0	0.00723226	2.31311e-11	8.48003e-13	0.0219363	0.970831
CTBS|Q01459	0	0.0115368	0.00210516	0.0134202	0.00998499	0.962953
CTCF|P49711	0	0.0180398	7.85614e-05	0.00426319	0.000184836	0.977434
CTDNEP1|O95476	0	0.0306346	0	0	0.00629259	0.963073
CTDP1|Q9Y5B0	0	0	2.3147e-09	0.00203879	0.000791712	0.997169
CTDSP1|Q9GZU7	0	0.0286364	0	0	0.00131882	0.970045
CTDSPL|O15194	0	5.91944e-10	0	0	0.00993877	0.990061
CTDSPL2|Q05D32	0	0.0019556	0	9.49246e-13	0.000375314	0.997669
CTF1|Q16619	0	0.00953554	0	4.01873e-16	0.00025985	0.990205
CTGF|P29279	2.61901e-08	0.0470989	0	0.00743089	0.000897656	0.944573
CTH|P32929	0	0.00245806	1.10483e-09	0.0169233	0.00224026	0.978378
CTHRC1|Q96CG8	0	0.400762	0.00473402	0.00162585	0.00120811	0.59167
CTIF|O43310	0	0.000216852	0.0210019	0.0011838	0.00278296	0.974814
CTNNA1|P35221	1.6505e-10	0.0753896	0.000905244	0.00644043	0.00010252	0.917162
CTNNA2|P26232	0	0.008007	0.00145258	0.00472201	0.0246706	0.961148
CTNNA3|Q9UI47	0	1.03728e-09	0	2.08299e-12	0.000688113	0.999312
CTNNAL1|Q9UBT7	0	0.01673	0	0.0115295	0.000532343	0.971208
CTNNB1|P35222	0	0.00317607	4.78814e-12	7.85487e-09	0.0465025	0.950321
CTNNBIP1|Q9NSA3	0	0.00212658	0.00933194	2.15965e-06	0.000982746	0.987557
CTNNBL1|Q8WYA6	0	0.0194077	0.0057297	1.21504e-07	4.32938e-05	0.974819
CTNND1|O60716	0	0.0249616	0.00352316	0.00784417	0.0518058	0.911865
CTNND2|Q9UQB3	0	0.00554007	6.56302e-12	0.00366523	0.0207091	0.970086
CTPS1|P17812	0	0	0.00573214	5.64473e-12	0.0154772	0.978791
CTPS2|Q9NRF8	0	0.0352062	9.93436e-11	1.33454e-08	0.00748121	0.957313
CTR9|Q6PD62	0	0.016642	0.00511432	0.0034397	0.00136236	0.973442
CTRB2|Q6GPI1	0	0.0162649	0.00123383	0.00139731	8.74037e-05	0.981017
CTSA|P10619	0	0.0323242	0.015081	0.00811657	0.0372824	0.907196
CTSB|P07858	0	0.0435183	8.77247e-09	0.0149251	0.0379219	0.903635
CTSC|P53634	0	0.0165766	0	0.00365193	0.00189865	0.977873
CTSD|P07339	0	0.0710349	1.0366e-08	0.000714344	0.101737	0.826514
CTSF|Q9UBX1	0	0.0412367	6.1198e-13	0.00448253	0.0185724	0.935708
CTSG|P08311	0	0	0	0.00448005	3.47642e-05	0.995485
CTSH|P09668	0	0.0358185	0.00482956	0.00163863	0.00809525	0.949618
CTSL|P07711	0	0	2.41608e-11	0.00524415	6.93437e-05	0.994687
CTSS|P25774	0	0.0244784	2.2234e-09	0.00293133	0.00314401	0.969446
CTSZ|Q9UBR2	0	0.0561851	0.00380404	0.0294628	0.0148173	0.895731
CTTN|Q14247	0	0.0329247	0.0342075	0.0178015	0.0013297	0.913737
CTTNBP2|Q8WZ74	0	0.0675418	0.00378976	5.57929e-08	0.0494861	0.879182
CTTNBP2NL|Q9P2B4	0	0.0186978	0.00880318	7.83028e-11	0.00337635	0.969123
CTU1|Q7Z7A3	0	0.000202276	0.00740935	5.35959e-08	0.000874256	0.991514
CTU2|Q2VPK5	0	5.3219e-10	0.0351851	1.11844e-07	2.28704e-05	0.964792
CTXN1|P60606	0	0.00480702	0.00808699	0.00973901	0.00661701	0.97075
CUEDC1|Q9NWM3	0	7.17705e-11	0.0137668	0.00291922	0.00211095	0.981203
CUEDC2|Q9H467	0	0.00818417	0.0274152	0.00887806	0.00304328	0.952479
CUL1|Q13616	0	0.0025712	0.0274528	0.0034491	0.0419997	0.924527
CUL2|Q13617	0	0.0474774	0.000270976	4.02485e-09	0.00704958	0.945202
CUL3|Q13618	0	0.046022	0.0238301	0.00278144	0.00935341	0.918013
CUL4A|Q13619	0	0.0131208	0.0174982	3.62111e-12	0.0023677	0.967013
CUL4B|Q13620	0	0.0120834	0.0352701	0.00136834	0.00355501	0.947723
CUL5|Q93034	0	0	0.0398776	9.4662e-09	0.00650899	0.953613
CUL7|Q14999	0	0.00348647	0.000974832	8.69553e-13	0.0143342	0.981205
CUL9|Q8IWT3	0	0	0	0	0.0173528	0.982647
CUSTOS|Q96C57	0	0.0201523	0.01416	0.0144728	0.00300098	0.948214
CUTA|O60888	0	0.00497704	0.000462036	5.74494e-10	0.0155982	0.978963
CUTC|Q9NTM9	0	0.0218086	1.59018e-11	0.00762475	0.00282789	0.967739
CUX1|P39880	0	0	0.00272035	3.50824e-15	0.00831682	0.988963
CUX1|Q13948	0	1.12156e-14	0	0	0.00729931	0.992701
CWC15|Q9P013	0	0.00269607	0.00121147	0	0.000566018	0.995526
CWC22|Q9HCG8	0	0.0045614	2.15124e-09	3.45054e-09	0.00435705	0.991082
CWC27|Q6UX04	0	0	0.0139601	0	0.00989965	0.97614
CWF19L1|Q69YN2	0	3.296e-09	2.97824e-08	0	0.00817177	0.991828
CX3CR1|P49238	0	0.00424768	0.016955	1.14351e-11	0.00724676	0.971551
CXADR|P78310	0	0.00311914	7.07025e-11	2.88282e-06	0.147853	0.849025
CXCL12|P48061	0	0.0481887	0.0115531	0.00287332	0.00380102	0.933584
CXCL14|O95715	0	0.0462296	0.00830152	1.35883e-08	0.00901819	0.936451
CXCL16|Q9H2A7	0	0	0.00105494	0.00159877	0.000427421	0.996919
CXorf38|Q8TB03	0	0.0185982	6.06173e-06	5.61146e-07	0.000265349	0.98113
CXorf56|Q9H5V9	0	0.00340257	0.00262869	0.00539653	0.00640715	0.982165
CXXC1|Q9P0U4	0	0	0	0	0.0012223	0.998778
CYB561|P49447	0	0	0.0306188	5.32284e-15	0.000449317	0.968932
CYB5A|P00167	0	0.0373331	1.44545e-14	0.00495433	0.00289608	0.954817
CYB5B|O43169	0	0	0.00829933	9.73664e-08	0.00267474	0.989026
CYB5R1|Q9UHQ9	0	0.0129771	0	0.00391708	0.000728957	0.982377
CYB5R2|Q6BCY4	0	0.0135944	0.00302463	0.00857381	3.76204e-05	0.97477
CYB5R3|P00387	0	0.0168938	0.038031	0.000195719	0.00124977	0.94363
CYB5R4|Q7L1T6	0	0	0	4.59333e-17	9.58042e-06	0.99999
CYBA|P13498	0	0.0844183	3.05411e-11	0.0128382	0.000156582	0.902587
CYBB|P04839	1.46944e-10	0.0847127	0.00217821	0.0166173	0.00358387	0.892908
CYBC1|Q9BQA9	0	4.83023e-09	8.33399e-05	0	0.000752419	0.999164
CYBRD1|Q53TN4	0	0.0242978	0.0636348	4.49084e-09	0.000550169	0.911517
CYC1|P08574	0	0.0993732	6.98244e-05	0.000267614	0.00669108	0.893598
CYCS|P00004	0	0	6.97473e-09	2.11195e-11	6.75379e-05	0.999932
CYCS|P99999	0	0.107804	0	2.39381e-13	0.00118433	0.891011
CYFIP1|Q7L576	0	0.0738553	0.0122399	0.00896057	0.0165855	0.888359
CYFIP2|Q96F07	0	0.0345724	0.0156621	0	0.0297463	0.920019
CYGB|Q8WWM9	0	0.0403357	0.00742519	1.67604e-08	0.000325984	0.951913
CYHR1|Q6ZMK1	0	0.00628685	0.00458341	0	0.00687196	0.982258
CYLD|Q9NQC7	0	0.00396588	0.00271152	8.15358e-09	0.0069837	0.986339
CYP20A1|Q6UW02	0	1.14439e-10	0.00397572	0.00398526	0.00156344	0.990476
CYP27A1|Q02318	0	0.00663565	0.000187367	0.000665235	0.00599417	0.986518
CYP2J2|P51589	5.17976e-10	0.0348441	0.00955932	0.00418168	0.000151804	0.951263
CYP2U1|Q7Z449	0	0.0203623	0.0124503	2.06153e-08	0.000599983	0.966587
CYP46A1|Q9Y6A2	0	0.0212153	0.0110215	0.00143254	0.0228441	0.943487
CYP4F11|Q9HBI6	0	0.0906475	0.0283609	2.10084e-13	0.00432558	0.876666
CYP4V2|Q6ZWL3	0	0.00866789	1.17317e-09	0.0041017	0.000395849	0.986835
CYP4X1|Q8N118	0	0.00744932	1.45854e-13	8.16409e-14	0.00167832	0.990872
CYP51A1|Q16850	0	0.00145619	0.00927883	0.0040407	0.00178826	0.983436
CYP7B1|O75881	0	0.00120881	3.47439e-11	8.67653e-12	0.000261255	0.99853
CYR61|O00622	0	0.0224687	8.43506e-07	1.50732e-09	8.92e-05	0.977441
CYSTM1|Q9H1C7	0	0.0130154	0.00632717	0.000495841	0.000500414	0.979661
CYTH1|Q15438	0	0.0104914	0.00722789	3.909e-08	0.00186963	0.980411
CYTH2|Q99418	0	0.1019	0.0304366	0.00208801	0.00262023	0.862955
CYTH3|O43739	0	0.0162133	0.00262924	5.59506e-08	0.0134481	0.967709
CZIB|Q9NWV4	2.20821e-09	0.0892141	0.0132433	8.84239e-12	0.0188699	0.878673
D2HGDH|Q8N465	0	0.00157757	0.0661696	2.30499e-13	0.000813477	0.931439
DAAM1|Q9Y4D1	0	0.0284197	0	0.0242114	0.00517678	0.942192
DAAM2|Q86T65	0	0.0106492	0.00789606	3.62291e-09	0.000334949	0.98112
DAB1|O75553	0	0	0	1.89934e-05	0.0083868	0.991594
DAB2|P98082	0	0.00991623	3.34793e-14	0.00327411	3.82245e-05	0.986771
DAB2IP|Q5VWQ8	0	0.0189661	1.21303e-12	4.71876e-13	0.000548041	0.980486
DACT3|Q96B18	0	0.0107771	0.0159714	1.09037e-06	0.00958412	0.963666
DAD1|P61803	0	0.00358522	0	1.87896e-12	0.00568359	0.990731
DAG1|Q14118	0	0.0825479	0.00905064	0.0108835	0.0090287	0.888489
DAGLA|Q9Y4D2	0	0.0157499	0.000737652	0.00201642	0.0343611	0.947135
DAGLB|Q8NCG7	0	0.0221869	0.0136414	0.00246427	0.00636785	0.95534
DAP|P51397	0	0.0385249	0.0269334	7.81898e-10	0.00771007	0.926832
DAP3|P51398	0	0.0458252	0.00432538	9.1035e-14	0.00364333	0.946206
DAPK1|P53355	0	0.0377344	0.0093784	1.3746e-05	0.0125	0.940374
DAPK2|Q9UIK4	7.74301e-24	0.0028946	0.00960008	5.34746e-06	0.000319709	0.98718
DAPK3|O43293	0	0.00938194	0.015337	1.06062e-06	0.0103195	0.96496
DARS|P14868	3.41452e-11	0.0428201	0	5.38221e-12	0.00147656	0.955703
DARS2|Q6PI48	0	0.00441875	4.50058e-12	0.0021035	0.000728914	0.992749
DAXX|Q9UER7	0	0.00225915	0	2.72441e-07	4.43139e-05	0.997696
DAZAP1|Q96EP5	0	0.000439187	1.02115e-10	0.000551167	0.000356497	0.998653
DAZAP2|Q15038	4.31536e-11	0.00841497	0.00276952	1.48197e-10	0.00211422	0.986701
DBI|P07108	1.10299e-11	0.146763	0	0	0.00244857	0.850788
DBN1|Q16643	0	0.0203379	0	0.00150161	0.00673769	0.971423
DBNDD1|Q9H9R9	3.58396e-10	0.0378755	0.00558987	0.0226856	0.000611601	0.933237
DBNL|Q9UJU6	0	0.0383576	0.00571294	0.0046243	0.0145486	0.936757
DBR1|Q9UK59	0	0.00381897	0	4.56565e-17	0.00012896	0.996052
DBT|P11182	0	0.0841951	0.0404488	8.17359e-07	0.00890453	0.866451
DCAF1|Q9Y4B6	0	0.00644981	0.00336525	1.89885e-07	0.00166644	0.988518
DCAF10|Q5QP82	0	5.64283e-09	7.82859e-12	0	0.000299833	0.9997
DCAF11|Q8TEB1	0	0	0	0	0.0178405	0.98216
DCAF13|Q9NV06	0	1.95734e-14	0.013358	0	0.00145658	0.985185
DCAF5|Q96JK2	1.76551e-10	0.00520905	3.11429e-05	2.39026e-12	0.00759559	0.987164
DCAF6|Q58WW2	0	0	0.00122144	0.00116473	0.00842658	0.989187
DCAF7|P61962	0	0.000791072	0.00414284	4.67967e-09	0.0037004	0.991366
DCAF8|Q5TAQ9	0	0.0124286	1.47947e-10	4.11821e-10	0.00186037	0.985711
DCAKD|Q8WVC6	0	2.82607e-13	0	0.000300849	0.0219165	0.977783
DCBLD2|Q96PD2	4.86341e-11	2.33337e-10	5.07306e-12	0.00198266	0.000249289	0.997768
DCC|P43146	0	0.0155099	0.0406869	9.31882e-07	0.00015233	0.94365
DCD|P81605	0	4.72896e-08	0	0.0010548	0.0027959	0.996149
DCHS1|Q96JQ0	0	0	9.16309e-13	2.33332e-05	1.53563e-05	0.999961
DCK|P27707	0	0	0	0	0.000463067	0.999537
DCLK1|O15075	0	0.0735397	0.0189743	0	0.0665025	0.840983
DCLK2|Q8N568	0	0	0.00375317	0.00419475	0.000505086	0.991547
DCN|P07585	0	0.0118881	0.00663779	6.0504e-08	0.0013061	0.980168
DCP1A|Q9NPI6	0	0.00574105	0.00511268	0.00200452	0.000141386	0.987
DCP1B|Q8IZD4	0	0	0	0	0.000136093	0.999864
DCP2|Q8IU60	0	0.00471114	0.00633325	3.75813e-11	0.00318185	0.985774
DCPS|Q96C86	0	0.021315	4.61447e-13	5.54545e-13	0.00644166	0.972243
DCTD|P32321	0	0.0364924	7.62346e-07	5.03955e-10	0.00423129	0.959276
DCTN1|Q14203	0	0.00351399	0.00204906	0.000555601	0.00350727	0.990374
DCTN2|Q13561	0	0.0197398	0.00208491	0.0135844	0.00215933	0.962432
DCTN3|O75935	0	0.00256878	0	0.00185064	0.000284949	0.995296
DCTN4|Q9UJW0	0	0.000333154	0	0	0.00182662	0.99784
DCTN5|Q9BTE1	0	3.02548e-09	6.43928e-10	4.46278e-12	0.00099342	0.999007
DCTN6|O00399	0	0.0170636	2.23415e-10	0.0118899	0.00118215	0.969864
DCTPP1|Q9H773	0	0.00333777	0.00194313	5.44382e-09	0.0058817	0.988837
DCUN1D1|Q96GG9	0	0.0127419	2.00527e-08	1.28836e-10	0.0120351	0.975223
DCUN1D2|Q6PH85	0	0.00521137	0.00588226	0.000847813	0.0547116	0.933347
DCUN1D3|Q8IWE4	4.27345e-10	0.00587979	2.72494e-06	2.06774e-08	0.00953953	0.984578
DCUN1D4|Q92564	0	0.0027447	0.000703842	3.29352e-12	0.000780918	0.995771
DCUN1D5|Q9BTE7	0	0.00979593	1.90103e-13	0	0.00108287	0.989121
DCX|O43602	0	0.0127813	0	0.00036205	0.0702715	0.916585
DCXR|Q7Z4W1	0	0	0.0162414	0.0125094	0.00130648	0.969943
DDA1|Q9BW61	0	0.0102094	0.00789999	0.00562192	0.000871266	0.975397
DDAH1|O94760	0	0.0225715	0.015444	0.00404992	0.0102328	0.947702
DDAH2|O95865	0	0.134727	0.013498	5.82598e-06	0.000125889	0.851643
DDB1|Q16531	0	0.0148381	0.0188818	4.22771e-07	0.0184916	0.947788
DDB2|Q92466	0	0.0124155	0.00103822	1.26741e-05	0.000167302	0.986366
DDHD1|Q8NEL9	0	0.100067	0.0128557	0.0081012	0.00295045	0.876026
DDHD2|O94830	0	0	0.0116518	0.00357176	0.0176845	0.967092
DDI2|Q5TDH0	0	0.0137609	3.03055e-11	0.00482417	0.000457641	0.980957
DDN|O94850	0	0	0	0	0.00223059	0.997769
DDO|Q99489	0	0.00696942	0.00115621	0.0067391	0.000242317	0.984893
DDOST|P39656	0	0.00493083	0.00481259	0.00104627	0.00918781	0.980023
DDR1|Q08345	0	0.016348	0.000354594	0.00335426	0.00164442	0.978299
DDR2|Q16832	0	0.00240245	0	0	0.000787582	0.99681
DDRGK1|Q96HY6	0	0.018022	0.0216816	0.00645197	0.00473375	0.949111
DDT|P30046	2.5807e-11	0.00352093	0.00267384	6.43463e-09	0.000109325	0.993696
DDX1|Q92499	0	0.0307307	0.000853501	0.00193763	0.000189544	0.966289
DDX10|Q13206	0	1.30961e-09	0	0	0.00682373	0.993176
DDX17|Q92841	0	0.0302463	5.6069e-08	0.00123617	0.0021943	0.966323
DDX18|Q9NVP1	0	2.58212e-08	2.98651e-09	0.00207929	0.00326414	0.994657
DDX19A|Q9NUU7	0	0.00347211	0.00278447	5.40457e-06	5.73201e-06	0.993732
DDX19B|Q9UMR2	0	0.00522643	0.000476328	0.00657765	0.00117961	0.98654
DDX20|Q9UHI6	0	0	0.00765246	0	0.000313572	0.992034
DDX21|Q9NR30	0	0.00382861	0.000465649	0.00380788	0.000699351	0.991199
DDX23|Q9BUQ8	0	0.0316788	0.00844079	7.92285e-08	7.50807e-05	0.959805
DDX24|Q9GZR7	0	0.0107706	0.0107424	0.00513753	0.00378303	0.969566
DDX25|Q9UHL0	0	0.00820749	2.43068e-07	0.00362202	0.000425421	0.987745
DDX27|Q96GQ7	0	0	1.4406e-07	0.00541945	2.56481e-05	0.994555
[truncated: 7,182 more rows]
