# Supplementary material for: Large‐scale deep proteomic analysis in Alzheimer's disease brain regions across race and ethnicity
Source: Alzheimers Dement. 2024 Nov 13;20(12):8878–97. doi: 10.1002/alz.14360 (PMC11667503; doi:10.1002/alz.14360)
Supplement: Supplementary file 6 — Supporting Information [file ALZ-20-8878-s006.xlsx]

## Sheet: Sheet1
Table S2. Variance Partition Analysis of STG proteins
GENE|UNIPROT	Batch	Diagnosis	Race	Sex	Age	Residuals
NA|A6NIZ1	2.52455e-30	0	3.6622e-05	0	0.00509515	0.994868
NA|A6NNZ2	6.79809e-30	0.120551	5.34146e-06	0.0166593	0.00274342	0.860041
NA|O00370	2.79138e-30	0.0433413	0.0385894	3.39863e-06	0.0805158	0.83755
NA|P00761	2.49498e-30	0.000204108	0.000229905	0.0340006	0.0544433	0.911122
NA|P02534	4.97688e-31	0	1.04074e-05	1.60968e-05	0.000173513	0.9998
NA|Q56UQ5	3.54813e-30	0.133578	0	0.0318833	3.19282e-05	0.834507
NA|Q6ZSR9	3.76711e-30	0.0350482	0.0111315	7.40626e-05	0.000411425	0.953335
A1BG|P04217	3.6293e-30	0.00628101	0.0176753	0.00262074	0.0288266	0.944596
A2M|P01023	6.43657e-31	0.0723673	0.000793763	0.0017963	0.0787766	0.846266
AAAS|Q9NRG9	2.2476e-31	0.10625	0.00292654	0.000220269	0.00536464	0.885238
AACS|Q86V21	2.91921e-30	0.000932209	0	0.0118249	0.000721248	0.986522
AADAT|Q8N5Z0	3.0486e-30	0	0	0	0.168153	0.831847
AAGAB|Q6PD74	2.52528e-30	0.00679053	0	0	0.0113876	0.981822
AAK1|Q2M2I8	2.9685e-30	0.192043	0.00895954	0.000999572	0.0158042	0.782193
AAMDC|Q9H7C9	4.66415e-30	0	0	0	0.0323746	0.967625
AAMP|Q13685	2.43616e-30	0.0825188	0.0403076	0.000209596	0.00407446	0.87289
AAR2|Q9Y312	3.09454e-30	0.0641963	8.93639e-05	0.019459	0.0540004	0.862255
AARS|P49588	2.26686e-30	0	0.0941094	0.0111834	0.120247	0.774461
AARS2|Q5JTZ9	3.93813e-30	0.042571	0.0939268	0	0.00516141	0.858341
AARSD1|Q9BTE6	1.3774e-30	0	0.0404124	0.026151	0.0303965	0.90304
AASDHPPT|Q9NRN7	1.20957e-30	0	0	0	1.77128e-06	0.999998
AASS|Q9UDR5	2.43906e-30	0.157134	0.000462258	2.90361e-05	0.0238198	0.818555
AATF|Q9NY61	5.27765e-30	0.0202385	6.9961e-05	0.000788126	0.00235789	0.976545
AATK|Q6ZMQ8	9.16433e-31	0.120371	0.0041411	0.00298744	0.00402082	0.868479
ABAT|P80404	7.56597e-30	0	0	3.293e-07	0.0164695	0.98353
ABCA1|O95477	2.63733e-30	0	0	3.80355e-07	0.0172069	0.982793
ABCA2|Q9BZC7	3.58386e-30	0.0115018	0.0392547	8.30024e-06	0.0357536	0.913482
ABCA3|Q99758	7.89981e-30	0.178462	0.0325134	0	0.0437625	0.745262
ABCA5|Q8WWZ7	1.31529e-29	0	0	0.0141969	0.00702019	0.978783
ABCA6|Q8N139	4.15963e-31	0	0.000128866	0.018441	0.013273	0.968157
ABCA7|Q8IZY2	1.32426e-30	0.00290372	0.0171434	0	0.00155226	0.978401
ABCA8|O94911	3.1059e-30	0.00150379	0.0598464	6.95496e-05	0.0772234	0.861357
ABCA9|Q8IUA7	2.13122e-30	0.0294806	0.0203338	0.000188872	0.00336625	0.94663
ABCB1|P08183	2.49496e-30	0	0	0	0.0331483	0.966852
ABCB10|Q9NRK6	2.17711e-30	0.160712	0.000726667	0.00396395	0.0362227	0.798375
ABCB11|O95342	2.43449e-30	0.0290149	0.0412453	0.00015353	0.0482262	0.88136
ABCB4|P21439	1.12503e-30	0	5.15862e-06	7.8429e-05	0.0312598	0.968657
ABCB6|Q9NP58	1.86991e-29	0.0304383	0.0302371	0.0427008	0.0124946	0.884129
ABCB7|O75027	1.13182e-30	0.000121772	0.00447918	0.0197343	0.00305243	0.972612
ABCB8|Q9NUT2	4.91936e-30	0.00424852	0	3.63076e-05	0.0127348	0.98298
ABCB9|Q9NP78	5.34201e-30	0	0.0120181	5.29439e-07	0.00606182	0.98192
ABCC1|P33527	4.61456e-30	7.70767e-06	0	6.08585e-06	0.0189171	0.981069
ABCC10|Q5T3U5	0	0	0	0	0.00220165	0.997798
ABCC4|O15439	3.42674e-30	0	0.00171075	0	0.066317	0.931972
ABCC5|O15440	3.10641e-30	0.0917813	0.00128475	0.000102835	0.000786628	0.906044
ABCC8|Q09428	9.54202e-31	0.0304893	6.55538e-05	0.000173388	0.000249056	0.969023
ABCC9|O60706	9.41294e-31	0.0195158	0	0	0.0192865	0.961198
ABCD1|P33897	4.34862e-30	0.0152497	0	0.0107609	0.0289775	0.945012
ABCD2|Q9UBJ2	2.85042e-30	0	0	0.011453	0.110139	0.878408
ABCD3|P28288	1.67598e-30	0.00235021	0	0	0.00349099	0.994159
ABCD4|O14678	5.28255e-31	0.00229912	0	0	0.00501146	0.992689
ABCE1|P61221	9.37325e-31	0.0238332	0	0	0.111815	0.864352
ABCF1|Q8NE71	4.34879e-30	0	0	0.00338878	0.0127622	0.983849
ABCF2|Q9UG63	7.28331e-30	0.0812569	0.000423947	0.0290472	0.0256084	0.863664
ABCF3|Q9NUQ8	7.34211e-31	0	0.0571838	0.0256471	0.0397931	0.877376
ABCG1|P45844	1.42591e-30	0.0634658	0	0.000377193	0.0227809	0.913376
ABCG2|Q9UNQ0	3.83507e-30	0	0	0	0.000716712	0.999283
ABCG4|Q9H172	3.38511e-30	0	0	0	0.00107257	0.998927
ABHD10|Q9NUJ1	5.85514e-30	0.0594928	0.0191806	0.000134638	0.0169142	0.904278
ABHD11|Q8NFV4	6.51061e-30	0.105342	0.0299696	6.95697e-07	0.0115085	0.853179
ABHD12|Q8N2K0	2.15482e-30	0.107396	3.73113e-05	1.42162e-05	0.00421518	0.888337
ABHD13|Q7L211	1.62832e-30	0.0537649	3.6113e-05	0.000142697	0.0352064	0.91085
ABHD14A|Q9BUJ0	2.1568e-29	0.0888756	0.000137083	0.000507471	0.00888982	0.90159
ABHD14B|Q96IU4	1.33691e-30	0.170498	1.66609e-05	7.32368e-05	0.0113086	0.818103
ABHD15|Q6UXT9	7.26117e-30	0.000126702	0.0511791	0.00130628	0.0154226	0.931965
ABHD16A|O95870	2.39375e-30	0.136381	2.0971e-06	0.000279221	0.00699244	0.856345
ABHD17A|Q96GS6	1.00367e-30	0.0254254	0	0	0.00650037	0.968074
ABHD17B|Q5VST6	2.86044e-30	0.0417834	0	4.48866e-05	0.0113068	0.946865
ABHD17C|Q6PCB6	1.94939e-30	0.0339837	0.0049824	0.00301924	0.0580157	0.899999
ABHD4|Q8TB40	4.67006e-31	0.050594	1.15058e-05	0.00297258	0.000127605	0.946294
ABHD5|Q8WTS1	1.40973e-30	0.0591257	1.03647e-05	5.75023e-06	0.00916291	0.931695
ABHD6|Q9BV23	9.41456e-30	0	0	0	0.00114418	0.998856
ABI1|Q8IZP0	2.03602e-30	0	0	0	0.177771	0.822229
ABI2|Q9NYB9	1.33892e-30	0.0853857	0.00123648	0.00183076	0.152498	0.759049
ABI3|Q9P2A4	1.44568e-30	0.00920593	0	3.42296e-05	0.035668	0.955092
ABI3BP|Q7Z7G0	1.2903e-30	0.0685032	0.014299	7.80376e-06	0.016265	0.900925
ABL1|P00519	1.64403e-30	0.0721666	1.10304e-05	9.45299e-07	0.0480642	0.879757
ABL2|P42684	6.00715e-31	0.116037	0.000253515	8.01824e-05	0.0177125	0.865917
ABLIM1|O14639	1.94837e-30	0.0940941	0.0158856	5.12462e-05	0.0251063	0.864863
ABLIM2|Q6H8Q1	2.96132e-30	0.0360451	0.00013146	0.00757002	1.04343e-05	0.956243
ABLIM3|O94929	2.1887e-30	2.52533e-05	0	0.00342139	0.000337604	0.996216
ABR|Q12979	2.46925e-30	0.217095	0.000486121	0.00182106	0.0752953	0.705303
ABRACL|Q9P1F3	1.63401e-30	0.0970435	0.00963837	0.0033766	0.000173356	0.889768
ABRAXAS1|Q6UWZ7	8.1316e-31	0.0292411	0.00114073	9.45411e-05	0.000691563	0.968832
ABRAXAS2|Q15018	1.17172e-30	0.000996673	0	0	0.0608866	0.938117
ABTB2|Q8N961	1.03574e-30	0	0	0	0.0272913	0.972709
ACAA1|P09110	2.94563e-30	0.0816104	0.00019082	0.000113092	0.00408572	0.914
ACAA2|P42765	7.48564e-30	7.8329e-09	1.62668e-07	0.0326639	0.00204743	0.965289
ACACA|Q13085	1.81082e-30	0.0682606	0.0264361	0.00729534	0.0288895	0.869118
ACACB|O00763	3.69928e-30	0	0.0384334	0.000183	0.0177188	0.943665
ACAD10|Q6JQN1	1.42245e-30	0	0	0	0.00374778	0.996252
ACAD11|Q709F0	4.82356e-30	0.0219911	0.000224292	0.000170755	0.00293903	0.974675
ACAD8|Q9UKU7	1.30681e-30	0.0497576	0.074408	0.0247264	0.00892667	0.842181
ACAD9|Q9H845	5.71544e-30	0.0462139	0.0102559	8.21362e-05	0.00210715	0.941341
ACADL|P28330	1.46509e-30	0.0253186	0.00887335	6.09171e-05	0.00144606	0.964301
ACADM|P11310	6.20091e-30	0.0172649	0.0719876	8.13192e-06	0.0142947	0.896445
ACADS|P16219	3.01475e-30	0.000584501	0.0462434	0	0.0117471	0.941425
ACADSB|P45954	1.29192e-30	0.0654441	0.0176798	5.75082e-05	0.000969784	0.915849
ACADVL|P49748	1.38283e-30	0.00222721	0.16053	0.00573731	0.0349728	0.796532
ACAN|P16112	1.03359e-29	0.0363471	0	0	0.0139229	0.94973
ACAP2|Q15057	2.68879e-30	0	0	0	0.149612	0.850388
ACAP3|Q96P50	2.61252e-30	0.133311	2.54605e-05	0.00948645	0.00815489	0.849022
ACAT1|P24752	6.22613e-30	0	0	0.000351934	0.0107707	0.988877
ACAT2|Q9BWD1	2.07426e-30	0.10866	0.00015103	0.0665452	0.0162918	0.808352
ACBD3|Q9H3P7	2.82961e-30	0.0636164	0.000195062	2.9581e-05	0.0243303	0.911829
ACBD4|Q8NC06	1.07993e-31	0	0	6.66296e-05	0.0224604	0.977473
ACBD5|Q5T8D3	2.37114e-30	0.0167778	0.0139295	0.0049221	0.000747252	0.963623
ACBD6|Q9BR61	1.34269e-30	0.0392395	0.0491276	5.13196e-05	0.0291494	0.882432
ACBD7|Q8N6N7	1.06258e-30	0	0.0019326	0.0533032	0.0105263	0.934238
ACE|P12821	3.01655e-30	0.108017	0.00603174	5.59984e-06	1.98905e-07	0.885945
ACHE|P22303	1.84502e-31	0.0256951	0	0	0.0129715	0.961333
ACIN1|Q9UKV3	4.96816e-30	0.0844026	3.87378e-05	0.000448303	0.0128888	0.902222
ACLY|P53396	6.70246e-30	0.00123071	0.0499013	0.000328904	0.00030759	0.948231
ACO1|P21399	1.98689e-30	0.000220111	0.0179382	0.0279331	0.0103217	0.943587
ACO2|Q99798	1.76777e-30	0.234965	8.97063e-06	6.98117e-05	0.00053978	0.764417
ACOT1|Q86TX2	4.23592e-30	0.0753373	0.0592317	0.00054985	0.00113647	0.863745
ACOT11|Q8WXI4	5.39129e-30	0.0274291	0	0	0.012495	0.960076
ACOT13|Q9NPJ3	4.48e-30	0.131868	0.0172721	0.00857316	0.018805	0.823482
ACOT2|P49753	3.03413e-30	0.0797665	0.0583419	0.000150647	0.00146411	0.860277
ACOT4|Q8N9L9	6.06856e-30	0.0406897	0.0259951	0.000273589	0.00426385	0.928778
ACOT7|O00154	2.03497e-30	0.109136	7.00266e-05	0.000168725	0.0237755	0.866849
ACOT7L|Q6ZUV0	2.56858e-30	0.129111	0.000903222	0.00347438	0.0138728	0.852638
ACOT8|O14734	1.27199e-30	0.000299613	0.0366524	0	0.0455354	0.917513
ACOT9|Q9Y305	2.56801e-30	0.0510651	0.0168541	4.33731e-06	0.0142485	0.917828
ACOX1|Q15067	1.31755e-30	0.0788137	0.000490927	8.13353e-06	0.0247173	0.89597
ACOX2|Q99424	4.50489e-30	0.00541536	0	9.1215e-06	0.00658498	0.987991
ACOX3|O15254	1.31259e-30	0.0192466	0.0246678	0.00218677	0.00867757	0.945221
ACP1|P24666	3.87704e-30	0.00541703	0.0282598	0.000651963	0.0143268	0.951344
ACP2|P11117	1.39638e-30	0	0.000559182	0	0.000408239	0.999033
ACP6|Q9NPH0	1.16422e-30	0	0	0	1.03151e-05	0.99999
ACSBG1|Q96GR2	1.01966e-30	0.0942852	0.00134982	0.000667744	0.00479213	0.898905
ACSF2|Q96CM8	1.43865e-29	0.0529888	4.64739e-06	0.00357097	8.21894e-06	0.943427
ACSF3|Q4G176	1.72795e-30	1.92769e-06	0.00421605	0	0.00766736	0.988115
ACSL1|P33121	3.68184e-30	0.0343653	0.0321824	0.0204673	0.0204616	0.892523
ACSL3|O95573	2.06556e-30	0	0	0	0.000937948	0.999062
ACSL4|O60488	2.59018e-30	0.101183	0.00063787	0.00345851	0.0615852	0.833135
ACSL5|Q9ULC5	4.57112e-30	0	0	0.00128525	0.0386979	0.960017
ACSL6|Q9UKU0	5.94487e-30	0.02818	0	0.000120403	0.0254001	0.946299
ACSM5|Q6NUN0	2.66372e-31	0.131537	0.0075671	8.72204e-06	0.00128417	0.859603
ACSS1|Q9NUB1	6.38716e-30	0	0	0.014853	0.00046163	0.984685
ACSS2|Q9NR19	2.07125e-30	0.0368036	0	0	0.0609443	0.902252
ACSS3|Q9H6R3	4.40787e-30	0.194357	0.041049	0.00538394	0.0152292	0.743981
ACTA1|P68133	1.38934e-30	0.00437167	0.0336161	0.00702656	0.104791	0.850195
ACTA2|P62736	1.58813e-30	0.00385185	0.0314293	0.00632396	0.1036	0.854795
ACTB|P60709	1.53401e-30	0.00156015	0.0491377	0.0122368	0.15134	0.785725
ACTBL2|Q562R1	1.41552e-30	0	0.0620815	0.00548241	0.135589	0.796847
ACTG1|P63261	1.60258e-30	0.00156653	0.0484831	0.0118365	0.150363	0.787751
ACTG2|P63267	1.6434e-30	0.00407491	0.0318082	0.00647779	0.103683	0.853956
ACTL6A|O96019	1.19332e-30	0.00127154	0.000352846	0.0218637	0.0679542	0.908558
ACTL6B|O94805	9.01598e-31	7.31718e-06	0.0145199	0.0216985	0.0166029	0.947171
ACTN1|P12814	1.39906e-30	0.144864	0.000227045	0.00663193	0.0544182	0.793858
ACTN2|P35609	1.96509e-30	0.23429	0.000197536	0.00119207	0.0407051	0.723615
ACTN3|Q08043	1.9212e-30	0.208549	0.000180075	0.00479735	0.0489782	0.737495
ACTN4|O43707	1.08547e-30	0.3312	0.00640583	0.0113582	0.0539685	0.597068
ACTR10|Q9NZ32	2.06273e-30	0	0	0	0.000652548	0.999347
ACTR1A|P61163	3.72632e-30	0	0	0	0.00629804	0.993702
ACTR1B|P42025	4.07085e-30	0	0.000641015	0	0.00367936	0.99568
ACTR2|P61160	2.7731e-30	0	0	0	0.30194	0.69806
ACTR3|P61158	5.74651e-30	0.000420167	0.0204766	0	0.218874	0.76023
ACTR3B|Q9P1U1	2.355e-30	0.067895	0	0	0.231039	0.701066
ACTR5|Q9H9F9	1.84773e-31	0.038644	0.0061115	1.96502e-05	0.00125166	0.953973
ACTR6|Q9GZN1	1.02568e-30	0.0272708	2.88923e-06	0.00519815	0.000414639	0.967114
ACVR1|Q04771	7.99177e-30	0.0271543	5.69219e-05	0.000135979	0.00898207	0.963671
ACVR1B|P36896	2.35797e-30	0.133752	0.0159534	0.00345688	0.00582408	0.841014
ACVR1C|Q8NER5	7.67104e-31	0.0654055	0.00717519	0.000575834	0.00234542	0.924498
ACVR2A|P27037	2.84582e-30	0	0	0.00607634	0.0974844	0.896439
ACY1|Q03154	1.41093e-30	0.14496	3.54167e-05	7.35712e-05	0.00463994	0.850291
ACY3|Q96HD9	7.56203e-31	0.0278931	2.63127e-05	0.00336742	0.00603583	0.962677
ACYP1|P07311	2.25871e-30	0	0	0	0.00261251	0.997387
ACYP2|P14621	2.6352e-30	0.0306292	5.51123e-05	0.029108	0.0255909	0.914617
ADA|P00813	3.43868e-30	0.000154469	0.168293	0	0.00628459	0.825268
ADA2|Q9NZK5	0	3.85567e-09	4.51678e-05	0	0.00737915	0.992576
ADAL|Q6DHV7	2.05229e-30	0	0	0	0.000889053	0.999111
ADAM10|O14672	3.5454e-30	0.0443801	0.0442571	7.12642e-06	0.0624442	0.848911
ADAM11|O75078	1.44632e-30	0.342405	1.58208e-05	0.000134882	0.00999548	0.647449
ADAM15|Q13444	7.08638e-31	0	0	0	0.000323074	0.999677
ADAM17|P78536	8.16094e-30	0.11311	0.0118381	0.00291133	0.0071729	0.864968
ADAM22|Q9P0K1	3.38775e-30	0	0	0	0.0009189	0.999081
ADAM23|O75077	3.07637e-30	0.0106875	0.0245315	0	0.00492946	0.959852
ADAM9|Q13443	9.12577e-30	0	0.000109724	0.0200657	0.0116966	0.968128
ADAMTS1|Q9UHI8	0	0	0	0	0.000173354	0.999827
ADAMTS17|Q8TE56	1.14993e-30	0	0.00557446	0	0.0972094	0.897216
ADAP1|O75689	9.76026e-31	0.0787735	9.23214e-05	0.00739805	0.0979504	0.815786
ADAP2|Q9NPF8	9.56126e-31	0.0792114	0.000348594	0.00565784	0.0694768	0.845305
ADAR|P55265	4.55291e-30	0	0	0	0.00623665	0.993763
ADARB1|P78563	3.74805e-30	0.0344797	0.0188403	0.000149441	0.0041713	0.942359
ADARB2|Q9NS39	0	0	0	0.00209375	0.00258947	0.995317
ADCK1|Q86TW2	1.98771e-30	0.0949926	0.0504882	0.000259939	0.00730843	0.846951
ADCK5|Q3MIX3	2.04129e-30	0.0883293	0.0156873	0.0129543	0.0294227	0.853606
ADCY1|Q08828	1.60061e-30	0.176583	0.0240765	0.00476146	0.00425556	0.790323
ADCY2|Q08462	6.17569e-30	0.000101702	0.0644282	0.000670527	0.0740134	0.860786
ADCY3|O60266	2.03516e-30	0	0	0.00421242	1.06005e-06	0.995787
ADCY5|O95622	5.20557e-30	0.0552313	0.00641933	0.00139344	0.0477265	0.88923
ADCY6|O43306	2.63959e-30	0.0564856	0	0	0.0819089	0.861605
ADCY7|P51828	7.17629e-30	0.00996051	0.081037	0	0.0538649	0.855138
ADCY8|P40145	7.56536e-30	0.0318612	2.92499e-05	7.08873e-06	0.00583499	0.962267
ADCY9|O60503	1.63169e-30	0	0	0	0.00981478	0.990185
ADCYAP1|P18509	2.4286e-30	0.120671	0.000303044	0.00108943	0.0131584	0.864778
ADCYAP1R1|P41586	7.1169e-30	0.245569	0.0811218	0.00420539	0.000950408	0.668153
ADD1|P35611	1.43903e-30	0.0134265	0.000889251	0.0153166	0.0400064	0.930361
ADD2|P35612	1.51075e-30	0.0710557	0.000490562	0.00237208	0.0379564	0.888125
ADD3|Q9UEY8	5.27334e-30	0.202393	0.00139964	3.82884e-05	0.00122926	0.794939
ADGRA1|Q86SQ6	3.7293e-30	0.0302828	0	0	0.00986785	0.959849
ADGRA2|Q96PE1	8.41129e-31	0.00267269	0	0	0.00713766	0.99019
ADGRB1|O14514	1.07625e-30	0.106205	0.000446926	0.00352505	0.0963363	0.793487
ADGRB2|O60241	1.31526e-30	0.119293	0.000186171	0.000973548	0.148567	0.73098
ADGRB3|O60242	3.12464e-30	0	0.00249891	0	0.198497	0.799005
ADGRF5|Q8IZF2	0	0	0	0	0.0326501	0.96735
ADGRG1|Q9Y653	4.22463e-30	0.283857	0.13792	0.0114719	0.0095327	0.557219
ADGRL1|O94910	1.77319e-30	0.0863807	0.0252797	4.13443e-05	0.11293	0.775369
ADGRL2|O95490	3.09281e-30	0	0	0	0.147645	0.852355
ADGRL3|Q9HAR2	5.13165e-30	0	0	0	0.173527	0.826473
ADH1A|P07327	2.69601e-30	0.0353326	0.0172068	0.0055927	0.0472551	0.894613
ADH1B|P00325	2.13623e-30	0.0389982	0.0154772	0.00786222	0.0481466	0.889516
ADH1C|P00326	3.06106e-30	0.0240239	0.0101996	0.0015602	0.0436178	0.920598
ADH4|P08319	0	0	0	0	0.0196301	0.98037
ADH5|P11766	2.75817e-30	0.17234	0.00522579	0.000892573	0.0213527	0.800189
ADHFE1|Q8IWW8	2.20336e-30	0.0326957	0.0925793	0.0210068	0.00346228	0.850256
ADI1|Q9BV57	1.67927e-30	1.05193e-05	0.0244486	0.0310973	0.0196996	0.924744
ADIPOR1|Q96A54	2.56532e-30	0	0	0.0185124	0.00361748	0.97787
ADIRF|Q15847	1.63071e-30	0.191923	0.000619229	0.000103869	0.00856195	0.798792
ADK|P55263	3.82454e-30	0.240742	0.0726771	8.13028e-05	0.00380364	0.682696
ADNP|Q9H2P0	4.70779e-31	0.0319144	0.016226	5.3812e-05	0.000222466	0.951583
ADO|Q96SZ5	1.96814e-30	0.000449174	0.0603584	0	0.00104742	0.938145
ADORA1|P30542	1.09232e-30	0.071166	0.0123139	0.000334044	0.0197567	0.896429
ADPGK|Q9BRR6	2.75435e-29	0.0489327	0.0110197	0.00323533	7.90779e-05	0.936733
ADPRH|P54922	4.49432e-31	0	0	0	0.00797255	0.992027
ADPRHL1|Q8NDY3	7.13365e-30	0.0273659	2.20003e-05	0.0229885	0.0431196	0.906504
ADPRHL2|Q9NX46	1.79346e-30	0.148086	0.000517612	0.00742179	0.0557946	0.78818
ADRA1A|P35348	8.03948e-31	0.0221164	0.00999516	0.0122602	1.49196e-05	0.955613
ADRA1B|P35368	4.70144e-31	0	0	0.00630426	0.00301756	0.990678
ADRA2A|P08913	7.60877e-30	0	0.0392658	0.000919371	0.110377	0.849438
ADRM1|Q16186	1.59822e-30	0.00170658	0.022438	0	0.0272914	0.948564
ADSL|P30566	1.84658e-30	0.199579	1.57654e-05	0.0467159	0.0218843	0.731805
ADSS|P30520	3.01347e-30	0.00614596	0.00952979	0.000251889	0.0221331	0.961939
ADSSL1|Q8N142	4.12903e-30	4.51575e-05	0.0491024	0	0.0311873	0.919665
AEBP1|Q8IUX7	7.05644e-31	0.0461341	0	7.25157e-05	0.00426886	0.949525
AES|Q08117	2.11187e-31	0.0400938	0.000209865	0.038153	0.00540834	0.916135
AFAP1|Q8N556	1.24106e-30	0	0	0.0164082	0.0272814	0.95631
AFAP1L1|Q8TED9	0	0	0	0	0.00569032	0.99431
AFAP1L2|Q8N4X5	2.58935e-30	0	0	0.018869	0.139095	0.842036
AFDN|P55196	8.96831e-30	0	0	0	0.164378	0.835622
AFF4|Q9UHB7	4.78591e-31	0.0555072	0.000197445	5.36075e-05	0.00190919	0.942333
AFG1L|Q8WV93	1.47325e-30	0.0501212	0.00112924	7.04483e-05	0.068269	0.88041
AFG3L2|Q9Y4W6	3.37789e-30	0.121774	0.000123662	0.000278808	0.0400129	0.837811
AFM|P43652	1.70955e-30	0	0.00201725	0	0.0442882	0.953695
AFTPH|Q6ULP2	2.80183e-30	0	0	4.84305e-05	0.0300109	0.969941
AGA|P20933	1.02408e-29	0.0499536	0.000791249	0.00339043	0.0197212	0.926144
AGAP1|Q9UPQ3	2.5154e-30	0	0.0147784	0	0.0513115	0.93391
AGAP2|Q99490	3.68056e-30	0.144708	0.000132379	0.00506844	0.0452742	0.804817
AGAP3|Q96P47	1.14377e-30	0.0282214	0	0	0.137377	0.834401
AGBL4|Q5VU57	1.51023e-30	0.0458646	0.0170493	5.12431e-05	4.16904e-05	0.936993
AGFG1|P52594	7.175e-31	0.0796576	0.00481214	0.00314238	0.0472793	0.865109
AGFG2|O95081	1.35391e-30	0.116561	5.99195e-05	2.25931e-06	0.012472	0.870905
AGK|Q53H12	2.31677e-30	0.12945	6.22769e-07	1.69754e-05	0.000563971	0.869968
AGL|P35573	2.01781e-30	0.0124537	0.0652617	0.0153673	0.000155061	0.906762
AGMAT|Q9BSE5	1.41547e-30	0	0	0	7.9921e-06	0.999992
AGO1|Q9UL18	1.13327e-30	0.132272	0.000290254	0.00677721	0.00579054	0.85487
AGO2|Q9UKV8	1.02977e-30	0.0618565	0.000133317	0.00274835	2.63995e-05	0.935235
AGO3|Q9H9G7	1.07421e-30	0.0765842	0.0192585	0.00951822	0.0130183	0.881621
AGPAT1|Q99943	4.22044e-30	0.346534	0.000111661	0.0029981	0.065017	0.585339
AGPAT2|O15120	0	0	0	0.000353061	8.24391e-05	0.999565
AGPAT3|Q9NRZ7	3.96292e-30	0.0106819	0.0162006	0.00120515	0.00651122	0.965401
AGPAT4|Q9NRZ5	1.8959e-30	0.00317348	0.0406925	0.000815223	0.0657305	0.889588
AGPAT5|Q9NUQ2	4.15443e-30	0	0	0	0.0927048	0.907295
AGPS|O00116	6.26172e-30	0.00745819	1.71277e-06	0.00078035	0.00630692	0.985453
AGRN|O00468	2.91264e-30	0.149543	0.00769007	0.00854604	0.000469047	0.833752
AGT|P01019	9.34201e-31	0.0425902	9.57997e-07	0.0112231	0.0388358	0.90735
AGTPBP1|Q9UPW5	1.94943e-30	0	0.00313663	3.18798e-06	0.0393531	0.957507
AGTRAP|Q6RW13	3.53662e-30	0.111137	0.000173675	0.00577884	0.00182732	0.881083
AHCTF1|Q8WYP5	7.89039e-30	0.0186313	0.039745	1.29183e-06	0.0187725	0.92285
AHCY|P23526	3.38232e-30	0.061398	0.057587	2.09974e-07	0.000497447	0.880517
AHCYL1|O43865	6.26838e-30	0.044633	0.000191026	0.00300709	0.0346759	0.917493
AHCYL2|Q96HN2	5.52382e-30	0.0322322	0	0.00456607	0.0545299	0.908672
AHDC1|Q5TGY3	1.26221e-30	7.07528e-05	0	0.0357499	0.00370328	0.960476
AHI1|Q8N157	0	0	0	0	0.00775363	0.992246
AHNAK|Q09666	3.51484e-30	0.187778	0.00017551	0.000416643	0.0253009	0.786329
AHNAK2|Q8IVF2	9.02282e-30	0.129261	0.0461566	0.000300328	0.0872777	0.737004
AHSA1|O95433	1.82669e-30	0.0407253	0.0379892	0.0343675	0.0324716	0.854446
AHSG|P02765	5.63262e-30	0	0	0.0126101	0.0363247	0.951065
AHSP|Q9NZD4	1.41069e-30	3.49745e-06	0.104003	0.00994908	0.00592755	0.880116
AIDA|Q96BJ3	1.4542e-30	0.122696	0.0349768	0.00730161	0.00495843	0.830068
AIF1|P55008	1.96829e-30	0.0152604	1.17022e-05	0	0.0161522	0.968576
AIF1L|Q9BQI0	2.47254e-30	0.00159758	1.65204e-06	0	0.0414927	0.956908
AIFM1|O95831	4.06845e-30	0.0998119	0.000291254	0.00245699	0.0320489	0.865391
AIFM2|Q9BRQ8	2.63719e-30	0.000480766	0	0	0.000757785	0.998761
AIFM3|Q96NN9	1.35514e-29	0.0858065	0.0260726	2.49264e-05	0.0430106	0.845085
AIG1|Q9NVV5	2.13014e-30	2.10478e-05	0.0377979	0.00967427	0.000601625	0.951905
AIMP1|Q12904	2.97426e-30	0.0951293	0.000416114	9.70872e-05	0.0302795	0.874078
AIMP2|Q13155	1.06934e-30	0.113138	0.000265144	0.00533114	0.021777	0.859489
AIP|O00170	4.15209e-30	0.08962	0.13266	6.64066e-06	0.010187	0.767527
AJAP1|Q9UKB5	1.05673e-30	0.00076312	0	5.12229e-05	0.0993228	0.899863
AJM1|C9J069	1.71177e-30	0.0985493	0.000602743	0.0037751	0.107669	0.789404
AK1|P00568	1.61657e-30	0.200854	0.000401007	3.77915e-05	0.0416948	0.757012
AK2|P54819	7.37218e-30	0.0764256	0.014751	0.0440714	0.0014254	0.863327
AK3|Q9UIJ7	2.94201e-30	0.0478601	0.0133169	0.0230107	0.0104084	0.905404
AK4|P27144	9.06175e-30	0.000252193	0.0495566	0.000152046	0.0264661	0.923573
AK5|Q9Y6K8	2.43186e-30	0	0	0	0.00565115	0.994349
AK6|Q9Y3D8	3.01719e-30	0.0105901	0.000462326	2.86681e-05	0.0127522	0.976167
AKAIN1|P0CW23	0	0.00569583	1.29637e-10	0	7.06709e-06	0.994297
AKAP1|Q92667	2.07725e-30	0.0126421	0.00260179	0	0.000427807	0.984328
AKAP10|O43572	1.38377e-30	7.84317e-07	0.0269163	0	0.00738137	0.965702
AKAP11|Q9UKA4	5.77111e-30	0.00450082	4.60479e-05	0.0463716	0.000379078	0.948702
AKAP12|Q02952	9.67763e-31	0.0829588	0.0561867	2.95308e-05	0.09264	0.768185
AKAP13|Q12802	2.47442e-30	1.32577e-05	0	0	4.45125e-06	0.999982
AKAP17A|Q02040	3.93749e-30	0.022175	0.0001148	0.000433507	0.000717906	0.976559
AKAP2|Q9Y2D5	3.35842e-30	0.0155155	0	0	0.0385175	0.945967
AKAP5|P24588	1.24571e-30	0.00695734	0	0.00991141	0.15737	0.825761
AKAP6|Q13023	8.63538e-31	0.129974	0.00754209	0.0159875	0.00144971	0.845047
AKAP7|Q9P0M2	5.26446e-30	0.0175698	0.0494712	0.00155207	0.179227	0.75218
AKAP8|O43823	2.42201e-30	0.145031	0.0433885	0.00542537	0.029093	0.777062
AKAP8L|Q9ULX6	7.22836e-31	0.303036	0.00048455	0.0332651	0.0022109	0.661004
AKAP9|Q99996	3.91458e-30	0	0	4.37055e-06	0.0646066	0.935389
AKR1A1|P14550	1.35534e-30	0.18417	0.00787892	0.00066017	0.0384882	0.768803
AKR1B1|P15121	5.85038e-30	0.190089	0.0390694	0.0165508	0.0029009	0.75139
AKR1B10|O60218	3.94337e-30	0.246154	0.0248444	0.00194232	0.0155353	0.711523
AKR1B15|C9JRZ8	6.82258e-30	0.177772	0.0133553	0.00489733	0.0191493	0.784826
AKR1C1|Q04828	3.36181e-30	0.15262	0.0288166	0.0239156	0.00165645	0.792992
AKR1C2|P52895	3.67802e-30	0.159377	0.0348165	0.0218417	0.00215581	0.781809
AKR1C3|P42330	2.2426e-30	0.119051	0.0108317	0.035773	0.000403872	0.833941
AKR7A2|O43488	1.8406e-30	0.0767961	0.0784567	0.0577318	0.0285931	0.758422
AKR7A3|O95154	3.42472e-30	0.0457646	0.166107	0.0381398	0.0136911	0.736297
AKR7L|Q8NHP1	2.28585e-30	0.124081	0.116377	0.0354037	0.0206539	0.703485
AKT1|P31749	7.56361e-31	0	0	0	0.000371412	0.999629
AKT1S1|Q96B36	2.79794e-30	0	0.00126065	0	0.0127121	0.986027
AKT2|P31751	4.17889e-30	0	6.42509e-05	1.6722e-05	0.0192862	0.980633
AKT3|Q9Y243	6.53487e-31	0.177042	0.00311257	0.00259048	0.0337389	0.783516
AKTIP|Q9H8T0	6.93903e-31	0.0690799	1.69165e-05	0.000165435	0.0483904	0.882347
ALAD|P13716	2.01008e-30	0.151529	0.000162124	0.000606533	0.0794048	0.768297
ALB|P02768	2.91827e-30	0	0	0	0.0319335	0.968067
ALB|P02769	2.38079e-30	0	0	0	0.0318578	0.968142
ALCAM|Q13740	1.09413e-29	0.029903	0.0106392	0.0331935	0.112618	0.813647
ALDH16A1|Q8IZ83	3.51693e-30	0.19658	0.0453588	0.000537457	1.59129e-05	0.757508
ALDH18A1|P54886	6.5575e-30	0	0.0153722	0	9.85823e-05	0.984529
ALDH1A1|P00352	1.66855e-30	4.07602e-06	0.0647128	0.0323942	0.00329265	0.899596
ALDH1A2|O94788	1.3522e-30	0.000331197	0.0711391	0.0113677	0.0184139	0.898748
ALDH1A3|P47895	2.45111e-30	1.02245e-05	1.61231e-05	0.00564536	0.00485249	0.989476
ALDH1B1|P30837	1.27051e-30	0.00794103	0.0946735	0.0226622	0.000228724	0.874495
ALDH1L1|O75891	3.47556e-30	0.320062	0.0394576	3.35824e-05	0.000285176	0.640162
ALDH1L2|Q3SY69	3.19452e-30	0.309196	0.0427381	0.000124486	0.000365977	0.647576
ALDH2|P05091	2.33172e-30	0	0	0.00172786	0.0349052	0.963367
ALDH3A2|P51648	3.11115e-30	0.132119	0.000219076	0.00668631	0.0148548	0.846121
ALDH3B1|P43353	2.83941e-31	0.0197716	0.000461682	3.71091e-05	0.000101664	0.979628
ALDH4A1|P30038	5.19351e-30	0.00222864	0.0432774	0.0232073	0.000196762	0.93109
ALDH5A1|P51649	3.80975e-30	0.0802912	5.62956e-06	0.00799777	0.00691614	0.904789
ALDH6A1|Q02252	1.4646e-29	9.45263e-05	0.000201308	0.0239641	0.000101719	0.975638
ALDH7A1|P49419	1.6259e-30	0.0269283	0.00645224	0.0145691	0.0108497	0.941201
ALDH9A1|P49189	3.59265e-30	0.134366	3.36592e-05	0.0032075	0.02004	0.842353
ALDOA|P00883	2.732e-30	0.0474378	1.9583e-05	0.0126079	6.18083e-05	0.939873
ALDOA|P04075	2.74342e-30	0.0446491	2.4728e-05	0.0128876	0.000145723	0.942293
ALDOB|P05062	3.57795e-30	0	0	0	0.00984366	0.990156
ALDOC|P09972	2.5654e-30	0.00746266	0	1.79337e-05	0.0190063	0.973513
ALG1|Q9BT22	1.76049e-30	5.06838e-05	0.0116518	0.0237881	0.00167866	0.962831
ALG10|Q5BKT4	1.48956e-30	0	0	0.00756652	0.0103754	0.982058
ALG11|Q2TAA5	1.16627e-29	0.0480708	0.0379509	0.0330855	0.00550676	0.875386
ALG12|Q9BV10	4.33038e-31	6.5005e-06	0.0338397	7.20367e-05	0.0158348	0.950247
ALG13|Q9NP73	2.42272e-30	0.0614093	0.00203346	0.000314784	0.000476226	0.935766
ALG2|Q9H553	1.15377e-30	0.000719692	0.0400754	0.0114246	0.00409721	0.943683
ALG5|Q9Y673	2.98593e-30	0.145886	0.0393331	0.000168009	0.000414924	0.814198
ALG6|Q9Y672	2.80282e-31	0.0234718	0	1.95134e-05	0.000737309	0.975771
ALG8|Q9BVK2	7.11732e-31	0.0461111	8.9827e-05	4.16196e-05	0.0030659	0.950692
ALG9|Q9H6U8	1.22664e-30	0	0	0.00786636	0.0219506	0.970183
ALK|Q9UM73	3.5375e-31	0.00763947	0	0	0.0002971	0.992063
ALKBH4|Q9NXW9	1.91371e-30	0	0	0	0.00577136	0.994229
ALKBH5|Q6P6C2	1.09784e-30	0.0119666	0.00135209	0.00880181	0.00429343	0.973586
ALKBH6|Q3KRA9	7.00839e-31	0.0563121	2.01953e-05	0.00600587	0.00111274	0.936549
ALKBH7|Q9BT30	7.4411e-31	0.0284285	0.0253401	7.42164e-05	0.000789372	0.945368
ALKBH8|Q96BT7	0	0.0198896	7.08191e-06	0	0.00450195	0.975601
ALMS1|Q8TCU4	0	0	0	0	0.000129906	0.99987
ALOX5|P09917	3.39834e-31	0.0285895	0.00470266	1.74843e-05	0.0104436	0.956247
ALOX5AP|P20292	3.36157e-30	0.0344359	0.000443213	0.00318546	0.00120631	0.960729
ALPL|P05186	2.58105e-30	0.126959	0.0138686	0.000976614	0.0160626	0.842133
ALS2|Q96Q42	1.41318e-30	0	0.00415868	0	0.0831535	0.912688
ALYREF|Q86V81	3.12219e-30	1.21145e-05	7.17784e-05	0.0257605	0.00127331	0.972882
AMACR|Q9UHK6	1.21506e-29	0	0	0	0.00813735	0.991863
AMBP|P02760	4.01552e-30	0.0516118	0.00262781	0.000199031	0.00783353	0.937728
AMBRA1|Q9C0C7	8.97248e-32	0	0	0	0.000876187	0.999124
AMD1|P17707	7.14222e-31	0.171903	0.00529642	0.050698	0.00276288	0.76934
AMDHD2|Q9Y303	5.48927e-30	0.102983	0.145297	0.0404453	3.143e-05	0.711243
AMER2|Q8N7J2	2.18609e-30	0.0316636	0.0392387	2.32645e-05	0.0326323	0.896442
AMER3|Q8N944	5.31562e-31	0.012049	5.83471e-06	0	0.00924124	0.978704
AMFR|Q9UKV5	1.64895e-30	0.0314541	2.23627e-05	0.0143292	0.0129667	0.941228
AMIGO1|Q86WK6	1.70165e-30	0.0512049	4.26204e-05	0.000188667	0.00537065	0.943193
AMN1|Q8IY45	7.95343e-30	0	2.90655e-05	0	0.0263004	0.973671
AMOT|Q4VCS5	2.46409e-30	0	6.24809e-06	2.85459e-05	0.0542461	0.945719
AMOTL1|Q8IY63	2.58497e-30	0	0	0.00352072	0.0554205	0.941059
AMOTL2|Q9Y2J4	6.73802e-31	0	0	0.00043867	0.0010179	0.998543
AMPD1|P23109	2.68093e-30	0.0162233	0.0311139	0	0.01491	0.937753
AMPD2|Q01433	4.47989e-30	0.323308	0.0135206	0.00052352	0.00689586	0.655752
AMPD3|Q01432	1.26069e-30	0.0731694	0.021249	0.00329598	0.0201684	0.882117
AMPH|P49418	3.14363e-30	0	2.13574e-05	0.0181984	0.00669886	0.975081
AMT|P48728	7.54019e-30	0.0996959	0.00013927	0.00726137	0.0010385	0.891865
AMZ2|Q86W34	4.2202e-30	4.44226e-06	0	0	0.0127469	0.987249
ANAPC1|Q9H1A4	7.93882e-30	0.044973	0.00612281	0.000167728	0.00150447	0.947232
ANAPC10|Q9UM13	1.13484e-30	0.00413276	0.000510397	0.0174315	0.000917661	0.977008
ANAPC13|Q9BS18	1.01434e-30	0.0304742	6.20487e-05	2.09088e-05	0.00405496	0.965388
ANAPC15|P60006	0	0	0	0	0.00369664	0.996303
ANAPC16|Q96DE5	6.78069e-30	0	0	0	0.00339626	0.996604
ANAPC2|Q9UJX6	5.32937e-31	0.00214112	0	0	0.00279848	0.99506
ANAPC4|Q9UJX5	2.08698e-30	0.0203315	0	0	0.00963264	0.970036
ANAPC5|Q9UJX4	4.35488e-31	0.00358823	3.9736e-06	0	0.00598214	0.990426
ANAPC7|Q9UJX3	5.21783e-30	0.0254733	0.000473484	4.26158e-05	0.006649	0.967362
ANGEL1|Q9UNK9	1.8717e-30	0.00426843	0.000249657	0.00751303	0.000367402	0.987601
ANGEL2|Q5VTE6	4.58213e-30	0.00311881	0	0.00431012	0.0128175	0.979754
ANGPTL4|Q9BY76	3.94153e-31	0.0928279	8.48164e-05	7.60824e-05	0.000966108	0.906045
ANK1|P16157	1.71387e-30	0.0287504	0.000223861	0.0077849	0.00358185	0.959659
ANK2|Q01484	2.63519e-30	0	0.0268837	0	0.0149978	0.958119
ANK3|Q12955	6.14018e-30	0.148314	0.0376327	9.49068e-05	0.000245087	0.813713
ANKFY1|Q9P2R3	3.09449e-30	0.162767	0.0148483	4.51377e-05	0.0175145	0.804825
ANKH|Q9HCJ1	4.57075e-30	0	0	0.00466856	0.00448956	0.990842
ANKHD1|Q8IWZ3	4.5737e-30	0.0143127	0.000266799	4.68388e-05	0.0278477	0.957526
ANKIB1|Q9P2G1	2.01374e-30	0.0914744	1.90792e-05	0.00457003	0.0147056	0.889231
ANKLE2|Q86XL3	1.73095e-30	1.16586e-05	0.0472002	0.000951268	0.00300452	0.948832
ANKMY2|Q8IV38	8.53399e-30	0.013302	0.000193274	0.0154919	0.0083037	0.962709
ANKRD10|Q9NXR5	0	0.0317697	4.01243e-06	1.66027e-07	0.0233371	0.944889
ANKRD11|Q6UB99	0	0	0	0	0.00308818	0.996912
ANKRD13A|Q8IZ07	1.93268e-30	0.0250377	0.0314256	1.88497e-05	0.0127867	0.930731
ANKRD13B|Q86YJ7	9.17703e-31	0.0491752	2.21194e-05	0.0190097	0.00452961	0.927263
ANKRD13C|Q8N6S4	3.94868e-31	0.067357	0.000345947	1.21367e-05	0.0372659	0.895019
ANKRD13D|Q6ZTN6	1.23726e-30	0.0595751	8.17479e-05	0.00351932	0.0148765	0.921947
ANKRD16|Q6P6B7	2.40133e-30	0.0320242	0.0434199	0.000405168	0.0180937	0.906057
ANKRD17|O75179	5.49191e-30	0.00456725	0	0.000227161	0.0418162	0.953389
ANKRD24|Q8TF21	1.22948e-30	0.128593	3.74276e-05	0.00746359	0.0137491	0.850157
ANKRD26|Q9UPS8	5.18646e-31	0	1.57433e-05	4.30958e-06	0.0570144	0.942966
ANKRD27|Q96NW4	1.4151e-30	3.42879e-05	0.00569412	7.76911e-05	0.0761933	0.918001
ANKRD28|O15084	1.4241e-30	0.0970135	0.000952163	0.016179	0.219535	0.666321
ANKRD29|Q8N6D5	2.89542e-30	0.0662856	0.0386895	9.1534e-06	0.0894222	0.805594
ANKRD30B|Q9BXX2	5.4645e-30	0	0	0	0.03028	0.96972
ANKRD34A|Q69YU3	2.55459e-30	0.0510991	0.000212185	1.93174e-05	0.0456953	0.902974
ANKRD35|Q8N283	1.69955e-30	0.0756393	0.000120958	0.000134551	0.00986363	0.914242
ANKRD36C|Q5JPF3	1.8621e-30	0	0	0	0.0124368	0.987563
ANKRD39|Q53RE8	2.81924e-31	0.0018947	0.0113016	0.0522913	0.00118286	0.93333
ANKRD40|Q6AI12	1.60877e-30	0.051123	0.0143861	0.00675844	0.00592814	0.921804
ANKRD44|Q8N8A2	9.33433e-30	0.0818737	0.00867143	0	0.0266578	0.882797
ANKRD45|Q5TZF3	1.22575e-30	0.045675	0	0.0177164	0.00158572	0.935023
ANKRD46|Q86W74	2.95723e-30	0	0.000124459	0.00120501	0.0773522	0.921318
ANKRD50|Q9ULJ7	3.73626e-31	4.45042e-06	0	3.6697e-05	0.030925	0.969034
ANKRD52|Q8NB46	7.46991e-31	0	0	0	0.00237867	0.997621
ANKRD54|Q6NXT1	5.03872e-30	0	0	0	0.0105604	0.98944
ANKRD63|C9JTQ0	5.90477e-31	0	0.0275349	0	0.0679754	0.90449
ANKRD65|E5RJM6	0	0.0170264	0	9.68363e-09	0.00019592	0.982778
ANKS1A|Q92625	1.79859e-30	0.0691783	0.0318606	0.000177386	0.111136	0.787648
ANKS1B|Q7Z6G8	1.1574e-30	0.124941	0.000796993	0.00293416	0.0989917	0.772336
ANLN|Q9NQW6	1.64429e-30	0.0327431	0.0329513	5.43622e-05	0.0403885	0.893863
ANO10|Q9NW15	1.0457e-30	0.00156005	0	0	0.0023343	0.996106
ANO3|Q9BYT9	6.46334e-31	0.0722991	9.86824e-05	0.0023931	0.0130862	0.912123
ANO4|Q32M45	2.62874e-30	0	0	0	0.027628	0.972372
ANO5|Q75V66	5.66218e-31	0.0583729	0.0347457	0.00690786	0.0129618	0.887012
ANO6|Q4KMQ2	1.03037e-30	0.271862	0.000384699	0.000137186	0.0351008	0.692515
ANO8|Q9HCE9	1.84512e-30	5.78987e-06	0.0204824	0.00560625	0.00487769	0.969028
ANP32A|P39687	1.6741e-30	0.0649559	0.000333826	0.000969699	0.000221127	0.933519
ANP32B|Q92688	1.28115e-30	0.150044	0.000286976	0.00310855	0.0103423	0.836218
ANP32E|Q9BTT0	1.73265e-30	0.0172486	0.026454	0.017935	0.0283054	0.910057
ANPEP|P15144	9.67272e-30	0.0367362	7.25461e-05	0.0134971	0.00597724	0.943717
ANTXR1|Q9H6X2	9.18752e-31	0.0441105	0.0146464	4.66127e-05	0.000497514	0.940699
ANTXR2|P58335	2.31966e-31	0.0814279	7.98342e-05	0.000320828	0.000123077	0.918048
ANXA1|P04083	1.34869e-30	0.122043	0.00498833	0.00980802	0.0334712	0.82969
ANXA10|Q9UJ72	1.54203e-31	0	0	0	0.00244509	0.997555
ANXA11|P50995	1.38389e-30	0.0389096	0.100502	2.98232e-05	0.00593153	0.854627
ANXA2|P07355	2.42221e-30	0.0922814	1.0828e-05	0.00582194	0.0317927	0.870093
ANXA2P2|A6NMY6	2.75365e-30	0.0913956	0.0011033	0.0056635	0.0327673	0.86907
ANXA3|P12429	9.16971e-30	0	0	0	0.0337746	0.966225
ANXA4|P09525	1.79455e-30	0.190984	0.00671739	0.0055217	0.0410958	0.755681
ANXA5|P08758	1.64666e-30	0.193462	7.95937e-07	3.42175e-05	0.0189395	0.787564
ANXA6|P08133	2.05763e-30	0.0442341	0.0753225	0.00013633	0.0125802	0.867727
ANXA7|P20073	5.30676e-30	0.102947	0	0.000615929	0.158494	0.737943
AOC3|Q16853	4.72509e-31	4.62632e-07	0	1.00325e-05	0.00624785	0.993742
AP1B1|Q10567	1.36656e-30	0.0887586	0.000349772	0.00194302	0.0487329	0.860216
AP1G1|O43747	1.02806e-30	0.048407	0.0076787	1.53289e-05	0.0985563	0.845343
AP1G2|O75843	2.49371e-30	0	0	0	0.0412198	0.95878
AP1M1|Q9BXS5	1.91607e-30	0.0412749	1.07963e-05	0	0.114091	0.844623
AP1S1|P61966	2.07179e-30	0.0312674	0.00214765	2.29881e-05	0.091757	0.874805
AP1S2|P56377	1.90987e-30	0.00569072	0	0.00876987	0.0237016	0.961838
AP2A1|O95782	1.2555e-30	0.105636	0.000267581	0.0038556	0.0532522	0.836989
AP2A2|O94973	1.63816e-30	0.0841609	0.000313052	0.00336113	0.0472899	0.864875
AP2B1|P63010	1.91005e-30	0.0955685	0.000455333	0.00424643	0.0594508	0.840279
AP2M1|Q96CW1	1.22138e-30	0.0968702	0.000329921	0.00186678	0.0470278	0.853905
AP2S1|P53680	2.58397e-30	0.0745042	0.000240078	0.00218978	0.0561929	0.866873
AP3B1|O00203	3.12317e-30	0.164618	0.000341243	0.00285773	0.0535336	0.778649
AP3B2|Q13367	2.46096e-30	0.161047	0.000399336	0.0014429	0.0398881	0.797222
AP3D1|O14617	2.17022e-30	0.150325	0.000308631	0.00150537	0.045568	0.802293
AP3M1|Q9Y2T2	1.38322e-30	0.123173	0.000925093	0.00145123	0.0834601	0.790991
AP3M2|P53677	1.77584e-30	0.146095	0.000215981	0.00395246	0.0348351	0.814902
AP3S1|Q92572	9.91145e-31	0.120691	0.0009504	0.00169211	0.0598418	0.816825
AP3S2|P59780	6.69818e-30	0.046325	0.00352603	0.00770476	0.0026271	0.939817
AP4B1|Q9Y6B7	1.69171e-30	0.00400534	0	0	0.000420089	0.995575
AP4E1|Q9UPM8	4.3941e-31	0	0.00011159	5.88819e-05	0.0192758	0.980554
AP4M1|O00189	1.33595e-30	0	0	0	0.0149214	0.985079
AP4S1|Q9Y587	1.59892e-30	0.00155108	0.0114164	0	0.0223802	0.964652
AP5B1|Q2VPB7	2.02124e-30	0	0	0	0.000661829	0.999338
AP5M1|Q9H0R1	1.12765e-30	2.52282e-06	0	0	0.00456229	0.995435
AP5S1|Q9NUS5	2.86968e-30	0.0467844	0.000607863	0.000305483	0.00386663	0.948436
AP5Z1|O43299	1.27516e-30	0.00288355	0.000223865	0.000717116	0.00767168	0.988504
APAF1|O14727	9.59876e-31	0.0196832	9.20336e-08	0.0213669	0.0196506	0.939299
APBA1|Q02410	1.53534e-30	0	0	0	0.107745	0.892255
APBA2|Q99767	3.51689e-30	0.062591	7.071e-07	0.010925	0.00344904	0.923034
APBB1|O00213	3.2008e-30	0.141828	0.000283658	0.000324768	0.163286	0.694277
APBB1IP|Q7Z5R6	2.24569e-30	0.0404075	0.0224183	0.000317657	0.0305004	0.906356
APBB2|Q92870	2.30251e-30	0.101669	0.00244537	0.000633973	0.119246	0.776006
APC|P25054	2.45858e-30	0.000161653	0	0	0.0497175	0.950121
APC2|O95996	1.30082e-30	0	0	0	0.0963273	0.903673
APCS|P02743	5.84639e-30	0.251821	0.0290294	0.000741261	0.0187655	0.699643
APEH|P13798	1.31603e-29	0	0.0535951	0.0151942	0.0318051	0.899406
APEX1|P27695	1.70686e-30	0.132069	3.8651e-05	0.000233434	0.0256898	0.841969
APH1A|Q96BI3	4.9992e-31	0	0	0	0.0010854	0.998915
APH1B|Q8WW43	3.49416e-30	0.0634419	1.00717e-06	6.25614e-06	0.00112752	0.935423
API5|Q9BZZ5	2.20235e-30	0.0520884	0.000431874	0	0.000737047	0.946743
APIP|Q96GX9	6.15211e-30	0	0.00526351	0	0.000130989	0.994606
APLNR|P35414	2.32441e-30	0.152528	6.61785e-06	0.00536327	0.0321511	0.809951
APLP1|P51693	8.89773e-30	0.000657969	0.0406373	0.000117313	0.00378474	0.954803
APLP2|Q06481	7.73425e-31	0.205182	2.31092e-05	0	0.0368959	0.757899
APMAP|Q9HDC9	3.07871e-30	0	0.00328059	9.79154e-06	0.0217473	0.974962
APOA1|P02647	4.22227e-30	0	0.00130531	9.4547e-07	0.0814324	0.917261
APOA2|P02652	5.9688e-30	0.0088244	0	0	0.0657009	0.925475
APOA4|P06727	1.55218e-30	0.066597	0.000556944	0	0.0256904	0.907156
APOB|P04114	1.18221e-29	0.0581887	1.14521e-06	0.026633	0.0108394	0.904338
APOBR|Q0VD83	2.79802e-30	0.0237511	0.000132493	0.016906	0.00688997	0.95232
APOC1|P02654	3.67934e-30	0	0	0	0.0266933	0.973307
APOC2|P02655	5.36224e-30	0	0	0	0.00665041	0.99335
APOC3|P02656	9.33616e-30	0.00195779	0.00855356	0.0143637	0.0682119	0.906913
APOD|P05090	1.72037e-30	0.0526453	0.0629145	0.000213851	0.227849	0.656377
APOE|P02649	2.14165e-30	0.243488	0	0.00100702	0.04861	0.706895
APOE4|APOE4	3.32767e-30	0.155677	0.11516	0.0235323	0.00774119	0.69789
APOH|P02749	1.37032e-29	0.0581202	0.0275147	0.0158849	0.0311305	0.86735
APOL1|O14791	9.48758e-31	0.02209	0.016446	0.0273253	0.000987599	0.933151
APOL2|Q9BQE5	3.804e-30	0.00534206	0.012348	0.000278945	0.0528761	0.929155
APOL3|O95236	0	0	0	0.00418028	0.0128327	0.982987
APOM|O95445	4.10217e-30	0.0591752	0.0069954	0.0117643	0.00509127	0.916974
APOO|Q9BUR5	1.76691e-30	0.192167	0.00876243	0.00043002	0.023372	0.775268
APOOL|Q6UXV4	2.32221e-30	0.103042	4.98542e-06	8.72036e-05	0.00144267	0.895423
APP|P05067	1.07208e-30	0.477417	0.000196025	0.000817483	0.00686846	0.514701
APPBP2|Q92624	2.8058e-30	0	0	0	0.00268422	0.997316
APPL1|Q9UKG1	1.16396e-30	0.00419283	0	0	0.0026316	0.993176
APPL2|Q8NEU8	2.8715e-30	0.0253512	0.0104068	0.000121938	0.00133097	0.962789
APRT|P07741	2.70097e-30	0.0401486	0.129938	1.48109e-06	0.00446908	0.825443
APTX|Q7Z2E3	1.27028e-30	0.0158935	0.000357618	0	0.000251999	0.983497
AQP1|P29972	4.50095e-30	0.0678996	0.00130095	3.01452e-05	0.0844709	0.846298
AQP11|Q8NBQ7	0	0.000899792	3.09437e-09	2.11762e-10	0.00082529	0.998275
AQP4|P55087	8.34836e-31	0.144484	0.000364535	0.000310274	0.0230381	0.831803
AQR|O60306	1.62317e-30	0.028982	4.47001e-05	0.00838823	8.29265e-07	0.962584
ARAF|P10398	1.80283e-30	0.123222	0.000165621	0.00664466	0.045502	0.824465
ARAP1|Q96P48	7.66477e-30	0.12652	1.66835e-05	0.000296174	5.61864e-06	0.873161
ARAP2|Q8WZ64	1.01514e-30	0	0	0	0.00581667	0.994183
ARAP3|Q8WWN8	0	0	0	0	0.00269609	0.997304
ARC|Q7LC44	9.53774e-31	0.198502	0.000683764	0.000421917	0.108387	0.692005
ARCN1|P48444	3.47155e-30	0.0305453	0	0.000662944	0.0837144	0.885077
ARF1|P84077	9.0259e-31	0.0451884	0	2.83823e-05	0.109495	0.845288
ARF3|P61204	1.09319e-30	0.0465217	0	7.83947e-05	0.109216	0.844184
ARF4|P18085	1.68125e-30	0.00541288	0	0	0.206274	0.788314
ARF5|P84085	7.27949e-31	0.056633	0	0.000106251	0.102896	0.840364
ARF6|P62330	2.16152e-30	0	0.0173981	0.0154973	0.130603	0.836502
ARFGAP1|Q8N6T3	1.70627e-30	0.0844695	0.00083106	0.00242376	0.0497049	0.862571
ARFGAP2|Q8N6H7	1.61226e-30	0.165124	0.018575	0.0337727	0.00157259	0.780955
ARFGAP3|Q9NP61	4.29682e-30	0.0379093	0.000289344	0.00933811	0.0597395	0.892724
ARFGEF1|Q9Y6D6	1.17292e-30	0.0494589	0	3.85383e-05	0.0766109	0.873892
ARFGEF2|Q9Y6D5	2.14052e-30	0.00221415	0	0	0.0336943	0.964092
ARFGEF3|Q5TH69	9.02267e-31	0	0	0.000166011	0.136636	0.863198
ARFIP1|P53367	1.80043e-30	0.0971709	0.0143491	0.000287143	0.00994117	0.878252
ARFIP2|P53365	2.10509e-30	0.0354916	0.0303971	0.00017666	0.0454859	0.888449
ARFRP1|Q13795	6.38761e-31	0	0	0.00162157	0.00146678	0.996912
ARG1|P05089	4.87575e-32	0.000816322	0.00103666	0.0178169	0.0195524	0.960778
ARG2|P78540	1.70203e-29	0.0375913	0.013224	0.00565004	0.00687377	0.936661
ARGLU1|Q9NWB6	1.27879e-30	0.00750436	0.000139923	0.000142809	0.0170317	0.975181
ARHGAP1|Q07960	2.36222e-30	0.0662284	0.0434517	0.000668219	0.0798834	0.809768
ARHGAP10|A1A4S6	4.63046e-31	0.0561054	0.00979577	0.000189904	0.000799322	0.93311
ARHGAP12|Q8IWW6	7.63774e-31	0.00879124	6.12805e-06	0.00730232	0.0123906	0.97151
ARHGAP17|Q68EM7	6.56838e-31	0.0264123	0.000147973	0.000782469	0.000692799	0.971964
ARHGAP18|Q8N392	1.44768e-30	0	0	0	0.000407711	0.999592
ARHGAP20|Q9P2F6	7.11126e-31	0.111675	0.000190535	0.00293344	0.0154226	0.869779
ARHGAP21|Q5T5U3	1.64929e-30	0.0292513	0	0	0.0832256	0.887523
ARHGAP22|Q7Z5H3	7.29029e-31	0.0613077	0.000324488	0.00239951	0.000533149	0.935435
ARHGAP23|Q9P227	3.11119e-30	0.0746077	0.000252284	0.0104676	0.00861089	0.906062
ARHGAP24|Q8N264	9.19632e-31	2.02376e-08	0	0	0.0111395	0.98886
ARHGAP25|P42331	0	0	0	0	0.00972629	0.990274
ARHGAP26|Q9UNA1	2.321e-30	0.134977	0.0333977	0.000300135	0.00927427	0.822051
ARHGAP27|Q6ZUM4	4.56757e-31	0	0	0	0.000638838	0.999361
ARHGAP29|Q52LW3	5.50172e-31	0	0	0	0.00315681	0.996843
ARHGAP31|Q2M1Z3	1.71207e-30	0.00621086	0	0.000214589	0.204268	0.789307
ARHGAP32|A7KAX9	6.80821e-31	0	0	0	0.195901	0.804099
ARHGAP33|O14559	1.62521e-30	0.00869323	0	0	0.226687	0.764619
ARHGAP35|Q9NRY4	5.44659e-31	0.0144682	0	0.002899	0.104843	0.877789
ARHGAP39|Q9C0H5	1.53347e-30	0.0365809	0.000101567	0	0.0127439	0.950574
ARHGAP4|P98171	1.11485e-30	0	0	0	0.0266102	0.97339
ARHGAP42|A6NI28	4.86992e-31	0.0366104	0.00307199	7.77895e-05	0.0146553	0.945585
ARHGAP44|Q17R89	1.82615e-30	0.107899	0.00086199	0.000321927	0.145279	0.745638
ARHGAP45|Q92619	1.02813e-30	0.0594695	7.90255e-06	0.0142474	0.000623161	0.925652
ARHGAP5|Q13017	5.79195e-30	0.00639303	2.17238e-06	0.00393499	0.0242465	0.965423
ARHGAP6|O43182	3.13089e-30	0.00981199	0	3.32484e-05	0.0609247	0.92923
ARHGAP9|Q9BRR9	2.17543e-31	0.000459397	0	0	0.000184746	0.999356
ARHGDIA|P52565	6.40194e-30	0.136027	0.000164674	0.00125536	0.0263088	0.836244
ARHGDIB|P52566	1.02815e-30	0.0021472	0	0	0.0034152	0.994438
ARHGEF1|Q92888	1.86902e-30	0.0868835	0.000214316	0.00241619	0.010325	0.900161
ARHGEF10|O15013	5.70836e-30	0.0936121	0.000191061	0.00169863	0.0108146	0.893684
ARHGEF10L|Q9HCE6	6.67343e-30	0.180393	0.00195853	9.05723e-05	0.00330757	0.81425
ARHGEF11|O15085	1.40652e-30	0.104652	5.79789e-06	0.00787906	0.0595227	0.82794
ARHGEF12|Q9NZN5	5.95629e-30	0.0279176	0	0	0.134761	0.837321
ARHGEF16|Q5VV41	9.57899e-31	0.00036253	0.0274286	0	2.36782e-07	0.972209
ARHGEF17|Q96PE2	5.44691e-30	0.0632024	1.05276e-07	0.0244124	0.0207296	0.891656
ARHGEF18|Q6ZSZ5	1.34654e-30	0.0133537	0.000177083	0.00285352	0.000176067	0.98344
ARHGEF2|Q92974	6.38229e-31	0.173143	0.00139995	0.00979435	0.121355	0.694307
ARHGEF25|Q86VW2	5.12115e-30	0.00520701	0	5.72612e-06	0.000775695	0.994012
ARHGEF26|Q96DR7	1.01444e-30	0.0291775	0.00478284	0.000105465	0.00040346	0.965531
ARHGEF28|Q8N1W1	2.40714e-30	0	0	0	0.0109586	0.989041
ARHGEF37|A1IGU5	6.00384e-30	0.0155772	0.0282135	0.000487994	9.07966e-05	0.955631
ARHGEF4|Q9NR80	2.66696e-30	0	0.0253297	7.54763e-05	0.0684003	0.906194
ARHGEF40|Q8TER5	1.54556e-30	0.103105	0.000680285	0.000171293	0.00137151	0.894672
ARHGEF6|Q15052	4.55265e-30	0.0702515	0.000181868	0	0.0425002	0.887066
ARHGEF7|Q14155	7.64128e-31	0.0837589	0	0.000623164	0.130145	0.785473
ARHGEF9|O43307	1.37412e-30	0	0	0	0.094122	0.905878
ARID1A|O14497	1.91339e-30	0	0	0	0.0209721	0.979028
ARID1B|Q8NFD5	1.52672e-30	0.0246547	0	2.24575e-05	0.0426582	0.932665
ARID2|Q68CP9	1.06181e-31	0	2.12441e-05	3.20382e-05	0.00532531	0.994621
ARID4B|Q4LE39	9.16457e-31	0.0116351	0.0452172	0.00449192	0.00161683	0.937039
ARIH1|Q9Y4X5	7.09203e-31	0.0379912	0.000221118	0.0140391	0.00662006	0.941128
ARIH2|O95376	1.12128e-30	0	0.00227261	0	0.000794465	0.996933
ARL1|P40616	1.99872e-30	4.08189e-05	0.0130421	0.0128811	0.000598156	0.973438
ARL10|Q8N8L6	3.78552e-30	0	0.0140523	0	0.108804	0.877144
ARL15|Q9NXU5	1.0141e-30	0.107548	0	0.000454381	0.157221	0.734777
ARL2|P36404	3.77359e-30	6.51247e-05	0.0408432	1.06477e-06	0.0012637	0.957827
ARL2BP|Q9Y2Y0	8.13005e-31	0.00955794	7.51665e-05	0.000198298	0.00954849	0.98062
ARL3|P36405	7.74006e-30	0.195721	0.00483094	0.0499314	0.015103	0.734413
ARL4C|P56559	1.86936e-30	0.0307558	0	0	0.032887	0.936357
ARL5A|Q9Y689	2.65743e-30	0	0	8.24162e-05	0.114781	0.885136
ARL5B|Q96KC2	8.88085e-31	0	0	0	0.00636854	0.993631
ARL6|Q9H0F7	1.6231e-30	0	0	0	0.124416	0.875584
ARL6IP1|Q15041	4.67058e-30	0.000246574	0.109325	0	0.00132362	0.889105
ARL6IP4|Q66PJ3	1.89758e-30	0.077413	0.0131409	0.00605768	0.000205054	0.903183
ARL6IP5|O75915	3.71627e-30	0	0	0.000161112	0.000376465	0.999462
ARL6IP6|Q8N6S5	5.90919e-31	0.0160895	4.79986e-05	3.27717e-05	0.00190316	0.981927
ARL8A|Q96BM9	4.0544e-30	0.0682658	9.38585e-05	0.00198293	0.0449136	0.884744
ARL8B|Q9NVJ2	5.44201e-30	0.0743733	0.000189283	0.00412919	0.0524221	0.868886
ARMC1|Q9NVT9	2.00305e-30	0.0812163	0.000644272	1.07707e-05	0.0235711	0.894558
ARMC10|Q8N2F6	3.22915e-30	0.00300602	0	0	0.00527173	0.991722
ARMC5|Q96C12	6.76187e-31	0	0.00386284	0.010634	0.0207031	0.9648
ARMC6|Q6NXE6	1.20292e-30	0.00135341	0.0317133	0.0472978	0.000229105	0.919406
ARMC8|Q8IUR7	1.66528e-30	0	0	0	0.142661	0.857339
ARMC9|Q7Z3E5	2.87713e-30	0	0	0.00973931	0.0163609	0.9739
ARMCX1|Q9P291	2.53718e-30	0.0113586	0.0224148	0.00755394	0.0405922	0.91808
ARMCX2|Q7L311	2.82434e-30	9.65296e-05	0.0386727	0.0254549	0.0165822	0.919194
ARMCX3|Q9UH62	5.62656e-31	0.0320186	0	0.003819	0.0259562	0.938206
ARMH3|Q5T2E6	2.64834e-30	0.0634431	2.81891e-06	0.0028829	0.000269599	0.933402
ARMT1|Q9H993	2.28918e-30	0.0357498	0	0.00103948	0.0637779	0.899433
ARNT|P27540	3.2682e-31	0	0	0	0.000466049	0.999534
ARNT2|Q9HBZ2	2.04435e-30	0	1.15457e-05	7.81806e-06	0.00233388	0.997647
ARNTL|O00327	9.63004e-31	0.0201063	0	3.85767e-05	0.0136046	0.96625
ARPC1A|Q92747	3.19444e-30	0	0	0	0.244676	0.755324
ARPC1B|O15143	2.75436e-30	0.113128	0	0.011544	0.0320317	0.843296
ARPC2|O15144	3.85553e-30	0	0	0	0.274338	0.725662
ARPC3|O15145	3.08685e-30	0	0.041698	0.000183438	0.214283	0.743835
ARPC4|P59998	2.17352e-30	0	0.000550934	0	0.244779	0.75467
ARPC5|O15511	5.66835e-30	0.0162184	0	6.11382e-05	0.180733	0.802987
ARPC5L|Q9BPX5	4.65453e-30	0.0244472	0	0	0.131676	0.843877
ARPIN|Q7Z6K5	3.33223e-30	0.0610854	0.000566376	0.00313255	0.012146	0.92307
ARPP19|P56211	1.60624e-30	0.0377856	0.000161058	0.0100874	0.00406996	0.947896
ARPP21|Q9UBL0	1.28274e-30	0	0	0	0.12477	0.87523
ARRB1|P49407	5.90037e-30	0.227736	0.0152471	0.0400624	0.00159184	0.715363
ARRB2|P32121	6.78851e-30	0.113687	0.00884303	0.0325404	0.0447169	0.800213
ARRDC1|Q8N5I2	8.09045e-31	0.0125475	6.60138e-06	0	0.00462777	0.982818
ARSA|P15289	3.26559e-30	0	0	0	0.15235	0.84765
ARSB|P15848	6.65511e-30	0.068546	0.102004	0	0.0258528	0.803597
ARSD|P51689	8.5186e-31	0.00353395	0	0.00181197	0.00179919	0.992855
ARSF|P54793	1.02486e-30	0.0630439	0.00610533	8.94162e-05	0.00790561	0.922856
ARSK|Q6UWY0	7.54526e-32	0.0197698	0	0	0.0059306	0.9743
ART3|Q13508	4.74057e-30	0.0541984	0.0660658	4.66581e-09	0.0187171	0.861019
ARVCF|O00192	4.00928e-30	0.225888	0.0716682	0.000244342	0.00451013	0.69769
ARX|Q96QS3	2.36604e-31	1.07652e-07	0	0	0.00569587	0.994304
AS3MT|Q9HBK9	4.10267e-30	0.0275316	0.000192171	0.0200428	0.00488617	0.947347
ASAH1|Q13510	1.45238e-30	0.14441	0.000837278	0.000823224	0.242908	0.611022
ASAP1|Q9ULH1	9.12718e-31	0.260904	0.000117961	4.79037e-10	0.0852471	0.653731
ASAP2|O43150	1.03765e-30	0.163763	0.0252869	7.8455e-05	0.0329469	0.777925
ASAP3|Q8TDY4	4.01803e-30	0.0378239	0.00025566	0.0180466	0.00619384	0.93768
ASB1|Q9Y576	2.34229e-31	0	0	0	0.00187695	0.998123
ASB3|Q9Y575	1.35846e-30	0.00143982	0	0.000112741	0.0106931	0.987754
ASB6|Q9NWX5	6.37664e-31	0	0	0	0.0296849	0.970315
ASCC1|Q8N9N2	1.83926e-30	0.0189838	0.0364255	0.00398711	0.0153018	0.925302
ASCC2|Q9H1I8	2.82137e-30	0.0151528	9.94856e-05	0.0157206	8.94536e-05	0.968938
ASCC3|Q8N3C0	3.7816e-30	0.0101582	0	0	0.00630855	0.983533
ASDURF|L0R819	4.92213e-31	0.0841862	0.0444418	0.0317428	9.08999e-05	0.839538
ASF1A|Q9Y294	1.49403e-30	0	0	0	0.00113257	0.998867
ASH1L|Q9NR48	0	0.00113114	0	0.00689751	0.00946262	0.982509
ASH2L|Q9UBL3	1.16418e-30	0.0322142	0.0310484	3.41361e-05	0.0146716	0.922032
ASIC1|P78348	5.20402e-30	0	0.00299995	0	0.160691	0.836309
ASIC2|Q16515	4.2295e-30	0.0917586	0.000547112	5.35893e-05	0.0879056	0.819735
ASIC4|Q96FT7	0	0	0	0	0.00557733	0.994423
ASL|P04424	1.34908e-30	0.171322	0.0891057	0.0132939	0.0333294	0.692949
ASMTL|O95671	1.2439e-30	0.00264859	0.0579817	0.306166	0.00582802	0.627376
ASNA1|O43681	4.2214e-30	0.0477135	0.070212	0.0160373	0.00169428	0.864343
ASNS|P08243	1.41876e-30	0.191591	4.79607e-05	0.007069	0.0235118	0.77778
ASNSD1|Q9NWL6	0	0	0	0	0.000242175	0.999758
ASPA|P45381	2.16183e-30	0	0	0	0.0677538	0.932246
ASPH|Q12797	2.37944e-30	0.267633	0.000174156	1.43279e-05	0.00471881	0.72746
ASPHD1|Q5U4P2	7.72915e-31	0.000179456	0	0	0.0031443	0.996676
ASPHD2|Q6ICH7	2.24724e-30	0	0	0	0.0802385	0.919762
ASPN|Q9BXN1	0	0	0	0	0.003988	0.996012
ASPRV1|Q53RT3	9.63939e-30	2.77353e-06	0.037323	2.83978e-05	0.0192237	0.943422
ASPSCR1|Q9BZE9	3.12133e-30	0.0194451	0.00795153	0.0026344	0.0459135	0.924056
ASRGL1|Q7L266	1.24372e-29	0.100316	0.125294	2.45673e-05	0.0313851	0.74298
ASS1|P00966	2.24005e-30	0.13511	1.38388e-06	0.000124915	0.0186132	0.846151
ASTN1|O14525	3.52376e-30	0.0491792	0	0	0.215589	0.735231
ASTN2|O75129	1.8348e-30	0.0731026	0.000599108	1.81853e-05	0.133282	0.792998
ATAD1|Q8NBU5	2.06572e-30	0.182668	0.00677465	0.000269367	0.0172095	0.793078
ATAD2B|Q9ULI0	0	0.0165335	7.054e-07	3.25686e-10	0.00691046	0.976555
ATAD3A|Q9NVI7	3.35692e-30	0.142694	0.0328606	0.00367743	0.0646833	0.756084
ATAD3B|Q5T9A4	3.34619e-30	0.150586	0.0245416	0.00399205	0.0646311	0.75625
ATAT1|Q5SQI0	2.40481e-30	0.136009	0.00024929	6.44164e-05	0.0460015	0.817676
ATCAY|Q86WG3	2.21264e-30	0.00679403	1.57027e-05	0	0.0661724	0.927018
ATE1|O95260	2.19747e-30	0.00602393	0	9.17262e-05	0.0181064	0.975778
ATF2|P15336	2.09838e-30	0.0127052	0.0262881	0.0342369	0.0120303	0.914739
ATF7IP|Q6VMQ6	1.76738e-31	0	0	0	0.00961749	0.990383
ATG101|Q9BSB4	3.50623e-30	0.0598615	8.09145e-05	0	0.078892	0.861166
ATG12|O94817	1.40316e-30	0	4.06011e-05	2.26137e-05	0.0340896	0.965847
ATG13|O75143	7.45629e-31	0.0537596	0	0.000245672	0.0239429	0.922052
ATG14|Q6ZNE5	3.31735e-30	0	0.00437364	0	0.00497092	0.990655
ATG16L1|Q676U5	4.19707e-30	6.29434e-05	0.0225804	0.0154484	0.00515438	0.956754
ATG2A|Q2TAZ0	2.33471e-30	0.186359	0.00358431	0.0230618	0.00111109	0.785883
ATG2B|Q96BY7	1.69858e-30	0.070845	0.00289601	3.70364e-05	0.00390342	0.922319
ATG3|Q9NT62	1.68439e-30	0.294857	0.0711491	0.00274975	0.0013829	0.629861
ATG4B|Q9Y4P1	1.67784e-30	1.74202e-06	0	0	0.00381763	0.996181
ATG4C|Q96DT6	1.93997e-30	0.016434	0.000433458	0.00578936	0.0130996	0.964244
ATG4D|Q86TL0	3.94237e-31	0.0404331	0.0295151	0	0.00973133	0.92032
ATG5|Q9H1Y0	2.68493e-30	0.00214477	0	0	0.0152704	0.982585
ATG7|O95352	1.43163e-30	0.0955084	0.000507298	0.000248932	0.0164523	0.887283
ATG9A|Q7Z3C6	3.22235e-30	0.223437	0.00149789	0.0208817	0.0621988	0.691985
ATIC|P31939	1.06857e-30	0.169281	1.51893e-05	2.5097e-06	0.0121058	0.818596
ATL1|Q8WXF7	3.90195e-30	0.100277	0.000804452	0.00501339	0.0332727	0.860632
ATL2|Q8NHH9	3.0989e-30	0.0618601	0.00073169	0.000600957	0.0312141	0.905593
ATL3|Q6DD88	1.15934e-30	0.11104	0.00018639	0.000179106	0.0256266	0.862967
ATM|Q13315	3.32145e-30	0.00266821	0.016686	6.16364e-06	6.77917e-05	0.980572
ATN1|P54259	2.53582e-30	0	0	0	0.0261583	0.973842
ATOX1|O00244	1.4843e-30	0.000325366	7.61988e-05	0.0220326	0.00684437	0.970721
ATP11A|P98196	3.69545e-30	0.0785306	0.000179192	0.000592598	0.00239928	0.918298
ATP11B|Q9Y2G3	3.23678e-30	0.0244355	0.000465323	0.00083002	0.0102548	0.964014
ATP11C|Q8NB49	4.07922e-31	0.0768768	0.000241208	3.31305e-05	6.66494e-05	0.922782
ATP12A|P54707	2.35477e-30	0.126027	0.0123574	0.000357339	0.0140461	0.847212
ATP13A1|Q9HD20	8.7184e-30	0.000805569	0.0244272	0.0255313	0.0284683	0.920768
ATP13A2|Q9NQ11	1.69139e-30	0	0	0	0.0189267	0.981073
ATP13A3|Q9H7F0	2.81929e-31	0.0802231	0.00847761	0.00349657	0.0161875	0.891615
ATP13A4|Q4VNC1	7.63671e-30	0.0410148	4.98095e-05	2.48152e-05	0.000921166	0.957989
ATP1A1|P05023	1.73882e-30	0.114208	0.0188861	0.000400208	0.00703952	0.859466
ATP1A2|P50993	3.01147e-30	0.163059	0.00130174	0.000209368	0.0485596	0.786871
ATP1A3|P13637	2.16624e-30	0.124242	0.00531818	0.000277349	0.0168929	0.85327
ATP1A4|Q13733	2.65767e-30	0.141061	0.00531349	0.000367651	0.0199111	0.833347
ATP1B1|P05026	1.71495e-30	0.126743	0.023067	7.01156e-06	0.00440333	0.845779
ATP1B2|P14415	4.13256e-30	0.119352	0.00102447	0.000708073	0.17487	0.704045
ATP1B3|P54709	4.18534e-30	0	0.00043469	0	0.00487002	0.994695
ATP1B4|Q9UN42	1.2321e-30	0.137955	0.0298682	0.00166011	0.00496643	0.82555
ATP23|Q9Y6H3	1.52878e-30	0.0206811	2.85159e-05	0.00214677	0.0069612	0.970182
ATP2A2|P16615	2.44374e-30	0.0795832	0	0.0001839	0.0898336	0.830399
ATP2A3|Q93084	1.58053e-30	0.0595609	0	0.000125427	0.0999461	0.840368
ATP2B1|P20020	2.15829e-30	0.0226128	0	0	0.0705661	0.906821
ATP2B2|Q01814	1.83069e-30	0.0554338	2.72886e-07	8.06864e-07	0.0572554	0.88731
ATP2B3|Q16720	2.70136e-30	0	0	8.10797e-06	0.0737427	0.926249
ATP2B4|P23634	3.4959e-30	0.0123646	0	9.73861e-06	0.0670758	0.92055
ATP2C1|P98194	5.55047e-30	0	0.0110248	0	0.166942	0.822033
ATP4A|P20648	2.86875e-30	0.13018	0.00968374	0.000552986	0.0167746	0.842808
ATP5F1A|P25705	2.97472e-30	0.141382	0.000106451	0.000346176	0.0103285	0.847837
ATP5F1B|P06576	3.09963e-30	0.128357	7.45626e-05	5.21202e-05	0.0137079	0.857809
ATP5F1C|P36542	4.29826e-30	0.13137	0.00036561	3.02946e-05	0.00616599	0.862069
ATP5F1D|P30049	2.86823e-30	0.115774	4.59475e-05	0.000282623	0.0175089	0.866388
ATP5F1E|P56381	2.9568e-30	0.127447	0.00044252	0.000104549	0.00605017	0.865955
ATP5IF1|Q9UII2	3.18823e-30	0.0538187	0.00587247	0.00610017	0.00831952	0.925889
ATP5MC3|P48201	1.62294e-29	0.000414992	0	0.00446544	0.00168096	0.993439
ATP5MD|Q96IX5	1.47955e-30	0.117724	0.00122474	0.000238784	0.00651388	0.874299
ATP5ME|P56385	9.76787e-31	0.125533	0.0227876	1.91207e-05	0.00180625	0.849854
ATP5MF|P56134	2.04423e-30	0.145114	5.65226e-05	0.00010065	0.00466828	0.850061
ATP5MG|O75964	1.15776e-30	0.170773	9.77608e-05	0.000320436	0.017227	0.811582
ATP5PB|P24539	1.91997e-30	0.130927	3.89836e-06	3.76981e-06	0.0154239	0.853641
ATP5PD|O75947	2.40586e-30	0.147235	2.39791e-05	1.94561e-06	0.0101808	0.842559
ATP5PF|P18859	2.37016e-30	0.144877	3.30036e-05	3.97041e-06	0.0131092	0.841977
ATP5PO|P48047	1.14201e-30	0.114598	4.13085e-05	1.44232e-05	0.00983606	0.87551
ATP6AP1|Q15904	1.57374e-30	0.00959978	0	0	0.0833577	0.907043
ATP6AP2|O75787	6.88424e-31	0	0	0	0.0880799	0.91192
ATP6V0A1|Q93050	2.17388e-30	0.0220017	0	0	0.0933465	0.884652
ATP6V0A2|Q9Y487	1.61606e-30	0	0	0	0.0997281	0.900272
ATP6V0C|P27449	3.65399e-30	0	0.00442646	0	0.0301696	0.965404
ATP6V0D1|P61421	2.22247e-30	0.0479704	7.63028e-05	0	0.0849632	0.86699
ATP6V0D2|Q8N8Y2	2.26814e-30	0.00469941	0	0	0.0752392	0.920061
ATP6V1A|P38606	2.08103e-30	0.0212545	0	0.00169053	0.0106755	0.966379
ATP6V1B1|P15313	1.37208e-30	0.0158962	0	0.00555683	0.0150636	0.963483
ATP6V1B2|P21281	2.05233e-30	0.00798824	0	0.00339311	0.0171547	0.971464
ATP6V1C1|P21283	1.58378e-30	0.0391517	0.00354981	0.00360335	0.0420259	0.911669
ATP6V1C2|Q8NEY4	2.78978e-30	0.0321286	0.00295459	0	0.0178853	0.947031
ATP6V1D|Q9Y5K8	1.32886e-30	0.000993968	1.30532e-06	0.0153909	0.0097841	0.97383
ATP6V1E1|P36543	2.1051e-30	0.0261822	0.000126082	0.0123591	0.0111559	0.950177
ATP6V1E2|Q96A05	2.23771e-30	0.0256804	0	0.0104422	0.0113261	0.952551
ATP6V1F|Q16864	1.52112e-30	0.0148936	0	0.00777719	0.0125405	0.964789
ATP6V1G1|O75348	2.00944e-30	0.0147503	0.000221268	0.00624837	0.000443851	0.978336
ATP6V1G2|O95670	1.73581e-30	0.0218666	0	0.0173466	0.0159269	0.94486
ATP6V1H|Q9UI12	1.98783e-30	0.0120781	0	0.00634318	0.0073719	0.974207
ATP7A|Q04656	9.06294e-31	0	0	0	0.00131889	0.998681
ATP8A1|Q9Y2Q0	2.51667e-30	0.114953	0.0349599	0	0.0278187	0.822269
ATP8A2|Q9NTI2	4.23183e-30	0.0300251	0.00111434	0	0.0928393	0.876021
ATP8B3|O60423	3.0387e-30	0.0221991	0	3.53817e-05	0.0133085	0.964457
ATP9A|O75110	2.08114e-30	0.0093617	0	0	0.0578016	0.932837
ATP9B|O43861	2.9766e-30	0.0145263	0.00832417	0.0012299	0.0734929	0.902427
ATPAF1|Q5TC12	1.5666e-30	0.195373	0.0474029	0.00316878	0.0100543	0.744001
ATPAF2|Q8N5M1	7.79962e-30	0	0	0	0.00871792	0.991282
ATR|Q13535	0	0	6.83557e-08	2.19658e-09	0.0118338	0.988166
ATRN|O75882	5.71026e-31	0.035171	0.0104778	0	0.0312106	0.923141
ATRNL1|Q5VV63	2.84097e-30	0	0	6.62405e-07	0.00166377	0.998336
ATRX|P46100	1.57563e-30	0.0379309	0.0175338	0.0074036	0.00645886	0.930673
ATXN1|P54253	3.43793e-30	0.0582418	4.23273e-06	0.000201903	0.0191321	0.92242
ATXN10|Q9UBB4	2.74086e-30	0.0399736	0.0103938	0.0314492	0.111833	0.806351
ATXN1L|P0C7T5	1.08388e-31	0	0	0	0.0103473	0.989653
ATXN2|Q99700	1.01868e-30	0.0644727	4.28734e-05	0.00486985	0.0117124	0.918902
ATXN2L|Q8WWM7	5.51002e-30	0.0776964	0.00273607	0.00625497	0.0101177	0.903195
ATXN3|P54252	1.85291e-30	1.37653e-07	0.000566725	0.020009	0.00859777	0.970826
ATXN7L3B|Q96GX2	4.46666e-31	0.0123087	0.0593924	0.000243901	0.0249911	0.903064
AUH|Q13825	3.61133e-30	0.164547	5.20952e-05	0.000590861	0.0102678	0.824542
AUP1|Q9Y679	1.34524e-30	0	0	0	0.000935141	0.999065
AVEN|Q9NQS1	1.3653e-30	0.0933009	0.013117	1.78481e-05	0.00152285	0.892041
AVL9|Q8NBF6	2.24495e-30	0.0854381	0.0272661	0.000137398	0.0744003	0.812758
AXIN1|O15169	2.16209e-30	0.204421	0	8.46554e-05	0.0165396	0.778955
AXL|P30530	2.25224e-30	0.00186667	0	2.73533e-05	0.0379181	0.960188
AZGP1|P25311	3.66955e-30	0.113808	0.0225345	0.000496865	0.0436525	0.819508
AZI2|Q9H6S1	2.07803e-30	0.139692	1.75973e-05	0.0134386	0.000254829	0.846597
AZU1|P20160	2.64643e-31	0.000681839	0	0	0.00382917	0.995489
B2M|P61769	2.21166e-30	0.0227491	0.0194158	0.00062025	0.0124846	0.94473
B3GALNT1|O75752	7.9176e-31	0.00989899	0.0161397	0.000247423	0.000426594	0.973287
B3GALT1|Q9Y5Z6	0	0.0350745	0.00678305	5.55945e-08	0.00319125	0.954951
B3GAT1|Q9P2W7	2.96791e-30	0.0341663	3.7885e-05	0	0.0281839	0.937612
B3GAT3|O94766	4.00725e-30	0.0365634	0.000397767	0.000222706	0.009396	0.95342
B3GLCT|Q6Y288	2.2155e-30	0.0922752	0.214691	0	0.000724874	0.692309
B4GALNT1|Q00973	1.39848e-30	0.0603154	5.72189e-05	0	0.0141819	0.925445
B4GALNT4|Q76KP1	0	0	0	0	0.00730269	0.992697
B4GALT2|O60909	0	0	0.00295941	0	0.022668	0.974373
B4GAT1|O43505	1.60072e-30	0.132017	1.23758e-06	0.00279082	0.012149	0.853042
B9D1|Q9UPM9	2.01318e-30	0.0779126	7.64666e-06	0.000110711	2.23557e-05	0.921947
BAALC|Q8WXS3	3.06352e-30	0.0888014	0.018454	0.00237168	0.00921775	0.881155
BABAM1|Q9NWV8	1.64083e-30	0.0809069	4.02696e-06	0.0152629	0.00926785	0.894558
BABAM2|Q9NXR7	2.22944e-30	0.0362841	0.0216827	0.00930303	0.030785	0.901945
BACE1|P56817	2.99655e-30	0.19966	0.075602	0.00216703	0.0842519	0.638319
BAD|Q92934	6.00355e-31	9.0272e-05	0	9.25426e-05	0.00865098	0.991166
BAG1|Q99933	2.16852e-30	0.0387528	1.5505e-05	1.20859e-05	2.96985e-05	0.96119
BAG2|O95816	4.41953e-30	0.0218179	3.97356e-05	0.0212903	0.000270085	0.956582
BAG3|O95817	5.38036e-30	0.194474	1.20222e-05	0.00582321	0.00179657	0.797894
BAG4|O95429	6.80094e-31	0	2.33035e-05	1.81688e-05	0.00739885	0.99256
BAG5|Q9UL15	2.62272e-30	0.0679318	0.000269121	0	0.000822054	0.930977
BAG6|P46379	8.87189e-30	0.0154185	2.70163e-05	0.00429954	0.00169185	0.978563
BAHCC1|Q9P281	2.43001e-30	0.128794	0.0405983	0.0290518	0.000333794	0.801222
BAIAP2|Q9UQB8	1.80071e-30	0.151426	0.000145026	0.00378048	0.0839571	0.760692
BAIAP3|O94812	8.56465e-30	0	0	0	0.000361946	0.999638
BANF1|O75531	9.8009e-31	0.159984	0.000538094	0.0208788	0.00929575	0.809304
BAP18|Q8IXM2	6.01673e-31	1.02441e-05	0.00687586	0.0112407	0.00234676	0.979526
BASP1|P80723	2.26465e-30	0.0722111	0.0176107	7.03839e-07	0.0362577	0.87392
BAX|Q07812	2.2595e-30	0.0244145	3.18162e-08	0.000959576	0.000293779	0.974332
BAZ1B|Q9UIG0	2.24236e-30	9.19074e-05	0	0	0.0284413	0.971467
BBOX1|O75936	9.72653e-31	0.275937	0.0465186	0.00640508	0.0186175	0.652522
BBS1|Q8NFJ9	7.67225e-30	0.133773	0.000952618	4.75718e-05	0.00125825	0.863969
BBS2|Q9BXC9	5.86493e-30	0.0924236	0.000227542	1.58544e-05	0.00421513	0.903118
BBS4|Q96RK4	6.07935e-30	0.105569	0.00056193	0	0.00792052	0.885948
BBS5|Q8N3I7	9.92661e-31	0.074877	0.013446	2.16987e-05	0.00113139	0.910524
BBS7|Q8IWZ6	3.35874e-30	0.0941762	0.000380067	8.75497e-05	0.000295782	0.90506
BBS9|Q3SYG4	1.00857e-30	0.0499116	0.00164323	0.000336138	0.000912392	0.947197
BCAM|P50895	5.1825e-30	0.0255879	0.0517499	0.0136201	0.00570218	0.90334
BCAN|Q96GW7	2.98876e-30	0.000292326	0.0697409	0.00439542	0.0205685	0.905003
BCAP29|Q9UHQ4	7.11917e-30	0.06772	0.00279293	0.0192575	0.00154914	0.90868
BCAP31|P51572	4.10699e-30	0.000154036	0.0315157	0.000254691	0.000720426	0.967355
BCAR1|P56945	2.71419e-30	0	0	0	0.0306396	0.96936
BCAR3|O75815	4.30505e-30	0	0	0	0.00790877	0.992091
BCAS1|O75363	2.62506e-30	0	0.0294817	4.14879e-05	0.041853	0.928624
BCAS2|O75934	1.37541e-30	7.43238e-05	6.6892e-05	0.00208717	0.00248761	0.995284
BCAS3|Q9H6U6	1.07913e-30	0.100829	0.000168692	3.16317e-05	0.0611081	0.837862
BCAT1|P54687	1.19577e-30	0.115478	0.000713645	0.000133194	0.0253372	0.858338
BCAT2|O15382	1.1152e-29	0	0	0	0.00477549	0.995225
BCCIP|Q9P287	3.61856e-30	0.0359508	0.00362219	0.0119452	0.00234185	0.94614
BCHE|P06276	3.06969e-30	0.0349149	0.000214887	4.7293e-05	0.00673824	0.958085
BCKDHA|P12694	8.83833e-30	0.0281631	0	0	0.0154248	0.956412
BCKDHB|P21953	1.03164e-29	0.0280257	0	0.00998387	0.0306702	0.93132
BCKDK|O14874	3.02588e-30	0.106348	0.00955409	0.00116057	0.022248	0.86069
BCL10|O95999	5.39296e-31	0.0300215	1.50086e-05	0.0108071	0.0037699	0.955386
BCL11A|Q9H165	4.53394e-31	0.0657987	0.000471889	8.36617e-05	0.0137584	0.919887
BCL2|P10415	4.04887e-31	0.072061	7.75235e-08	0.00374519	0.0442973	0.879896
BCL2L1|Q07817	5.26682e-31	0	0	3.67883e-05	0.0200048	0.979958
BCL2L13|Q9BXK5	2.04422e-30	0.0059022	0.0407769	0.0132956	0.134924	0.805102
BCL2L2|Q92843	8.29373e-30	0.243912	0.0051298	0.0172166	0.015484	0.718258
BCL7A|Q4VC05	2.12094e-30	0	0	0	0.00824245	0.991758
BCL7B|Q9BQE9	3.28031e-30	0	0	0.00333485	0.00166903	0.994996
BCL7C|Q8WUZ0	1.16122e-30	0	1.95541e-05	0.0137073	0.00567624	0.980597
BCL9|O00512	0	0.00997904	0	0.00302694	1.96143e-05	0.986974
BCL9L|Q86UU0	0	0.00946462	0	0	0.0144028	0.976133
BCLAF1|Q9NYF8	2.35708e-30	0.0586536	2.56378e-05	0.0262424	0.00057201	0.914506
BCO1|Q9HAY6	0	0.00449961	0	0	0.0119768	0.983524
BCR|P11274	1.45041e-30	0.0655666	0.000992932	0.00969137	0.0947481	0.829001
BCS1L|Q9Y276	3.27535e-30	0.119848	0.0888218	0.00235568	0.00375229	0.785222
BDH1|Q02338	1.81713e-30	0.0637417	0.000212059	0.000358653	0.0483809	0.887307
BDH2|Q9BUT1	7.72211e-31	0.408548	0.0143237	0.0165915	0.0125874	0.547949
BDNF|P23560	0	0	0	0	0.0206692	0.979331
BECN1|Q14457	9.06469e-31	0.031291	5.16562e-05	0	0.00338118	0.965276
BEGAIN|Q9BUH8	1.7168e-30	0.108571	0.000404069	0.00600594	0.122585	0.762434
BET1|O15155	3.60949e-31	9.95593e-05	0.00122658	0	0.0438717	0.954802
BET1L|Q9NYM9	5.06421e-30	0	0	0	0.000822641	0.999177
BGN|P21810	3.30318e-30	0	0	0	0.0165349	0.983465
BHMT|Q93088	5.60324e-30	0	0	0.00111354	8.40316e-06	0.998878
BICD1|Q96G01	5.56446e-30	0	0	0	0.113625	0.886375
BICD2|Q8TD16	4.88343e-30	0.00985666	5.44061e-05	0	0.0246462	0.965443
BID|P55957	8.09763e-30	0	0.0432569	2.48632e-07	0.0335935	0.923149
BIN1|O00499	3.11778e-30	0.0115513	0.0469312	0.000267374	0.00395371	0.937296
BIN2|Q9UBW5	3.31913e-30	0.00646239	0.0346216	0.016041	0.0165711	0.926304
BIN3|Q9NQY0	4.35923e-30	0.0110959	0	0.00034579	0.00921029	0.979348
BIRC2|Q13490	2.04072e-30	0.172386	0.00328857	0.000816433	4.01383e-05	0.823469
BIRC6|Q9NR09	2.21166e-30	0.0796674	0.000922137	7.44292e-05	0.0185315	0.900805
BLMH|Q13867	2.91881e-30	0.00499278	4.96025e-06	0	0.0121624	0.98284
BLNK|Q8WV28	3.52924e-31	0.00055445	0.035191	0.00572279	0.021318	0.937214
BLOC1S1|P78537	7.1531e-30	0.194994	0.022703	0.0196218	0.000638528	0.762043
BLOC1S2|Q6QNY1	1.07611e-30	0.0107413	0.000257345	0.0145871	0.00126221	0.973152
BLOC1S3|Q6QNY0	4.0242e-30	0.0504596	0.0331001	0.0163303	0.010236	0.889874
BLOC1S4|Q9NUP1	9.96738e-31	0.00917233	0.000745163	0	0.00342741	0.986655
BLOC1S5|Q8TDH9	3.89414e-31	0.0468495	1.01483e-05	0.0228724	0.0142228	0.916045
BLOC1S6|Q9UL45	4.59526e-31	0.0226139	0.0143617	0.0167377	0.00176458	0.944522
BLVRA|P53004	4.16312e-30	0.197768	7.97317e-05	0.0406692	0.0408351	0.720648
BLVRB|P30043	4.28515e-30	0.317926	6.41171e-05	0.000909237	0.0386721	0.642428
BMI1|P35226	2.03793e-30	0.0510637	0.000421875	0.0045017	0.0751803	0.868832
BMP2K|Q9NSY1	1.77953e-30	0.175709	3.12274e-05	7.69156e-07	0.0195702	0.804689
BMPER|Q8N8U9	2.305e-31	7.56141e-05	0	1.56614e-05	0.00308154	0.996827
BMPR1A|P36894	5.85583e-31	0.0565328	0.000176432	0.00170705	0.00604111	0.935543
BMPR1B|O00238	3.15373e-30	0.0418925	0.000265854	0.00352358	0.00419775	0.95012
BMPR2|Q13873	4.90954e-30	0.018119	0.00519954	7.1037e-05	0.105136	0.871474
BMS1|Q14692	2.00393e-30	0	0	0.0038599	1.01841e-05	0.99613
BNIP1|Q12981	1.1104e-30	0.049772	0.0476074	4.87476e-06	0.0655755	0.83704
BNIP2|Q12982	6.16014e-31	0	0	0	0.0449458	0.955054
BNIP3|Q12983	1.77866e-30	0.198666	0.0386421	0.0157185	0.00920431	0.737769
BNIP3L|O60238	1.6479e-30	0.140056	0.00221086	0.0195079	0.00808093	0.830145
BOD1|Q96IK1	1.5867e-30	0.024958	0.0121784	9.8326e-06	0.00209574	0.960758
BOD1L1|Q8NFC6	4.37679e-31	0.0186895	0.0115499	0	0.00852404	0.961236
BOK|Q9UMX3	8.587e-31	0.00654987	0.0136799	0.000113211	0.0188481	0.960809
BOLA1|Q9Y3E2	1.82367e-30	0.00798354	0.0151909	0.0357473	0.000148977	0.940929
BOLA2|Q9H3K6	8.31459e-30	0.112807	0.0239517	0.0428085	0.0153557	0.805078
BOLA3|Q53S33	1.79433e-30	0.0976185	0.000731871	7.64191e-05	0.0114789	0.890094
BOP1|Q14137	2.02921e-30	0.0415927	3.80277e-05	2.97699e-05	0.0153704	0.942969
BORCS5|Q969J3	1.11603e-30	0.0195519	0.00588996	0	0.00332153	0.971237
BORCS6|Q96GS4	5.64533e-30	0.173833	0.000362446	4.71218e-05	0.0030012	0.822757
BORCS7|Q96B45	1.10192e-29	0.0696574	0.0144498	0.00281459	0.00399669	0.909081
BORCS8|Q96FH0	9.00162e-31	0.0346652	6.55602e-05	0.000674328	0.00270567	0.961889
BPGM|P07738	4.1586e-30	0.083033	0.0309734	9.29965e-05	0.0203534	0.865547
BPHL|Q86WA6	6.4287e-30	0.00572904	0.289004	0.000113746	0.000881041	0.704272
BPI|P17213	4.29359e-31	0.00449821	0.0140522	0	0.00408074	0.977369
BPNT1|O95861	3.91647e-30	0.198023	0.000257501	0.0142977	0.00686192	0.78056
BPTF|Q12830	3.49424e-31	0	0	0	0.000991773	0.999008
BRAF|P15056	2.39617e-30	0.144263	2.21333e-05	0.0040127	0.0266543	0.825048
BRAP|Q7Z569	4.29853e-31	0.0195948	2.91874e-05	0.00344957	0.00377403	0.973152
BRAT1|Q6PJG6	1.27433e-30	0	0.00186876	1.27654e-05	0.00272627	0.995392
BRCC3|P46736	2.99509e-30	0	0.0348839	0.00467353	0.0540119	0.906431
BRD2|P25440	1.22637e-30	0.184481	0	0.000298698	0.0241355	0.791085
BRD3|Q15059	4.50171e-30	0.118686	0.00269695	0.0358607	0.00268474	0.840072
BRD3OS|A0A1B0GUI7	3.44184e-31	0	0.000231564	3.22024e-05	0.0744219	0.925314
BRD4|O60885	8.17921e-31	0.137605	3.8167e-07	0.0215421	0.000462414	0.84039
BRD8|Q9H0E9	7.96575e-31	0	0	0	0.00783633	0.992164
BRD9|Q9H8M2	1.83152e-31	0.000122909	0.0136231	0.0244144	2.07728e-06	0.961838
BRF1|Q92994	4.30796e-31	0.0432568	0.00145801	0.000135559	0.025393	0.929757
BRI3BP|Q8WY22	2.07358e-30	0.155752	0.000936506	9.26056e-05	0.0250197	0.818199
BRINP1|O60477	1.82238e-30	0.0827081	0.00220599	9.21392e-05	0.164473	0.750521
BRINP2|Q9C0B6	1.49866e-30	0	0	0	0.122618	0.877382
BRINP3|Q76B58	2.01509e-30	0.0293851	0	4.61771e-05	0.258571	0.711997
BRIX1|Q8TDN6	3.83093e-30	0.000372224	0.0362437	0.0053363	0.0113693	0.946678
BRK1|Q8WUW1	2.8703e-30	0	0	0	0.213342	0.786658
BRMS1L|Q5PSV4	1.30736e-30	0	0	0	0.00186703	0.998133
BROX|Q5VW32	2.40534e-30	0.000357374	0.0465807	0.00596283	0.0349749	0.912124
BRPF1|P55201	1.00927e-30	0.0132486	0.00198009	0	0.00737878	0.977393
BRSK1|Q8TDC3	1.79144e-30	0.132568	7.48136e-06	0.00282817	0.0149885	0.849607
BRSK2|Q8IWQ3	1.1629e-30	0.113117	3.83034e-05	5.70008e-05	0.0213773	0.865411
BRWD1|Q9NSI6	1.28301e-30	0.0456167	0.00582798	6.4717e-05	0.00249402	0.945997
BSCL2|Q96G97	8.82937e-30	0.10503	0.0165442	0.0237559	0.00622714	0.848442
BSDC1|Q9NW68	2.49557e-30	0	0.0122493	0	0.0373389	0.950412
BSG|P35613	6.66756e-31	0.208201	6.94319e-05	0.0392078	0.186867	0.565655
BSN|Q9UPA5	2.02273e-30	0.0835648	0.000377445	0.00466895	0.0673488	0.84404
BSPRY|Q5W0U4	0	0	0	0	0.00506559	0.994934
BST1|Q10588	0	0	0	0	0.0113509	0.988649
BST2|Q10589	2.45502e-30	0.0438059	9.92348e-05	0.0263449	0.00254109	0.927209
BTAF1|O14981	7.51452e-31	0	0	0	0.00794443	0.992056
BTBD1|Q9H0C5	1.78691e-31	0.0347497	0.000840926	0.011778	0.0116321	0.940999
BTBD10|Q9BSF8	6.57409e-31	0	0.0130689	0.00567765	0.0303884	0.950865
BTBD11|A6QL63	2.11432e-30	3.55508e-05	0	0	0.00935779	0.990607
BTBD17|A6NE02	2.37602e-30	0.0395431	0.046555	0.00316028	0.0347166	0.876025
BTBD2|Q9BX70	8.98112e-31	0.0484973	0	0.0216429	0.0707181	0.859142
BTBD3|Q9Y2F9	0	0.00488819	0.0197516	2.14944e-08	0.00269127	0.972669
BTBD8|Q5XKL5	3.61997e-30	0	0	0.0102146	0.0148263	0.974959
BTBD9|Q96Q07	3.56363e-30	0	0	0	0.0608648	0.939135
BTD|P43251	2.04248e-29	0.0204353	0	0	0.00292759	0.976637
BTF3|P20290	1.15324e-30	0	0	0.00482859	0.000217615	0.994954
BTF3L4|Q96K17	1.06887e-30	0.0552228	0.000841622	0.000379087	0.0354348	0.908122
BTK|Q06187	1.34348e-30	0.00545485	6.07097e-05	0.0129666	0.0295245	0.951993
BTN2A1|Q7KYR7	5.71983e-30	0.00074764	0.0368804	0.0277987	0.0158583	0.918715
BTN3A1|O00481	1.53357e-30	0.120452	0.133487	2.16923e-07	0.0257215	0.720338
BTN3A2|P78410	2.01593e-30	0.119541	0.130916	1.82403e-05	0.0280025	0.721523
BTN3A3|O00478	1.64231e-30	0.12477	0.142489	8.92983e-10	0.0301284	0.702612
BTRC|Q9Y297	1.21982e-30	0.0189391	0	0.00494323	0.0489786	0.927139
BUB3|O43684	2.47538e-30	0.171448	4.53373e-08	4.73003e-05	0.0102721	0.818232
BUD13|Q9BRD0	0	0	0	0	0.00761479	0.992385
BUD31|P41223	1.30005e-30	0.0885755	0	0.017394	0.00305476	0.890976
BYSL|Q13895	1.53196e-31	0	0	0.00598772	0.00608441	0.987928
BZW1|Q7L1Q6	2.04077e-30	0.0832329	0	0.0319696	3.86343e-07	0.884797
BZW2|Q9Y6E2	2.24183e-30	0.0613166	3.85137e-05	0.000188495	0.044626	0.89383
C11orf49|Q9H6J7	7.29648e-31	0	0	0	0.0227363	0.977264
C11orf54|Q9H0W9	3.77029e-30	0.0358088	0.0175213	5.74697e-06	0.0261424	0.920522
C11orf68|Q9H3H3	3.38012e-30	0.0568801	0.000335322	0.0057609	0.00185194	0.935172
C11orf87|Q6NUJ2	0	0	0	0	0.00190026	0.9981
C11orf96|Q7Z7L8	1.54674e-30	0.00518121	0	0	0.00501394	0.989805
C12orf10|Q9HB07	2.57699e-30	0.125546	0.0187702	0.0097146	0.03866	0.80731
C12orf29|Q8N999	2.81975e-31	0	0	0	0.0131121	0.986888
C12orf4|Q9NQ89	3.12369e-30	0	0	0	0.209288	0.790712
C12orf45|Q8N5I9	2.1847e-29	0.012605	0.0228911	6.08296e-05	0.000778778	0.963664
C12orf57|Q99622	7.10164e-31	0.00736298	0.000510396	0	0.106702	0.885424
C12orf65|Q9H3J6	7.02806e-30	0.0357824	2.98107e-05	0.000193892	0.00549115	0.958503
C12orf66|Q96MD2	1.5908e-31	0.0165935	0	0	0.015842	0.967564
C12orf73|Q69YU5	9.96492e-31	0.167049	0.00823274	4.7818e-08	0.0147146	0.810003
C15orf40|Q8WUR7	3.36764e-31	0.00867329	0	0.000246164	0.00437548	0.986705
C15orf61|A6NNL5	7.79734e-31	0.000380284	0.0259933	1.07403e-05	6.63142e-09	0.973616
C16orf45|Q96MC5	7.52108e-30	0.0449722	0.00941255	3.85581e-06	0.0063696	0.939242
C16orf58|Q96GQ5	3.6792e-30	0.00985284	0	0.0072129	0.000193151	0.982741
C16orf62|Q7Z3J2	3.32102e-30	0.16829	0.0766877	0	0.0116032	0.743419
C16orf70|Q9BSU1	6.78297e-31	0.105068	0.000314542	0.00154269	0.0874762	0.805599
C17orf100|A8MU93	1.58303e-30	0.0462027	0.0436324	0.00083437	0.0259804	0.88335
C17orf75|Q9HAS0	4.69619e-31	0.0347902	0.0618097	6.75074e-06	0.00432886	0.899064
C17orf80|Q9BSJ5	1.14998e-30	2.41841e-05	0.00629553	0.018746	2.80486e-05	0.974906
C18orf25|Q96B23	7.69399e-31	0	0	0	0.00832917	0.991671
C18orf32|Q8TCD1	5.34321e-31	0.123179	0.0482906	0.00122567	0.0176017	0.809703
C19orf12|Q9NSK7	3.08568e-30	0.00437814	4.19943e-06	6.73315e-08	0.0121079	0.98351
C19orf25|Q9UFG5	1.20067e-30	0	2.98247e-06	0.00292784	0.0050298	0.992039
C19orf53|Q9UNZ5	3.19551e-30	0.017348	0.0243947	0.000203883	0.00382012	0.954233
C1GALT1|Q9NS00	4.28139e-30	0	0	0	0.00382803	0.996172
C1orf122|Q6ZSJ8	5.9987e-30	0	0.0146726	0.0095366	0.0142184	0.961572
C1orf167|Q5SNV9	1.70879e-30	0.0902747	0.00282481	0.0109865	0.00698458	0.888929
C1orf198|Q9H425	2.23515e-30	0.0671905	0.0300936	5.0592e-05	0.0380685	0.864597
C1orf21|Q9H246	2.9232e-30	0	0.0242549	0	0.0561734	0.919572
C1orf216|Q8TAB5	2.05152e-30	0	0	0.00467711	0.0454251	0.949898
C1orf43|Q9BWL3	5.07407e-30	0.00893534	5.84094e-05	0	0.0179585	0.973048
C1orf50|Q9BV19	1.41857e-30	0.0584751	0.000119569	0	0.0419431	0.899462
C1orf52|Q8N6N3	4.67372e-30	0.000355956	0.0195096	0	0.0831875	0.896947
C1QA|P02745	8.65114e-31	0.041573	0.0223269	3.46995e-06	0.00958107	0.926516
C1QB|P02746	6.15181e-31	0.0390367	0.0286251	7.1177e-06	0.0136533	0.918678
C1QBP|Q07021	3.49244e-30	0.0484912	0	0.000101883	0.0194823	0.931925
C1QC|P02747	3.16928e-31	0.0435755	0.0106989	0.000116796	0.00908541	0.936523
C1QL1|O75973	7.83255e-31	0.0420089	0	3.74809e-05	0.0172371	0.940716
C1QL2|Q7Z5L3	1.73978e-30	0	2.14002e-05	1.96386e-05	0.0286273	0.971332
C1QL3|Q5VWW1	1.56524e-30	0.0470572	0.000583341	0.000185973	0.0278993	0.924274
C1QTNF4|Q9BXJ3	1.14033e-30	0	0.00805389	0	0.0902852	0.901661
C1QTNF5|Q9BXJ0	0	0.186221	0	0	0.00284175	0.810938
C1R|P00736	2.05561e-30	0.125168	0.0576057	0.000827293	0.018774	0.797625
C1RL|Q9NZP8	2.45319e-30	0.0850932	0.0477685	0.014454	0.0257243	0.82696
C1S|P09871	2.86575e-30	0.109984	0.0467981	0.0161444	0.032659	0.794414
C2|P06681	8.41073e-31	0.00348986	0.048505	0.00109943	0.00365182	0.943254
C20orf194|Q5TEA3	4.64579e-30	0	0	0	1.86087e-05	0.999981
C20orf27|Q9GZN8	2.49011e-30	0.00311583	0.000633843	0.000179218	0.116124	0.879947
C22orf39|Q6P5X5	2.14494e-30	0	1.2847e-06	0	0.0147868	0.985212
C2CD2|Q9Y426	1.6891e-30	0.0691163	0.0247853	0	0.123387	0.782712
C2CD2L|O14523	2.94375e-30	0.0735681	0.000917597	0.00128669	0.0554612	0.868766
C2CD3|Q4AC94	0	0	0	0	0.0112361	0.988764
C2CD4C|Q8TF44	2.56108e-30	0.158542	0.000581364	0.00694418	0.0397272	0.794205
C2CD5|Q86YS7	2.62458e-30	0	0	0	0.0187396	0.98126
C2orf42|Q9NWW7	0	0.0570394	0.0132943	0	0.000223712	0.929443
C2orf49|Q9BVC5	1.58806e-30	0.0529211	0.0168034	4.1831e-05	6.66002e-05	0.930167
C2orf69|Q8N8R5	1.66696e-30	0.033587	0	0	0.0830468	0.883366
C2orf72|A6NCS6	3.12654e-30	0.117611	2.54869e-05	0	0.0618537	0.82051
C2orf76|Q3KRA6	2.2757e-30	0.000223968	0.0434048	0.0146991	0.0629853	0.878687
C2orf88|Q9BSF0	4.27037e-30	0.0723826	0.0258935	6.85897e-05	0.0171034	0.884552
C3|P01024	1.4205e-30	0.0938698	0.0260556	0.00806962	0.0145746	0.85743
C3AR1|Q16581	0	0.00971266	4.76294e-09	0.0141669	0.00771194	0.968408
C3orf18|Q9UK00	3.80116e-31	0.013477	0.00331325	1.16097e-05	0.00262641	0.980572
C3orf33|Q6P1S2	1.85895e-30	0.0259545	0.0031381	0	0.00217412	0.968733
C3orf38|Q5JPI3	1.14865e-29	0	0	0	6.96528e-05	0.99993
C4A|P0C0L4	2.41852e-30	0.251546	0.0309935	0.00246668	0.040895	0.674099
C4B|P0C0L5	2.3342e-30	0.25454	0.0384768	0.00283764	0.0407306	0.663415
C4BPA|P04003	1.03425e-29	0.089513	0.0885914	0.0110669	0.02871	0.782119
C4BPB|P20851	4.13075e-30	0.0781748	0.0271405	0.00197669	0.0281467	0.864561
C4orf3|Q8WVX3	4.09082e-30	0	0	0	0.000532395	0.999468
C4orf33|Q8N1A6	6.14007e-32	0.0163058	0.00840904	0.0039466	0.0073891	0.963949
C4orf48|Q5BLP8	4.02693e-31	0.0739716	0.0322596	9.97946e-06	0.0104173	0.883342
C5|P01031	6.59377e-30	0.0745736	0.00366865	0.000115802	0.00599137	0.915651
C5orf22|Q49AR2	2.09512e-30	2.45436e-05	2.5033e-05	0	3.34605e-05	0.999917
C5orf24|Q7Z6I8	3.78012e-31	0.0369417	0.000683291	0.00479378	0.0233468	0.934234
C5orf30|Q96GV9	1.05672e-30	0	0	0	0.00789827	0.992102
C5orf51|A6NDU8	1.52697e-30	2.67663e-05	0.0241446	0	0.00626295	0.969566
C6|P13671	6.56997e-30	0.0843551	0.054261	0.0155415	0.0167235	0.829119
C6orf106|Q9H6K1	1.08869e-31	0.00118434	0	0	0.0107331	0.988083
C6orf120|Q7Z4R8	8.34375e-31	0.0274987	0	4.65372e-05	1.36894e-05	0.972441
C6orf136|Q5SQH8	2.17196e-30	0.112752	7.11982e-05	1.38415e-05	7.49939e-06	0.887156
C6orf203|Q9P0P8	2.74601e-30	0.0617418	0.00043213	4.02649e-06	0.0180158	0.919806
C6orf47|O95873	1.9028e-30	0	0	0	0.000172653	0.999827
C6orf89|Q6UWU4	8.07586e-31	0	0	0	0.0423325	0.957668
C7|P10643	1.41841e-30	0.00943212	0.00206051	0.000113493	0.058433	0.929961
C7orf25|Q9BPX7	4.97614e-31	0	0	0	0.00390726	0.996093
C7orf26|Q96N11	1.21241e-30	0	0	0	0.00783744	0.992163
C7orf43|Q8WVR3	4.42566e-30	0	0	0	0.0620084	0.937992
C7orf50|Q9BRJ6	1.75801e-30	0.0624767	0.0074725	0	0.0079199	0.922131
C8A|P07357	1.3864e-30	0.0624453	0.0211001	0.00755372	0.00901112	0.89989
C8B|P07358	1.66115e-30	0.0463353	0.00400919	5.0773e-05	0.00741432	0.94219
C8G|P07360	2.77496e-31	0.0402359	9.5153e-05	0.000129502	0.00108024	0.958459
C8orf33|Q9H7E9	8.46784e-31	0	0	0	0.00895201	0.991048
C8orf37|Q96NL8	2.10213e-30	0.0529473	0.00768806	1.92335e-07	0.00290464	0.93646
C8orf82|Q6P1X6	1.5654e-30	0.000214499	0.0942562	0	0.000538388	0.904991
C9|P02748	1.63609e-30	0.0877119	0.00862185	0.00220196	0.0320264	0.869438
C9orf16|Q9BUW7	5.82629e-30	7.80256e-05	3.29728e-05	0	0.0375179	0.962371
C9orf40|Q8IXQ3	3.39367e-30	0.024499	0.0336613	0.00992604	0.00122338	0.93069
C9orf64|Q5T6V5	1.01278e-30	0.0960376	0.00021959	0.0247044	0.118134	0.760905
C9orf72|Q96LT7	1.2471e-30	0	0.00526356	0	0.0669014	0.927835
C9orf78|Q9NZ63	1.60607e-31	0.0667912	4.36645e-06	3.13572e-05	0.0162163	0.916957
CA1|P00915	5.28926e-30	0.0573737	0.0245703	1.43661e-05	0.0556644	0.862377
CA10|Q9NS85	1.32235e-30	0.0135908	0	1.70731e-05	0.14237	0.844022
CA11|O75493	1.44711e-30	0	0	0	0.0961805	0.903819
CA14|Q9ULX7	2.61949e-30	0.0175285	0.0404827	1.2771e-07	0.0111903	0.930798
CA2|P00918	2.11333e-30	0.111979	0.109621	0.000246249	0.0315325	0.746621
CA3|P07451	6.82565e-30	0.135885	1.2737e-05	0.00743639	0.0270777	0.829588
CA4|P22748	8.71361e-30	0.00930588	0.00896689	0	0.00201604	0.979711
CA5B|Q9Y2D0	5.15608e-30	8.25197e-05	0	9.61174e-05	0.0545529	0.945269
CA7|P43166	3.23641e-31	0.00680406	0	6.78551e-06	0.0463153	0.946874
CA8|P35219	2.44629e-30	0.308744	0.0524773	0.0061228	2.18822e-05	0.632634
CAAP1|Q9H8G2	5.5979e-31	0.0309153	0.00627794	0.000185772	0.0151548	0.947466
CAB39|Q9Y376	3.92917e-30	0.0217171	0.00616052	0.0041863	0.00162721	0.966309
CAB39L|Q9H9S4	2.64271e-30	0.0188883	0.0714959	0.000203986	7.15812e-05	0.90934
CABIN1|Q9Y6J0	1.05298e-30	0.00119464	0	0	0.00546716	0.993338
CABLES1|Q8TDN4	1.10641e-30	0.000105272	0	7.11738e-05	0.076468	0.923356
CABLES2|Q9BTV7	9.13183e-31	0.000103969	0	0.0152084	0.00600771	0.97868
CABP1|Q9NZU7	2.44067e-30	0.125625	0.0406038	0.000928482	0.00758324	0.825259
CACFD1|Q9UGQ2	1.18058e-30	0	0.00432751	0	0.000554434	0.995118
CACHD1|Q5VU97	1.20127e-29	0.0503103	0.000120055	0	0.0370526	0.912517
CACNA1A|O00555	2.49979e-30	0.00577931	0	0	0.0818268	0.912394
CACNA1B|Q00975	4.55476e-30	0.0499486	0.00435976	0.00052881	0.132213	0.81295
CACNA1C|Q13936	1.2003e-30	0	0	0	0.0765888	0.923411
CACNA1D|Q01668	8.84565e-31	0	0	0.000250333	0.049859	0.949891
CACNA1E|Q15878	2.77618e-30	0	0	0	0.110339	0.889661
CACNA1I|Q9P0X4	6.15998e-31	1.478e-08	0	0	0.00123751	0.998762
CACNA2D1|P54289	1.01772e-30	0.166707	0.00112902	0.00188987	0.176682	0.653591
CACNA2D2|Q9NY47	1.92991e-30	0.00131309	0.0545557	0.0119495	0.064838	0.867344
CACNA2D3|Q8IZS8	3.67569e-30	0.0236499	9.25319e-07	0.0139036	0.0315564	0.930889
CACNB1|Q02641	2.64163e-30	0	0	0	0.130799	0.869201
CACNB2|Q08289	3.73142e-30	0	0	0	0.149945	0.850055
CACNB3|P54284	3.02596e-30	0	0.00532332	5.9524e-05	0.156949	0.837668
CACNB4|O00305	3.90686e-30	0	0	0	0.137312	0.862688
CACNG2|Q9Y698	1.15196e-30	0.101018	0.000345506	0.00173965	0.0551985	0.841698
CACNG3|O60359	1.29409e-30	0.151841	0.000577759	0.0100191	0.113533	0.724029
CACNG4|Q9UBN1	1.4688e-30	0	6.61762e-05	0	0.0492796	0.950654
CACNG6|Q9BXT2	2.46676e-30	0.019405	0.00130933	2.96603e-06	0.00266881	0.976614
CACNG7|P62955	6.6405e-31	0.0295759	0.000137257	3.56109e-05	0.00524877	0.965002
CACNG8|Q8WXS5	1.18749e-30	0.128399	4.91356e-06	0.00612981	0.0211159	0.84435
CACTIN|Q8WUQ7	8.23556e-32	0	0	0	0.00383861	0.996161
CACUL1|Q86Y37	1.35737e-30	0.00503213	0.000105174	9.77465e-05	0.0270383	0.967727
CACYBP|Q9HB71	1.49063e-30	0	0.0363977	0.00259766	0.0407178	0.920287
CAD|P27708	6.71297e-30	0.148371	0.000338007	0.000235954	0.0119529	0.839102
CADM1|Q9BY67	2.77561e-30	0.0474788	0	0	0.0707241	0.881797
CADM2|Q8N3J6	1.29062e-30	0.0738122	0.0046362	1.45239e-05	0.00489642	0.916641
CADM3|Q8N126	6.63927e-30	0.175836	0.00886047	0.0146584	0.0105178	0.790128
CADM4|Q8NFZ8	4.47398e-30	0.000202114	0.0527491	0.000277621	0.056486	0.890285
CADPS|Q9ULU8	4.59634e-30	0.0918568	0.00086779	0.000950577	0.0379041	0.868421
CADPS2|Q86UW7	2.1489e-30	0.0679737	7.84114e-05	0.00043557	0.017951	0.913561
CALB1|P05937	2.25879e-30	0.0928728	0.0417158	8.49539e-05	0.287925	0.577402
CALB2|P22676	4.07609e-30	0.175082	0.0752467	4.52789e-06	0.0994296	0.650237
CALCOCO1|Q9P1Z2	2.97941e-30	0.292318	0.000349798	0.00346131	0.0268718	0.676999
CALCOCO2|Q13137	3.00757e-30	0.0864552	0.0368836	0.0212816	0.00270787	0.852672
CALCRL|Q16602	1.25334e-30	0	0	0	0.0407892	0.959211
CALD1|Q05682	2.88209e-30	0.018497	0	0.0132892	0.00920644	0.959007
CALHM2|Q9HA72	7.95024e-31	0	4.48625e-05	0.0236804	0.00443602	0.971839
CALM1|P0DP23	8.82755e-31	0.0858049	0.000154833	0.0125872	0.0576907	0.843762
CALML3|P27482	1.02638e-30	0.089885	0.000176981	0.0136248	0.0585064	0.837807
CALN1|Q9BXU9	1.52156e-30	0.204602	0.00213449	0.00131382	0.0594814	0.732468
CALR|P27797	3.40141e-30	0	0	0	0.123796	0.876204
CALU|O43852	1.66818e-30	0.179231	0.000702298	0.00374783	0.207521	0.608798
CALY|Q9NYX4	3.08277e-30	0.0112653	0.00576477	0.000294468	0.000974034	0.981701
CAMK1|Q14012	1.00136e-30	0.000501664	0.014752	0.00603711	0.0296737	0.949036
CAMK1D|Q8IU85	3.41029e-30	0	0.0135874	0.00459504	7.95476e-06	0.98181
CAMK1G|Q96NX5	7.9002e-31	0.132083	0	0.0227717	0.0120596	0.833086
CAMK2A|Q9UQM7	1.43438e-30	0.0307459	0	0.0115173	0.0205466	0.93719
CAMK2B|Q13554	1.57838e-30	0	0	0.000888442	0.0215025	0.977609
CAMK2D|Q13557	1.56187e-30	0.00599622	0	0	0.0303647	0.963639
CAMK2G|Q13555	1.73885e-30	0	0	0.000190974	0.000349454	0.99946
CAMK2N1|Q7Z7J9	3.36771e-30	0	0	0.0222702	0.00680776	0.970922
CAMK2N2|Q96S95	2.38087e-30	0	0	0.014567	0.00688298	0.97855
CAMK4|Q16566	2.93745e-30	0.127671	0.000414019	0.026892	0.0769088	0.768114
CAMKK1|Q8N5S9	4.07866e-30	0	2.61163e-05	0.0102147	0.0064956	0.983264
CAMKK2|Q96RR4	5.37608e-30	0.193713	0.0442524	0.00267205	0.012081	0.747281
CAMKMT|Q7Z624	1.64665e-31	1.52954e-05	2.58413e-05	0	5.58096e-05	0.999903
CAMKV|Q8NCB2	1.94992e-30	0	0.0556182	0.000109641	0.0819148	0.862357
CAMLG|P49069	1.83859e-30	0	0	0	0.00148135	0.998519
CAMSAP1|Q5T5Y3	2.78418e-30	0.157035	0.000105096	0.00600993	0.0903683	0.746482
CAMSAP2|Q08AD1	2.07526e-30	0.00576997	0.000272213	0.0268873	0.0032165	0.963854
CAMSAP3|Q9P1Y5	1.31761e-30	0	0	0	0.0965624	0.903438
CAMTA1|Q9Y6Y1	3.27703e-31	0	1.99657e-05	2.57548e-05	0.00885606	0.991098
CAMTA2|O94983	6.69509e-31	0	1.78673e-06	8.96384e-07	0.008692	0.991305
CAND1|Q86VP6	3.12124e-30	0.0296964	0	0.000186603	0.0499946	0.920122
CAND2|O75155	3.3327e-30	3.2021e-05	0.0750614	0.00229609	0.0148548	0.907756
CANT1|Q8WVQ1	1.44026e-30	0	0	0	0.000275984	0.999724
CANX|P27824	9.7531e-31	0.0686485	0.0218439	1.65745e-05	0.000114417	0.909377
CAP1|Q01518	1.58182e-30	0.0317047	0.0122894	0	0.0930682	0.862938
CAP2|P40123	6.92535e-31	0.25707	7.85089e-05	0.000803825	0.0401417	0.701906
CAPG|P40121	1.44688e-30	0.275645	0.0138513	1.37077e-06	0.0161077	0.694395
CAPN1|P07384	5.3743e-31	0.115376	0.000553781	0.00789472	0.10054	0.775636
CAPN2|P17655	2.71649e-30	0.220479	0.00158881	0.0229389	0.0161662	0.738827
CAPN5|O15484	9.69246e-30	0.000642241	0.0497579	0.00045914	0.0738619	0.875279
CAPN7|Q9Y6W3	1.18355e-30	0.153402	0.000470195	0	0.0154418	0.830686
CAPNS1|P04632	2.34238e-30	0.19087	3.38359e-07	0.0064644	0.035229	0.767436
CAPNS2|Q96L46	2.39027e-30	0.181528	1.50073e-06	0.00708297	0.0356587	0.775728
CAPRIN1|Q14444	3.09937e-30	0.114465	0.000134206	0.000498123	0.104995	0.779907
CAPRIN2|Q6IMN6	5.52753e-31	0.0266328	0	0	0.0137205	0.959647
CAPS|Q13938	1.31553e-30	0.158819	4.67325e-05	0.0105156	0.0700986	0.76052
CAPZA1|P52907	2.9934e-30	0.0815908	0.00137636	0.000920474	0.144218	0.771895
CAPZA2|P47755	5.36707e-30	0.00848498	0	0	0.23507	0.756445
CAPZB|P47756	4.25918e-30	0.0971166	0.00183618	9.17942e-05	0.222241	0.678715
CARD19|Q96LW7	2.37164e-31	0	0.00104125	0.00181277	0.00325641	0.99389
CARD9|Q9H257	0	0	0	0	0.0165483	0.983452
CARHSP1|Q9Y2V2	6.56958e-31	0.100935	0.00889928	0.000200624	0.0102709	0.879694
CARM1|Q86X55	2.66681e-30	0.0948544	0.000127878	0.000113343	0.0232181	0.881686
CARMIL1|Q5VZK9	1.13169e-29	0.0557872	0.0633432	0.000651485	0.110403	0.769815
CARMIL2|Q6F5E8	6.15249e-31	0.0288733	0	9.05876e-06	0.0090597	0.962058
CARMIL3|Q8ND23	1.94784e-29	0.00828596	0.0056955	0	0.00180598	0.984213
CARNS1|A5YM72	3.19426e-30	0	0	0	0.0565646	0.943435
CARS|P49589	3.05936e-30	0.00915453	0.0100464	0.0157851	0.0860377	0.878976
CARS2|Q9HA77	7.83367e-30	0.0359456	5.14852e-06	0.0259697	0.0202367	0.917843
CARTPT|Q16568	1.97821e-30	2.21646e-05	0.00839843	0.0105709	0.0259937	0.955015
CASC3|O15234	9.9652e-31	0.0107179	0	0.00906222	0.0101294	0.97009
CASC4|Q6P4E1	3.02627e-30	0.134655	0.0143791	2.70012e-05	0.0344498	0.816489
CASD1|Q96PB1	1.40303e-30	8.11666e-05	0	0	0.00426321	0.995656
CASK|O14936	4.17442e-30	0.0243872	0.0707472	0.000225778	0.241178	0.663462
CASKIN1|Q8WXD9	2.26431e-30	0.143284	0.000230731	0.00495729	0.0351536	0.816374
CASKIN2|Q8WXE0	1.00712e-30	0.218254	8.28256e-05	0.000907295	0.0350437	0.745713
CASP1|P29466	5.47924e-31	0	0	0	1.6126e-05	0.999984
CASP10|Q92851	4.54547e-31	0.000460616	0	0	0.0125452	0.986994
CASP3|P42574	4.28747e-30	0.0116107	2.08858e-05	0	0.0371016	0.951267
CASP6|P55212	5.72348e-30	0.0354106	0.00810871	6.05646e-05	0.0242291	0.932191
CASP7|P55210	2.02163e-31	0.0980557	0.0413129	5.52368e-05	0.0314153	0.829161
CASP8|Q14790	0	0	0	0	0.0469995	0.953
CASP9|P55211	1.26372e-30	0.0038909	3.29627e-05	0	0.000281951	0.995794
CAST|P20810	2.43443e-30	0.0134571	0	0.000253809	0.122498	0.863791
CASTOR1|Q8WTX7	8.95212e-31	0	0	0	0.0890205	0.910979
CASTOR2|A6NHX0	2.64262e-30	0.130125	0.0148894	6.81109e-05	0.000146328	0.854771
CAT|P04040	3.40346e-30	0.086818	0.000471844	0.000215644	0.0054296	0.907065
CAV1|Q03135	3.05949e-30	0.0261811	0	0.0119982	0.0262586	0.935562
CAV2|P51636	6.53723e-30	0	0	4.41644e-05	0.0143366	0.985619
CAVIN1|Q6NZI2	3.89039e-30	0.0246666	0.000500001	0.0115281	0.0140585	0.949247
CAVIN2|O95810	4.60341e-30	0.000938997	0.0316035	0.014943	0.055619	0.896895
CAVIN3|Q969G5	3.54279e-30	0.0307434	0	0.0001339	0.00317228	0.96595
CBARP|Q8N350	4.84932e-31	0.215639	0.000366779	0.00027999	0.128564	0.65515
CBFA2T2|O43439	3.80971e-31	0.0765088	6.67183e-05	0.000960856	0.0363699	0.886094
CBFB|Q13951	2.41945e-30	0.102559	0.0003243	0.00860982	0.0242275	0.864279
CBL|P22681	3.35859e-30	0.0780706	0.0162052	0.00614847	0.0214344	0.878141
CBLB|Q13191	3.97102e-30	0.156046	0.0218729	0.000304313	0.0341736	0.787604
CBLL1|Q75N03	5.36782e-30	0.0155018	0	0.00566179	1.30264e-06	0.978835
CBLN1|P23435	9.65664e-31	6.61101e-05	1.10101e-05	0.0294231	0.000427974	0.970072
CBLN2|Q8IUK8	3.40475e-30	0.00666574	0	0.0238908	3.8005e-06	0.96944
CBLN4|Q9NTU7	5.78103e-31	0.202968	0.0279574	2.58799e-05	0.0368876	0.732161
CBR1|P16152	1.46309e-30	0.014767	0.0601125	0	0.0759558	0.849165
CBR3|O75828	1.77721e-30	0.0557409	0.0439662	0.000110701	0.0853452	0.814837
CBR4|Q8N4T8	3.18334e-30	0.000316151	0.0317748	0.0140754	9.99967e-05	0.953734
CBSL|P0DN79	4.2977e-30	0.0607133	0.0401448	0.000212853	0.002164	0.896765
CBWD2|Q8IUF1	1.8217e-30	0.000886263	0.075941	0.00154948	0.0375327	0.884091
CBWD6|Q4V339	3.14966e-30	7.35781e-06	0.05493	0.016821	0.0188828	0.909359
CBX1|P83916	2.06828e-30	0.0970275	0.0317731	8.50447e-08	0.00495589	0.866243
CBX3|Q13185	3.06584e-30	0.0989441	0.00701201	0.000331272	1.04043e-05	0.893702
CBX4|O00257	2.68041e-31	0	0.0207385	6.61159e-05	8.33416e-05	0.979112
CBX5|P45973	6.81768e-31	0.144269	0.00222643	1.31199e-06	0.0111383	0.842365
CBX6|O95503	0	0.00395225	0	0	0.0166722	0.979376
CBX7|O95931	3.66391e-30	0.00289697	0.000382236	0.000220948	0.0232251	0.973275
CBX8|Q9HC52	1.17437e-30	0	0	0	0.0482462	0.951754
CC2D1A|Q6P1N0	4.11591e-30	0.0510894	0.0196551	0.0102746	0.0621511	0.85683
CC2D1B|Q5T0F9	2.78768e-30	0.00362846	0.000297877	0.000199606	0.0515681	0.944306
CC2D2A|Q9P2K1	0	0	0	0	0.000482334	0.999518
CCAR1|Q8IX12	1.29349e-30	0.125629	0.00511354	5.44458e-06	8.96532e-06	0.869243
CCAR2|Q8N163	6.03595e-30	8.45889e-05	0	7.4158e-05	0.00920023	0.990641
CCDC115|Q96NT0	6.21117e-30	0.00148453	0.0107907	0.00268141	6.97604e-05	0.984974
CCDC12|Q8WUD4	1.76858e-30	0.0691242	0	0.000326509	0.00331711	0.927232
CCDC120|Q96HB5	4.87191e-31	0.00128473	0.000671676	0	0.00468107	0.993363
CCDC124|Q96CT7	1.73134e-30	1.5443e-05	0.0129677	0	0.0324032	0.954614
CCDC127|Q96BQ5	5.28193e-30	0.0764669	0.0151636	0.00962378	0.00420321	0.894543
CCDC134|Q9H6E4	7.11787e-31	0.024869	0.000128359	0.00565178	0.00362854	0.965722
CCDC136|Q96JN2	5.03143e-30	0.0587266	0.0200914	0.00629976	0.0228369	0.892045
CCDC149|Q6ZUS6	2.17927e-30	0	0	0	4.62917e-05	0.999954
CCDC167|Q9P0B6	8.00396e-31	2.04037e-06	0.00366749	0	0.00173122	0.994599
CCDC177|Q9NQR7	7.51579e-30	0.0271046	2.44018e-07	0.0121795	0.00268776	0.958028
CCDC186|Q7Z3E2	5.83267e-31	0	0	0.00417731	0.00253277	0.99329
CCDC22|O60826	5.55991e-30	0.114064	0.0723294	0	0.0124214	0.801185
CCDC25|Q86WR0	2.74666e-30	2.75565e-05	0.0382547	0.0113379	0.0441442	0.906236
CCDC28A|Q8IWP9	1.45937e-29	0.114534	6.96271e-05	6.91053e-06	0.000125535	0.885264
CCDC28B|Q9BUN5	1.63778e-31	0.000259994	0.00202397	0	0.0216359	0.97608
CCDC32|Q9BV29	6.8325e-30	0.0102996	0.0563127	0.0389374	0.000885853	0.893564
CCDC40|Q4G0X9	1.28003e-30	0.0996175	0	0.0242731	0.0163995	0.85971
CCDC43|Q96MW1	2.23337e-30	0.0988223	6.50765e-06	0.0143918	0.11688	0.769899
CCDC47|Q96A33	3.83078e-30	0.0914188	0.00128361	0.000101363	0.0015813	0.905615
CCDC50|Q8IVM0	6.01451e-30	0.000352843	0.0296856	3.49721e-05	0.00176432	0.968162
CCDC51|Q96ER9	3.99652e-30	0.0241868	0	0.000928673	0.0178082	0.957076
CCDC58|Q4VC31	4.02154e-30	0.0390116	0.0014852	8.51219e-05	0.00451524	0.954903
CCDC6|Q16204	1.8594e-30	0.0952391	0.0678634	0	0.000189979	0.836708
CCDC85A|Q96PX6	1.33758e-30	0.000361422	0.0639355	6.32809e-06	0.0633556	0.872341
CCDC85B|Q15834	1.15508e-29	0.128993	0.00279138	0	0.101984	0.766232
CCDC85C|A6NKD9	6.16248e-30	0	0	0	0.00303001	0.99697
CCDC86|Q9H6F5	5.41352e-31	0.0116857	0	0	0.000365329	0.987949
CCDC88A|Q3V6T2	4.37034e-30	0	0.0518485	0.010371	0.0220769	0.915704
CCDC88C|Q9P219	1.43814e-30	4.18112e-05	2.43415e-05	0	0.0113182	0.988616
CCDC9|Q9Y3X0	1.03893e-30	0.0248067	0.0100595	3.71145e-05	0.000906968	0.96419
CCDC90B|Q9GZT6	3.6742e-30	0.0281318	0.0575045	2.76707e-06	0.0672587	0.847102
CCDC91|Q7Z6B0	7.30273e-31	0.151227	0.238364	0.00531707	0.00265113	0.60244
CCDC92|Q53HC0	3.03265e-30	0.00178777	7.83906e-05	0.000136033	0.00709661	0.990901
CCDC93|Q567U6	4.27965e-30	0.161447	0.0524958	0	0.0167076	0.76935
CCDC97|Q96F63	2.09034e-30	0.113141	0.0507212	5.29219e-05	0.00460561	0.831479
CCK|P06307	1.43533e-30	0.0528203	0.0166624	4.40282e-06	0.00132769	0.929185
CCKBR|P32239	1.12913e-30	1.54899e-05	0.026284	0.00816265	0.00647603	0.959062
CCM2|Q9BSQ5	2.41919e-30	0.0350721	0.0429696	9.62182e-06	0.0397901	0.882159
CCNH|P51946	1.85915e-30	0	0	0	0.00322088	0.996779
CCNK|O75909	3.76746e-31	0.00884543	0	0	0.00117115	0.989983
CCNL1|Q9UK58	2.03375e-30	0.0578409	0.00888853	0.000153061	0.00517836	0.927939
CCNL2|Q96S94	4.00484e-31	0.0758126	0.000385366	0.000183365	0.0084159	0.915203
CCNT1|O60563	0	0.00755231	0	0	0.00112192	0.991326
CCNT2|O60583	7.26926e-31	0.0195651	0.000292066	1.84462e-06	0.00185735	0.978284
CCNY|Q8ND76	6.29105e-31	0.073054	0.000314692	0.00069957	0.0663992	0.859533
CCNYL1|Q8N7R7	6.65072e-31	0.0713217	0.000237215	1.86471e-05	0.0423277	0.886095
CCP110|O43303	4.12844e-30	0	0.0042199	0	0.000455969	0.995324
CCPG1|Q9ULG6	1.03366e-30	0	0	0	0.00492607	0.995074
CCR1|P32246	6.97582e-31	0.129806	2.58701e-05	0.0228707	0.000380564	0.846917
CCS|O14618	1.20354e-30	0.000185256	0	0.0242207	0.0573411	0.918253
CCSAP|Q6IQ19	2.52409e-30	0.0071168	0.00515822	0	0.0433946	0.94433
CCSER2|Q9H7U1	2.11463e-31	4.70799e-05	0	0.00298906	1.90659e-05	0.996945
CCSMST1|Q4G0I0	2.61033e-30	0.0230401	0.00173702	0	0.0293764	0.945846
CCT2|P78371	1.73191e-30	0.0334806	2.34235e-05	0.0151163	0.0119615	0.939418
CCT3|P49368	1.00929e-30	0.00333082	4.06405e-05	0	0.0225719	0.974057
CCT4|P50991	3.81568e-30	0.000359613	2.91579e-05	0.0277002	0.000396824	0.971514
CCT5|P48643	1.78049e-30	0.0410639	6.40171e-05	0.0088272	0.0141583	0.935887
CCT6A|P40227	1.27297e-30	0.0362178	6.67604e-05	0.0121893	0.00806804	0.943458
CCT6B|Q92526	8.42604e-31	0.0466467	1.82131e-06	0.0107148	0.00510375	0.937533
CCT7|Q99832	1.82613e-30	0.0465757	2.93672e-06	0.0123801	0.0215693	0.919472
CCT8|P50990	1.18193e-30	0.0372788	0.003631	0.003444	0.0210111	0.934635
CCZ1B|P86790	6.40143e-30	0	0	0	0.00807139	0.991929
CD109|Q6YHK3	2.25047e-30	0.238123	0.000200826	0.00213892	0.0376626	0.721874
CD14|P08571	1.85743e-30	0.000307172	0.0287684	0	0.000149087	0.970775
CD151|P48509	4.06982e-30	0.138036	0.00299842	0.0216743	7.91812e-08	0.837291
CD163|Q86VB7	7.35284e-31	0.00635064	0	0	0.0110744	0.982575
CD200|P41217	2.06317e-30	0.129006	0.0215927	0.00013838	0.0374515	0.811811
CD274|Q9NZQ7	3.7944e-31	0.0106535	0.0248513	0.00450166	0.0480136	0.91198
CD276|Q5ZPR3	1.23421e-30	0.0449245	0.00101169	5.9676e-05	0.0262621	0.927742
CD2AP|Q9Y5K6	5.6972e-30	0.131077	0.000128547	0.00407958	0.00316039	0.861554
CD2BP2|O95400	1.61551e-30	0.0305246	0.000238628	0.014896	0.000375889	0.953965
CD302|Q8IX05	5.40337e-30	0.0387943	9.95258e-05	0.00349047	0.00237781	0.955238
CD320|Q9NPF0	1.74598e-31	0.0276287	0.0151585	4.38385e-05	0.0013532	0.955816
CD34|P28906	5.85703e-31	0.0388105	0.00031786	0.0261511	0.000861479	0.933859
CD38|P28907	3.34551e-30	0	3.78909e-05	0.008695	0.0348839	0.956383
CD3EAP|O15446	3.71728e-31	0.000466509	0	0	0.00643968	0.993094
CD40|P25942	6.6008e-31	0	0.00471519	0.0358982	0.0154434	0.943943
CD44|P16070	1.41969e-30	0.207946	0.000420214	0.00672824	0.0743286	0.710577
CD46|P15529	4.98455e-30	0.00432606	0.002156	0.00105169	0.0261921	0.966274
CD47|Q08722	1.5114e-30	0.101748	0.000191923	0.000410399	0.0516889	0.84596
CD53|P19397	6.45407e-31	0.147466	3.53417e-06	1.36548e-06	0.00882018	0.843709
CD55|P08174	2.95311e-30	0.0145216	8.98645e-06	0.0178895	0.00307246	0.964507
CD58|P19256	4.62327e-31	0.156861	6.59496e-07	5.81134e-05	0.000232103	0.842848
CD59|P13987	2.54139e-30	0.116136	0.0487844	0	0.0112078	0.823871
CD5L|O43866	1.09225e-30	0.0356553	0.000921212	0.000275996	0.00760855	0.955539
CD63|P08962	1.58041e-30	0.0611505	0.0403562	0.000201808	0.0391849	0.859107
CD74|P04233	1.89824e-30	0.0530636	0.0191808	0.000169155	4.59158e-05	0.927541
CD81|P60033	4.69231e-30	0	0	0	0.0837275	0.916273
CD82|P27701	2.72397e-30	0.00017723	0.0670379	0.00056959	0.0460263	0.886189
CD9|P21926	2.19248e-30	0	0	0	0.0724946	0.927505
CD93|Q9NPY3	2.83227e-30	0.0557842	0.0776029	0.0058382	0.0344175	0.826357
CD97|P48960	1.64173e-29	0	0	0	0.0427718	0.957228
CD99|P14209	1.77393e-30	0.220119	0.000570427	0.218714	0.0221934	0.538404
CD99L2|Q8TCZ2	1.74219e-30	5.542e-05	0	0	0.00084046	0.999104
CDA|P32320	1.68353e-30	0.0166346	0.00734383	7.35885e-06	0.00699445	0.96902
CDAN1|Q8IWY9	6.93485e-31	0	0	4.01814e-08	0.00501568	0.994984
CDC123|O75794	1.99966e-30	0	2.45643e-06	1.69523e-06	0.00291171	0.997084
CDC16|Q13042	1.03704e-30	0.0337473	0.00526579	0	0.0595656	0.901421
CDC23|Q9UJX2	3.99306e-30	0	0	0	0.0368216	0.963178
CDC26|Q8NHZ8	7.21464e-31	0.0477806	5.64596e-05	0.000153715	0.000540874	0.951468
CDC27|P30260	1.39461e-30	0	0	0	0.0445618	0.955438
CDC34|P49427	2.89944e-30	0.0542217	1.96819e-05	0.00970845	0.0205462	0.915504
CDC37|Q16543	1.27114e-30	0.167463	0.0373344	0	0.00558379	0.789619
CDC37L1|Q7L3B6	8.23271e-31	0	0.0136511	3.96576e-06	0.010121	0.976224
CDC40|O60508	1.35004e-30	0	0.0129706	0	0.0118459	0.975184
CDC42|P60953	1.80947e-30	0.123109	0.0265979	0.00323675	0.0264909	0.820566
CDC42BPA|Q5VT25	1.25174e-30	0.118063	6.25066e-05	1.81716e-05	0.0271714	0.854685
CDC42BPB|Q9Y5S2	1.28638e-30	0.111485	0	0.000605262	0.142666	0.745244
CDC42EP1|Q00587	2.14364e-30	0.00958238	0.0742822	0	0.0687079	0.847427
CDC42EP2|O14613	6.03733e-30	0	0.0184231	0	0.0147094	0.966868
CDC42EP4|Q9H3Q1	3.18586e-30	0.0719608	0.00025187	0.000249389	0.0116575	0.91588
CDC42SE2|Q9NRR3	1.99662e-30	0.0218743	1.43549e-09	0.0121391	0.00317915	0.962807
CDC5L|Q99459	2.73489e-30	0.0307851	0.000546196	0.0135955	0.00447671	0.950596
CDC73|Q6P1J9	2.98522e-30	0.0683442	4.23715e-06	1.16083e-05	0.00832351	0.923316
CDH10|Q9Y6N8	9.85387e-31	0.21335	0.000601298	0.00197627	0.084402	0.699671
CDH11|P55287	5.28307e-30	0	0	0	0.157402	0.842598
CDH12|P55289	1.00329e-30	0.0530349	0.0171701	2.94459e-05	0.022828	0.906938
CDH13|P55290	3.03702e-30	0	0.0159938	0	0.0119945	0.972012
CDH18|Q13634	1.63492e-30	0	0	0	0.0233849	0.976615
CDH19|Q9H159	9.05664e-31	0	0.00427432	1.86564e-06	0.034026	0.961698
CDH2|P19022	3.2692e-30	0.116282	0.0644016	0.000175484	0.0637249	0.755416
CDH20|Q9HBT6	3.55352e-30	0.137994	5.156e-06	5.24743e-06	0.00109218	0.860904
CDH22|Q9UJ99	3.74396e-30	0.0983458	0.000809281	6.25235e-10	0.0311704	0.869674
CDH23|Q9H251	0	0	0	0	0.00691732	0.993083
CDH4|P55283	4.35634e-30	0.0875771	0.0348508	2.18299e-09	0.0208166	0.856756
CDH5|P33151	5.73576e-30	6.72956e-05	9.69749e-06	0.0190007	0.00748407	0.973438
CDH6|P55285	3.53043e-30	0.0375885	0	0.00824704	0.0556674	0.898497
CDH7|Q9ULB5	2.12009e-30	0.0536732	0.00048837	5.07575e-08	0.023499	0.922339
CDH8|P55286	9.51633e-31	0.175812	0.000944457	0.00431451	0.118227	0.700702
CDH9|Q9ULB4	3.13864e-30	0.103238	0	0.000370134	0.0954565	0.800936
CDIP1|Q9H305	6.20145e-30	0.0453792	0.0017545	0.000687879	0.0585356	0.893643
CDIPT|O14735	3.06646e-30	0.0219803	0.0300042	3.763e-05	0.00291348	0.945064
CDK11A|Q9UQ88	8.6858e-31	0	0	0	0.087608	0.912392
CDK11B|P21127	1.04675e-30	0	0	0	0.0825107	0.917489
CDK12|Q9NYV4	1.24145e-30	0.145881	0.000369897	0.000111631	0.0326608	0.820976
CDK13|Q14004	1.07736e-30	0.158572	0.0018007	0.000375712	0.0329636	0.806288
CDK14|O94921	1.10295e-30	0.139369	0.00622194	3.13704e-06	0.035384	0.819022
CDK16|Q00536	7.80319e-31	0.185492	0.000609823	0.000162036	0.0412174	0.772518
CDK17|Q00537	6.71338e-31	0.137298	0.00534143	0.00191615	0.0415645	0.81388
CDK18|Q07002	9.21057e-31	0	0	0	0.00329254	0.996707
CDK19|Q9BWU1	2.43298e-31	0.0513267	0.000648424	0.0107555	0.0372115	0.900058
CDK2|P24941	8.49238e-31	0.149952	0.00267043	0.000380078	0.0338128	0.813184
CDK20|Q8IZL9	9.29896e-31	0.15206	0.00141525	0.000466865	0.0359867	0.810072
CDK4|P11802	1.12667e-30	0.145904	0.00411105	0.000324154	0.0403715	0.809289
CDK5|Q00535	1.14927e-30	0.132442	0.000959057	0.00011041	0.0563236	0.810165
CDK5R1|Q15078	1.91209e-30	0	0.00129473	0	0.0285761	0.970129
CDK5R2|Q13319	1.23029e-30	0.152026	0.00029739	0.0115276	0.0717894	0.764359
CDK5RAP1|Q96SZ6	2.21579e-30	0.0164648	0.00664438	5.1183e-05	0.00128288	0.975557
CDK5RAP2|Q96SN8	3.2642e-31	0.133045	0.0326927	0	0.016399	0.817863
CDK5RAP3|Q96JB5	9.89849e-31	0.00213172	0.0273141	0.0165783	0.001534	0.952442
CDK6|Q00534	6.33246e-31	0.154528	0.00295191	0.000247566	0.0334795	0.808793
CDK7|P50613	7.03538e-31	0.0189978	0.000172161	8.61747e-07	0.00464865	0.976181
CDK9|P50750	1.0461e-30	0.152805	0.00460154	0.000372451	0.0351792	0.807042
CDKAL1|Q5VV42	8.59166e-31	0	0	0	0.00813321	0.991867
CDKL5|O76039	7.28295e-31	0.0734753	0.000529259	0.00721487	0.122299	0.796482
CDKN1B|P46527	1.3487e-30	0.0537092	0.0525201	0.000182608	0.0634363	0.830152
CDKN1C|P49918	2.25867e-30	0	0.0183119	0	0.00724078	0.974447
CDKN2A|P42771	1.36815e-31	0.0201664	4.51774e-05	0	0.0239023	0.955886
CDKN2AIP|Q9NXV6	1.77687e-30	0.0882792	0.000144394	0.0018503	0.000464499	0.909262
CDKN2C|P42773	2.25081e-30	0.0548402	0.026991	0.000168647	0.0245125	0.893488
CDKN2D|P55273	5.94198e-30	0.000101431	0	6.21026e-05	0.0111329	0.988704
CDR2|Q01850	4.61342e-31	0.00776724	0.000312202	9.62966e-06	0.00406974	0.987841
CDR2L|Q86X02	2.66899e-30	6.11378e-05	0.00337666	0.000119057	0.0232454	0.973198
CDS1|Q92903	1.9763e-30	0.0488237	0.000365379	6.26199e-06	0.0407473	0.910057
CDS2|O95674	8.2346e-30	0.003273	0.100406	0.000258018	0.00124464	0.894818
CDV3|Q9UKY7	2.48642e-31	1.21667e-05	2.08605e-05	0	4.15417e-05	0.999925
CDYL2|Q8N8U2	3.30516e-31	0	0	0	0.00681956	0.99318
CEBPB|P17676	7.12026e-31	0	0.00337341	0	0.0366072	0.960019
CEBPZ|Q03701	3.33313e-31	0	0	0.00495478	1.57672e-05	0.995029
CEBPZOS|A8MTT3	1.74977e-30	0.0503177	3.00805e-05	0.00689186	0.0225093	0.920251
CELF1|Q92879	2.39536e-30	0	0.0302073	0.0018855	0.0829501	0.884957
CELF2|O95319	1.93053e-30	0.0842969	0.00111493	0.000855973	0.0885742	0.825158
CELF3|Q5SZQ8	4.11353e-30	3.51921e-07	0	0.00060095	0.0533912	0.946008
CELF4|Q9BZC1	3.2628e-30	0	0	0	0.047548	0.952452
CELF5|Q8N6W0	3.14076e-30	0.0249347	0	0	0.0463183	0.928747
CELF6|Q96J87	3.37302e-30	0	0	2.40079e-05	0.040171	0.959805
CELSR2|Q9HCU4	3.41357e-30	0.0088343	7.41092e-05	0.000870118	0.0708849	0.919337
CELSR3|Q9NYQ7	8.34528e-31	0.00107462	0	0	0.0162426	0.982683
CEMIP2|Q9UHN6	5.82952e-30	0.0932382	0.01544	7.54498e-06	0.0339605	0.857354
CEND1|Q8N111	1.7136e-30	0.146774	0.0167431	6.22501e-05	0.00165493	0.834766
CENPB|P07199	0	0	0	0	0.00352138	0.996479
CENPV|Q7Z7K6	3.12969e-30	0.101693	0.0204373	4.97848e-05	0.00628055	0.871539
CENPVL3|A0A0U1RRI6	1.66426e-30	0.0293606	0.0115818	3.12555e-06	0.0020378	0.957017
CEP104|O60308	1.91838e-30	0	0	0	0.00226336	0.997737
CEP131|Q9UPN4	2.15236e-31	0	0	5.89333e-05	0.00838637	0.991555
CEP135|Q66GS9	0	0	0	0	0.00106033	0.99894
CEP170|Q5SW79	8.6279e-31	0.0230907	1.85388e-05	0.00365471	0.0520931	0.921143
CEP170B|Q9Y4F5	5.24101e-30	0.213518	0.00850933	0.0454168	0.00619367	0.726362
CEP170P1|Q96L14	9.31971e-31	0.0353088	0.00190751	5.45153e-06	0.0462259	0.916552
CEP192|Q8TEP8	0	0	0	0	0.0113967	0.988603
CEP250|Q9BV73	1.00978e-30	0.0372527	3.202e-05	8.92624e-05	0.00794713	0.954679
CEP290|O15078	4.73677e-30	0.0979427	0.00200132	9.19579e-05	0.00218923	0.897775
CEP350|Q5VT06	8.19198e-31	0	0.00240403	0	0.0271667	0.970429
CEP41|Q9BYV8	8.28468e-31	0.00352358	0.00578225	3.92479e-05	0.0179815	0.972673
CEP44|Q9C0F1	3.74223e-31	0	0.00209781	0	0.0142417	0.98366
CEP63|Q96MT8	7.70707e-32	0.0838855	0.00018091	0.0152339	0.00236438	0.898335
CEP68|Q76N32	6.28472e-31	0	0	0.00790627	0.000697366	0.991396
CEP76|Q8TAP6	2.2216e-31	0.0471628	0	0.00013658	0.0138926	0.938808
CEP85|Q6P2H3	0	0	0	0	0.0195945	0.980406
CEP97|Q8IW35	7.36884e-30	0.0175	0.0125328	0.000149716	8.92817e-06	0.969808
CEPT1|Q9Y6K0	3.37908e-30	0	7.25267e-05	0.0234003	0.00440002	0.972127
CERK|Q8TCT0	1.24753e-30	0	0	0	3.50238e-05	0.999965
CERS1|P27544	2.86047e-30	0.175645	0.0291778	0.00918203	9.15625e-05	0.785904
CERS2|Q96G23	2.30744e-30	0.058109	0.00814182	0	0.0510926	0.882657
CERS4|Q9HA82	5.21599e-31	0.0417865	2.83057e-05	0.000223523	0.000721861	0.95724
CERS6|Q6ZMG9	2.09335e-30	0	0.0120412	2.66263e-06	0.14753	0.840426
CES1|P23141	6.56647e-30	0.0386102	0	0.000284931	0.00527876	0.955826
CES2|O00748	7.83972e-31	0.0174658	0	0.000141809	0.0263919	0.956001
CETN2|P41208	6.39276e-30	0.0989197	0.000608463	0.000475173	3.00044e-05	0.899967
CETN3|O15182	4.84681e-30	0.00639379	0.0228771	0.00407528	0.000884629	0.965769
CFAP20|Q9Y6A4	5.29974e-29	0.0169458	0	7.04872e-05	0.0438889	0.939095
CFAP298|P57076	3.502e-30	0.00936972	0.00994646	0	0.0125614	0.968122
CFAP36|Q96G28	4.71806e-30	0.138316	0.0841326	0.000129166	0.0650729	0.712349
CFAP410|O43822	9.92667e-30	0.0581056	0.00188718	0.0145254	0.00176023	0.923722
CFB|P00751	5.14081e-30	0.0234678	0.029928	0.000420847	0.000308111	0.945875
CFD|P00746	6.61298e-31	0	0.0146999	0	0.00676754	0.978533
CFDP1|Q9UEE9	6.17135e-30	0.139178	0.00400197	0.0305723	0.0015055	0.824742
CFH|P08603	3.89641e-30	0.0937348	0.00859605	0.00292609	0.0146343	0.880109
CFHR1|Q03591	8.68504e-30	0.116119	4.75324e-05	0.00477224	0.00973733	0.869324
CFHR2|P36980	1.23926e-30	0.100364	1.90571e-05	0.0108829	0.0191067	0.869627
CFHR3|Q02985	3.05017e-31	0.0971148	0.0126037	0.00447419	0.0179769	0.86783
CFI|P05156	5.15923e-30	0.0211545	0.0253749	0	0.0177832	0.935687
CFL1|P23528	4.04915e-30	0.0381448	0.000143929	0.102917	2.09562e-05	0.858773
CFL2|Q9Y281	2.06582e-30	1.25379e-05	0.0384239	0.00913393	0.0171342	0.935295
CGGBP1|Q9UFW8	1.07401e-30	0.0428028	7.40546e-05	0.000126549	0.0194647	0.937532
CGN|Q9P2M7	1.23784e-30	0.0518531	5.70546e-05	0.000205707	0.000128408	0.947756
CGNL1|Q0VF96	7.66068e-30	0.193014	0.0196713	0.0207029	0.0130293	0.753582
CGREF1|Q99674	2.95441e-30	0	7.11846e-05	7.81347e-05	0.0248628	0.974988
CHAC2|Q8WUX2	3.8289e-31	0	4.44372e-06	6.96046e-06	0.000623592	0.999365
CHADL|Q6NUI6	2.50591e-31	0.0824511	9.83427e-05	0.00110916	0.0214755	0.894866
CHAMP1|Q96JM3	1.5665e-30	0.0645234	4.80565e-05	1.2479e-05	0.00329023	0.932126
CHCHD1|Q96BP2	8.23413e-31	0.0120297	0.0311782	0.0149924	0.00158944	0.94021
CHCHD10|Q8WYQ3	1.40571e-30	0.0740373	0	0.00430189	0.0077897	0.913871
CHCHD2|Q9Y6H1	9.81846e-31	0.00912867	0.00733482	0.0147117	0.00027956	0.968545
CHCHD3|Q9NX63	2.61186e-30	0.107042	0.000134347	0.000293107	0.0309522	0.861578
CHCHD4|Q8N4Q1	3.28068e-30	0.0657587	0.000127229	0.00182422	0.0392507	0.893039
CHCHD5|Q9BSY4	8.39129e-31	0.0323096	0	0	0.0127766	0.954914
CHCHD6|Q9BRQ6	1.97974e-30	0.183228	6.84691e-05	4.31848e-05	0.0511428	0.765518
CHCHD7|Q9BUK0	5.73375e-30	0	0.00427611	0.000445853	0.00814964	0.987128
CHD1L|Q86WJ1	2.06606e-30	0	0	0	0.00976336	0.990237
CHD2|O14647	1.01698e-30	0	1.20712e-07	7.88751e-08	0.000128768	0.999871
CHD3|Q12873	2.72641e-30	0.0323421	0.000435537	0.000581909	0.00207439	0.964566
CHD4|Q14839	2.45464e-30	0.0752518	0.0176449	2.50116e-05	0.00599327	0.901085
CHD5|Q8TDI0	1.042e-30	0.0383555	0	0.000122858	0.00832252	0.953199
CHD6|Q8TD26	1.84062e-30	0.0532239	0.0125896	0.0150648	0.0234446	0.895677
CHD8|Q9HCK8	2.04322e-31	0	0	0	0.00057641	0.999424
CHD9|Q3L8U1	1.76187e-31	1.17901e-05	1.2415e-05	0	0.00102629	0.99895
CHDH|Q8NE62	2.68494e-30	0.12655	0.0229869	0.00235431	0.0589983	0.78911
CHERP|Q8IWX8	3.03539e-30	0.0229104	9.37592e-05	0.00289692	0.00657734	0.967522
CHGA|P10645	3.41953e-30	0.387164	0.000441139	0.00309618	0.0196832	0.589615
CHGB|P05060	2.14991e-30	0.0876133	0.00192714	6.40255e-05	0.00268975	0.907706
CHI3L1|P36222	1.30733e-30	0	0	0	0.00259954	0.9974
CHIC1|Q5VXU3	1.21893e-30	0.0169818	4.97569e-07	0.00461906	0.00639861	0.972
CHID1|Q9BWS9	2.79715e-30	0.0593069	6.52132e-05	0.000331217	0.0117939	0.928503
CHKA|P35790	4.45316e-30	0.04087	8.85647e-05	3.29636e-05	9.5101e-08	0.959008
CHKB|Q9Y259	5.70877e-30	0.206781	0.0389367	0.00394335	0.0169388	0.7334
CHL1|O00533	8.83348e-31	0.11183	0.0236099	0.0132627	0.0549419	0.796356
CHM|P24386	1.87783e-30	0.0394445	0.00657267	0.0403428	0.028333	0.885307
CHML|P26374	9.18732e-30	0.124844	9.5597e-05	0.00125732	0.00344463	0.870359
CHMP1A|Q9HD42	3.01218e-30	0.000604169	0.04739	0.00271907	0.0514699	0.897817
CHMP1B|Q7LBR1	1.37615e-30	0.038765	0.0157735	0	0.0111992	0.934262
CHMP2A|O43633	4.95392e-30	0.0794631	0.00111775	0.0166837	0.0686352	0.8341
CHMP2B|Q9UQN3	2.30112e-30	0	0	0	0.0540644	0.945936
CHMP3|Q9Y3E7	2.1958e-30	0.0454711	0.00146393	0.0341685	0.0105419	0.908355
CHMP4A|Q9BY43	4.22386e-30	0.017704	0.00579802	0	0.0044142	0.972084
CHMP4B|Q9H444	3.40599e-30	0.0356672	0.00974374	0.00720366	0.00243429	0.944951
CHMP4BP1|P59074	2.1084e-30	0	0.00277818	0.00320962	0.00101087	0.993001
CHMP5|Q9NZZ3	2.29311e-30	0.00360205	0	0.000363384	0.100572	0.895462
CHMP6|Q96FZ7	2.886e-30	0	0.000115099	0.00038002	0.0533449	0.94616
CHMP7|Q8WUX9	1.35895e-30	0.0610008	0.000359203	2.89584e-05	0.0819535	0.856658
CHN1|P15882	1.06778e-30	0	0.094334	0.00741162	0.0471112	0.851143
CHN2|P52757	1.16219e-30	0	0.0234831	0.0005166	0.0211579	0.954842
CHORDC1|Q9UHD1	1.9913e-30	0	5.66485e-06	0.0283207	0.0527116	0.918962
CHP1|Q99653	2.29812e-30	0.10983	0.00102702	0.00110938	0.0536423	0.834391
CHPF|Q8IZ52	0	0	0	0	0.0159684	0.984032
CHPF2|Q9P2E5	0	0	0	0	0.010068	0.989932
CHRD|Q9H2X0	2.09548e-30	0.0527153	0.000153442	0.000240975	0.000827283	0.946063
CHRM1|P11229	5.14751e-31	1.77414e-05	0	7.99182e-05	0.0351057	0.964797
CHRM3|P20309	2.19005e-30	0.408201	0.0206114	0.00338785	0.0474512	0.520349
CHRM4|P08173	7.74768e-31	0	0.00254267	0.00831925	0.0523336	0.936805
CHST1|O43916	3.79156e-30	0.0721606	0.0148739	0.0109538	0.0238435	0.878168
CHST10|O43529	1.44108e-30	0	0	0	0.0236109	0.976389
CHST14|Q8NCH0	0	0	0	0	0.000234188	0.999766
CHST15|Q7LFX5	5.68498e-31	0.0554807	0.000338639	0.0133107	0.0220182	0.908852
CHST6|Q9GZX3	0	0.0795973	1.14053e-08	0.00787358	0.00121803	0.911311
CHSY3|Q70JA7	1.01825e-30	0.00177215	0	1.5258e-05	0.0170385	0.981174
CHTF8|P0CG12	8.18964e-31	0.0156719	0	4.94694e-05	0.000429369	0.983849
CHTOP|Q9Y3Y2	4.10544e-30	0	0	0	0.00733438	0.992666
CHUK|O15111	1.75029e-30	0.027762	0	1.86297e-05	0.00249218	0.969727
CHURC1|Q8WUH1	9.17594e-30	0.143378	0.00813968	0.000210258	0.00843044	0.839841
CIAO1|O76071	8.05112e-30	0.130451	0.00191157	0.0203214	1.10638e-05	0.847305
CIAO2A|Q9H5X1	5.88707e-31	0.0179616	6.40369e-05	0	0.00470497	0.977269
CIAO2B|Q9Y3D0	7.86929e-31	0	0	0	0.000386991	0.999613
CIAO3|Q9H6Q4	8.12436e-31	0.0321065	0.00109145	6.94001e-05	0.000478038	0.966255
CIAPIN1|Q6FI81	1.20114e-30	0.24731	0.068623	0.00130412	0.00619533	0.676567
CIB1|Q99828	1.69184e-30	0.0156294	0.0297657	4.07259e-06	0.0447369	0.909864
CIC|Q96RK0	1.2404e-30	0.0318261	0.000330449	0.0091671	0.000187744	0.958489
CIRBP|Q14011	6.73512e-30	0.0271751	0.00641075	0.0610702	0.00714755	0.898196
CISD1|Q9NZ45	2.57516e-30	0.141321	2.25292e-05	9.70301e-06	0.002493	0.856154
CISD2|Q8N5K1	1.13513e-30	0.0226063	0.0126593	4.49136e-08	0.0182492	0.946485
CISD3|P0C7P0	6.16857e-30	0	0.0162235	0	0.00819793	0.975579
CIT|O14578	1.54852e-30	0	0	0	0.0655381	0.934462
CKAP4|Q07065	1.75227e-30	0.117524	0.000457842	0.00150002	0.0841043	0.796414
CKAP5|Q14008	1.89963e-30	0.083392	0.0148363	0.0173125	0.0176935	0.866766
CKB|P12277	6.41843e-30	0.00924731	0	0	0.00435224	0.9864
CKM|P06732	8.27845e-30	0.0171301	0	7.37311e-05	0.00269486	0.980101
CKMT1A|P12532	1.9814e-30	0.0478223	0.000587992	0.00722423	0.0227462	0.921619
CKMT2|P17540	3.17739e-30	0.0591834	0.0148176	0.00643705	0.017921	0.901641
CLASP1|Q7Z460	2.29516e-30	0.0289735	0.00378374	4.99066e-05	0.00130341	0.965889
CLASP2|O75122	1.55914e-30	0.0571198	0.0228771	0.000156955	0.0446769	0.875169
CLASRP|Q8N2M8	2.18574e-30	0.122414	0.0310466	0.000246623	0.0245993	0.821693
CLCC1|Q96S66	8.64662e-31	0.121751	0.0561743	0.000144255	0.00713607	0.814794
CLCN2|P51788	6.00641e-31	0.036082	0.0109478	0.00114602	0.0117861	0.940038
CLCN3|P51790	8.72746e-30	0.155524	0.0130003	8.12629e-05	0.0932905	0.738104
CLCN4|P51793	5.51071e-30	0.0767514	0.042863	0.000107565	0.106664	0.773614
CLCN5|P51795	5.08736e-30	0.169578	0.0422117	0.000181407	0.11451	0.673519
CLCN6|P51797	2.9332e-30	0.126399	0	0.00274667	0.0166961	0.854159
CLCN7|P51798	7.50853e-30	0.34907	0.07012	0.000422633	0.00596632	0.574421
CLDN10|P78369	3.89586e-30	0.450788	0.0013594	0.000620125	0.00527721	0.541956
CLDN11|O75508	2.25938e-30	0	0	0	0.0206357	0.979364
CLDN12|P56749	6.8915e-31	0.0800851	0.0269005	0.00298319	0.0735854	0.816446
CLDN5|O00501	5.55794e-30	0.00559886	0	0.0674666	0.00983692	0.917098
CLDND1|Q9NY35	2.81804e-30	1.7465e-05	0.0354147	1.85034e-05	0.0120791	0.95247
CLEC14A|Q86T13	2.05505e-31	0.0033466	0	0.00448751	0.00396936	0.988197
CLEC16A|Q2KHT3	4.77514e-30	0.122799	0.00978187	0	0.0359517	0.831467
CLEC2L|P0C7M8	4.90682e-30	0.0774503	0.0678799	0.000644754	0.0282562	0.825769
CLEC3B|P05452	2.63835e-30	0.0467873	0.000124512	0.00110323	0.00569833	0.946287
CLEC4M|Q9H2X3	0	0	0.010778	0.0106832	0.00211028	0.976428
CLGN|O14967	2.03926e-30	0.0433951	0.0245891	0.000688363	0.0290355	0.902292
CLIC1|O00299	1.95527e-30	0.125997	5.72315e-05	0.0050104	0.00452905	0.864406
CLIC2|O15247	3.43918e-31	0.0427482	0	0.000461477	0.0564541	0.900336
CLIC4|Q9Y696	1.99939e-30	0.0478044	0.0282814	0.000145022	0.0483908	0.875378
CLIC5|Q9NZA1	4.01689e-31	0	0	0.00526845	0.0449729	0.949759
CLIC6|Q96NY7	4.40151e-30	0	0	0	0.0101924	0.989808
CLINT1|Q14677	1.91362e-30	0.076348	0.000688752	0.00722364	0.0886134	0.827126
CLIP1|P30622	1.33268e-29	0.000171086	0	0	0.0163574	0.983472
CLIP2|Q9UDT6	6.80381e-30	0.00802499	0.0438703	9.28377e-05	0.00185508	0.946157
CLIP3|Q96DZ5	1.1126e-30	0.181718	0.000131552	0.00329626	0.0299982	0.784856
CLIP4|Q8N3C7	1.21995e-30	0	0	0	0.000963145	0.999037
CLK4|Q9HAZ1	4.81938e-31	0.066385	9.95617e-05	0.00285399	0.000335934	0.930325
CLMN|Q96JQ2	3.28944e-30	0.000139495	0.0255659	0	0.0306276	0.943667
CLN5|O75503	5.63303e-31	0.0647762	0.00073488	0.000753908	0.0464583	0.887277
CLN6|Q9NWW5	3.67511e-30	0	3.55426e-06	0.00607449	0.0130838	0.980838
CLN8|Q9UBY8	7.96248e-31	0.0464512	0.0174015	0.00435428	0.00144876	0.930344
CLNS1A|P54105	3.00501e-30	0.139512	1.34161e-05	0.0170563	0.0128466	0.830571
CLOCK|O15516	0	0.0052609	0	0	0.0283795	0.96636
CLP1|Q92989	2.7393e-31	0.000316259	0.0226315	0.0243586	0.000301415	0.952392
CLPB|Q9H078	6.25919e-30	0	0	0	9.47198e-05	0.999905
CLPP|Q16740	2.21604e-30	0.0360943	0.262153	0.00987032	0.0451689	0.646713
CLPTM1|O96005	3.19682e-30	0.12252	0.0124155	0.0053992	0.0164597	0.843205
CLPTM1L|Q96KA5	1.63903e-30	0.00550566	0.033913	0.00541674	0.0258942	0.92927
CLPX|O76031	1.68381e-30	0.00312531	0.0137248	0	0.000483837	0.982666
CLSTN1|O94985	7.78732e-31	0.053703	0.0360151	0.000671834	0.0577678	0.851842
CLSTN2|Q9H4D0	3.44835e-30	0.0389227	0.00710949	0.000193704	0.00183992	0.951934
CLSTN3|Q9BQT9	1.13792e-30	0	0.0316898	0	0.0274523	0.940858
CLTA|P09496	1.13607e-30	0.0760612	0.000106419	0.000261638	0.0213146	0.902256
CLTB|P09497	1.88014e-30	0.016386	0	0	0.0352212	0.948393
CLTC|Q00610	1.30638e-30	0.0527072	0.00144733	0.000260134	0.0347204	0.910865
CLTCL1|P53675	1.63261e-30	0.0577329	0.000101949	0.00445493	0.0331396	0.904571
CLU|P10909	2.98813e-30	0.255504	0.0045507	0.00637134	0.00213071	0.731444
CLUH|O75153	1.35064e-30	0.0812229	0.00165574	0.000198901	0.0566302	0.860292
CLVS1|Q8IUQ0	2.83242e-30	0.0539658	0.0153414	0	0.113793	0.8169
CLVS2|Q5SYC1	1.69078e-30	0.00340105	0.0385434	0.000221959	0.00482576	0.953008
CLYBL|Q8N0X4	3.52365e-30	0	0	0	0.0033713	0.996629
CMAS|Q8NFW8	1.31483e-30	0	0	0.0145748	0.0109253	0.9745
CMBL|Q96DG6	2.62592e-30	0.210756	0.00811186	0.0382101	0.00200929	0.740913
CMC1|Q7Z7K0	3.05444e-30	0	0	0	0.00660185	0.993398
CMC2|Q9NRP2	2.53564e-30	0.134357	0.0329621	0.00030103	0.012471	0.819909
CMC4|P56277	2.72776e-30	0.204173	0.000150131	0.0376364	0.00111735	0.756923
CMIP|Q8IY22	1.59749e-30	0	0	0.000917198	0.00157294	0.99751
CMPK1|P30085	1.23503e-30	0.0337116	0.0909732	4.2169e-05	0.00479727	0.870476
CMPK2|Q5EBM0	1.66779e-30	0.0352886	0.0481784	0.00691697	0.00542338	0.904193
CMSS1|Q9BQ75	0	0	0	0	9.18979e-05	0.999908
CMTM4|Q8IZR5	8.20336e-30	0.0946167	0.000331479	0	0.0311555	0.873896
CMTM5|Q96DZ9	2.73573e-30	0	0.0210375	0	0.0641927	0.91477
CMTM6|Q9NX76	5.6068e-30	0.0632693	0.000100714	0.00179035	1.88579e-05	0.934821
CMTR1|Q8N1G2	1.86253e-30	0.0238583	0.0257889	0	0.0396383	0.910715
CNBP|P62633	3.24062e-30	0	0.0237309	0.014286	0.0324098	0.929573
CNDP1|Q96KN2	8.04156e-30	0	0.0343511	0.00487136	0.0459749	0.914803
CNDP2|Q96KP4	1.1521e-30	0.12017	0.0365146	0.000439207	0.0362272	0.806649
CNIH2|Q6PI25	7.0085e-30	0	0	0	0.121049	0.878951
CNIH3|Q8TBE1	1.84031e-31	0.036786	0.0156908	0.0023086	0.00321554	0.941999
CNIH4|Q9P003	8.96699e-30	0	0	0	0.0304254	0.969575
CNK3/IPCEF1|G9CGD6	4.74516e-30	0.0842314	0.012735	0.000413099	0.00301039	0.89961
CNKSR2|Q8WXI2	1.65675e-30	0	0	0	0.0808954	0.919105
CNN1|P51911	6.96209e-31	0	0	0	0.0199224	0.980078
CNN2|Q99439	4.73875e-30	0.0957137	2.17595e-05	5.06856e-06	0.00418181	0.900078
CNN3|Q15417	5.25865e-30	0.075805	0.000358859	8.18664e-05	0.00860243	0.915152
CNNM1|Q9NRU3	3.26996e-30	1.16922e-05	0	9.12453e-06	0.0253923	0.974587
CNNM2|Q9H8M5	3.69312e-30	0	0	0	0.0146355	0.985365
CNNM3|Q8NE01	1.60118e-30	0.19053	0.0159549	0.00199909	0.0191609	0.772355
CNNM4|Q6P4Q7	1.09875e-30	0.0157214	0	0.0186014	0.0148748	0.950802
CNOT1|A5YKK6	2.41651e-30	0.0333906	0.0513957	0.000313465	0.0406901	0.87421
CNOT10|Q9H9A5	1.56915e-30	1.04379e-06	0	0.000937242	0.0143919	0.98467
CNOT11|Q9UKZ1	7.88365e-31	0.00988189	7.47835e-05	0	0.0176889	0.972354
CNOT2|Q9NZN8	2.8021e-30	1.99919e-07	0	0	0.0126243	0.987375
CNOT3|O75175	1.24444e-30	0	0	0	0.00803084	0.991969
CNOT4|O95628	9.71444e-31	0	0.00970704	0.00588097	0.0191107	0.965301
CNOT6L|Q96LI5	4.04429e-31	1.34425e-06	0.00933835	1.59124e-08	0.00728843	0.983372
CNOT7|Q9UIV1	5.92984e-31	0.00926022	0.00471064	0.0220568	0.00583018	0.958142
CNOT8|Q9UFF9	1.42161e-31	0.00778178	0	0	0.00800813	0.98421
CNOT9|Q92600	6.89518e-31	0.070209	0	0.000152834	0.0176914	0.911947
CNP|P09543	2.31189e-30	0	0.0353401	1.66549e-06	0.0367411	0.927917
CNPY2|Q9Y2B0	9.12954e-30	6.51701e-06	0	5.42891e-06	0.0175591	0.982429
CNPY3|Q9BT09	5.37587e-30	0.000836955	5.41236e-05	0.0304369	0.0320707	0.936601
CNPY4|Q8N129	1.05762e-30	0.116363	1.8938e-05	7.16731e-05	0.00240261	0.881144
CNR1|P21554	2.7126e-30	0.0408545	0.0581863	2.33257e-05	0.0957445	0.805191
CNRIP1|Q96F85	3.36829e-30	0.0423408	0	0.000127411	0.0903984	0.867133
CNST|Q6PJW8	4.96048e-30	0.0476684	7.78363e-05	0.000703691	4.3717e-07	0.95155
CNTFR|P26992	9.06997e-30	0.0527718	0	0.00906178	0.0418391	0.896327
CNTN1|Q12860	4.89244e-30	0.206675	0.000877683	0.0087596	0.0101503	0.773538
CNTN2|Q02246	4.73559e-30	0	0.0306016	0	0.0602579	0.909141
CNTN3|Q9P232	1.80363e-30	0	0.00476842	0	0.117992	0.87724
CNTN4|Q8IWV2	5.90627e-30	0	0	0	0.149928	0.850072
CNTN5|O94779	4.67282e-30	0.0306343	0.0896332	0.000607897	0.13934	0.739784
CNTN6|Q9UQ52	3.63558e-30	4.26087e-05	0.0481597	3.12032e-06	0.0564466	0.895348
CNTNAP1|P78357	6.06731e-30	0.000398213	0.0556878	0.000795284	0.0824458	0.860673
CNTNAP2|Q9UHC6	1.5276e-30	3.58287e-06	0	0	0.00521717	0.994779
CNTNAP3|Q9BZ76	5.48039e-30	0	0.00901758	0	0.0629371	0.928045
CNTNAP4|Q9C0A0	1.8678e-30	0.0198589	0.00974685	0.00675289	0.000160857	0.963481
CNTNAP5|Q8WYK1	1.88195e-30	0.0312074	0	0	0.121128	0.847665
CNTRL|Q7Z7A1	1.9689e-31	0	0	7.08719e-07	0.000363465	0.999636
COA1|Q9GZY4	1.75835e-30	0.128882	6.06118e-07	0.0166485	0.00031411	0.854154
COA3|Q9Y2R0	2.65956e-30	0.107624	8.94846e-05	9.49854e-05	0.0282028	0.863989
COA4|Q9NYJ1	3.62795e-30	0.040745	0	0.000206958	0.03581	0.923238
COA5|Q86WW8	7.77135e-31	0.0353853	0.0232121	0	0.045968	0.895435
COA6|Q5JTJ3	1.34306e-30	0.138047	2.19334e-05	0.00441438	0.0201168	0.8374
COA7|Q96BR5	4.66786e-30	0.227111	7.95053e-05	0.0345233	0.00568412	0.732602
COASY|Q13057	5.59642e-30	0.196572	0.002295	0.0313555	0.00113717	0.76864
COBL|O75128	3.19646e-30	0	0	0	0.0204322	0.979568
COBLL1|Q53SF7	2.74455e-30	0.0451358	0	0.0279433	0.00606301	0.920858
COCH|O43405	1.34305e-31	0.0627575	0	0.000174263	0.00480594	0.932262
COG1|Q8WTW3	3.66966e-31	0	0	0	0.00161665	0.998383
COG2|Q14746	3.74159e-31	0.00488534	4.05683e-05	0	0.00390431	0.99117
COG3|Q96JB2	1.63093e-30	1.95663e-05	0	0.0200915	0.000821219	0.979068
COG4|Q9H9E3	1.34609e-30	0.00754886	0.0276049	0.000354674	4.4461e-05	0.964447
COG5|Q9UP83	8.8363e-31	0	0	0	2.02118e-05	0.99998
COG6|Q9Y2V7	4.77454e-31	0	0	0	3.19334e-05	0.999968
COG7|P83436	1.26407e-29	0.0173173	2.85135e-06	0.000599405	0.00400664	0.978074
COG8|Q96MW5	1.67716e-30	2.04369e-05	0.0351718	0.000229012	4.44726e-06	0.964574
COIL|P38432	1.5426e-30	0.00177596	0	0	3.92767e-05	0.998185
COL11A1|P12107	4.27833e-30	0.10218	5.2417e-06	5.42635e-05	0.00126726	0.896493
COL12A1|Q99715	7.93043e-30	0.0200047	0	0.000775171	0.00143815	0.977782
COL14A1|Q05707	3.23346e-30	0	0	0	0.0133056	0.986694
COL15A1|P39059	2.10892e-30	0.0592485	0.000124256	0.000207107	0.000318396	0.940102
COL16A1|Q07092	0	0.0103747	0	0	2.27597e-05	0.989603
COL18A1|P39060	6.71301e-31	0	0	0	0.0212469	0.978753
COL1A1|P02452	5.21959e-30	0.0243222	0	3.92674e-06	0.00281095	0.972863
COL1A2|P08123	5.18433e-30	0.0144694	0	0	0.00330651	0.982224
COL21A1|Q96P44	1.81067e-30	0.0230805	0	0	0.00822187	0.968698
COL22A1|Q8NFW1	5.03604e-31	0.0144793	0.00354591	1.99764e-05	0.00322511	0.97873
COL24A1|Q17RW2	0	0.0796006	0.000952145	0.0341641	0.000707507	0.884576
COL25A1|Q9BXS0	4.16645e-30	0.482887	0.0235493	0.00050937	0.0331862	0.459868
COL26A1|Q96A83	1.93843e-31	0	0.0233759	0	0.0181393	0.958485
COL2A1|P02458	4.67923e-30	0.031959	0	5.55762e-05	0.0015983	0.966387
COL3A1|P02461	2.18032e-30	0.00832587	0	0	0.00230856	0.989366
COL4A1|P02462	3.3306e-30	0.0687776	0.00441299	1.50758e-07	3.68529e-06	0.926806
COL4A2|P08572	3.58306e-30	0.0736947	0.00660233	8.13084e-05	0.000108894	0.919513
COL4A3|Q01955	4.07461e-31	0.0001671	0	0	0.00652119	0.993312
COL4A3BP|Q9Y5P4	1.66273e-30	0	0	0	0.141315	0.858685
COL4A4|P53420	1.63433e-30	0.0517955	0	0.0117709	0.0051548	0.931279
COL4A5|P29400	3.62877e-30	0.0707849	0.00581278	9.25686e-06	0.000171242	0.923222
COL4A6|Q14031	0	0	0.00473366	0	0.013442	0.981824
COL5A1|P20908	5.51599e-30	0.075357	1.63123e-05	0.00110603	0.000131785	0.923389
COL5A2|P05997	2.67167e-30	0.0429087	0.00010451	0.00228575	0.00360284	0.951098
COL5A3|P25940	0	0.0358996	4.92788e-10	5.33871e-06	1.49489e-06	0.964094
COL6A1|P12109	4.39018e-30	0.0369579	0	0.000105449	0.0310325	0.931904
COL6A2|P12110	4.9564e-30	0.0262801	0	0	0.0285965	0.945123
COL6A3|P12111	4.75754e-30	0.0391581	0	7.24739e-05	0.0302806	0.930489
COL8A1|P27658	0	0	0	0	0.00601636	0.993984
COLEC12|Q5KU26	5.5767e-31	0.106309	4.53536e-05	1.50615e-05	9.30309e-05	0.893537
COLGALT1|Q8NBJ5	1.25819e-30	0.00122793	0.00132666	7.27243e-06	0.0430538	0.954384
COLGALT2|Q8IYK4	1.14677e-30	0	0	0	0.00081356	0.999186
COMMD1|Q8N668	1.14879e-30	0.069785	0.0766349	1.29592e-07	0.00812759	0.845452
COMMD10|Q9Y6G5	1.46705e-29	0.155221	0.0577291	0.000284426	0.0121127	0.774653
COMMD2|Q86X83	2.93903e-30	0.0828405	0.0687367	0	0.0207039	0.827719
COMMD3|Q9UBI1	3.31156e-30	0.0472969	0.0139265	0.000154362	0.00435887	0.934263
COMMD4|Q9H0A8	3.7876e-30	0.0544638	0.0261559	0.00435371	0.00215876	0.912868
COMMD5|Q9GZQ3	5.82264e-30	0.131817	0.108434	0.0053286	0.025965	0.728455
COMMD6|Q7Z4G1	4.74333e-30	0.0886936	0.0691866	0.000540134	0.0069614	0.834618
COMMD7|Q86VX2	2.06313e-30	0.0754413	0.106842	0.00374299	0.0125348	0.801439
COMMD8|Q9NX08	1.72157e-29	0.04888	0.0113317	8.79983e-06	0.00201927	0.93776
COMMD9|Q9P000	5.97318e-30	0.132734	0.0912365	0.00147475	0.017928	0.756626
COMT|P21964	3.36367e-30	0.070152	0.00405447	0.000123297	0.00963221	0.916038
COMTD1|Q86VU5	3.63868e-30	0.0495574	0.0362468	0.000451859	0.0226106	0.891133
COPA|P53621	4.83656e-30	0.0769285	0.00350692	0.00238449	0.0539329	0.863247
COPB1|P53618	1.49232e-30	0.0332238	0	2.40194e-06	0.090499	0.876275
COPB2|P35606	4.51821e-30	0.147483	8.34023e-05	0.0202062	0.0519913	0.780236
COPE|O14579	3.22519e-30	0.0156885	0.0164124	1.45182e-05	0.0125364	0.955348
COPG1|Q9Y678	3.71225e-30	0.068886	0	0.000187261	0.042123	0.888804
COPG2|Q9UBF2	2.0671e-30	0.0116457	0	0.0206253	0.0112475	0.956482
COPRS|Q9NQ92	2.02876e-30	0.230935	0.000146934	0.00302329	0.0284777	0.737417
COPS2|P61201	7.77446e-31	0	5.42259e-05	1.02103e-05	0.0715955	0.92834
COPS3|Q9UNS2	2.05943e-30	0	0	0	0.109663	0.890337
COPS4|Q9BT78	1.26655e-30	0	0	0	0.0807534	0.919247
COPS5|Q92905	6.57181e-31	0	0	0.00367354	0.0715726	0.924754
COPS6|Q7L5N1	1.28075e-30	0	7.25219e-05	0.0137889	0.0657526	0.920386
COPS7A|Q9UBW8	1.08753e-30	0.125861	0.000196057	0.00332877	0.0126046	0.858009
COPS7B|Q9H9Q2	4.54677e-30	0.110016	0.000455723	0	0.0351365	0.854392
COPS8|Q99627	1.44882e-30	0	0.000108723	0.000334052	0.0551123	0.944445
COPS9|Q8WXC6	2.9414e-30	0	0	0.0140625	0.0239866	0.961951
COPZ1|P61923	2.398e-30	0.00541916	0	0.000119793	0.0540914	0.94037
COQ10A|Q96MF6	2.36747e-30	0.000294264	0.00865382	0.0252146	0.00950817	0.956329
COQ10B|Q9H8M1	3.55328e-30	3.42718e-05	0.00533214	0.0355814	0.00019947	0.958853
COQ3|Q9NZJ6	1.01299e-30	0.0329083	5.83609e-05	8.00699e-08	0.00181013	0.965223
COQ5|Q5HYK3	1.84791e-30	0.0798388	0.00570234	0.000325545	0.000709129	0.913424
COQ6|Q9Y2Z9	1.17063e-30	0.0548284	0.0138099	0.000168686	0.000939719	0.930253
COQ7|Q99807	1.04271e-30	0.0665131	0.000769076	0.000115378	0.000140311	0.932462
COQ8A|Q8NI60	1.88351e-30	0.0894045	0.000289559	8.78999e-05	0.0033412	0.906877
COQ8B|Q96D53	4.11957e-31	0	0	0	0.00157705	0.998423
COQ9|O75208	2.31626e-30	0.127224	0.00235003	7.02673e-05	0.00160342	0.868752
CORO1A|P31146	1.20829e-30	0.146267	0.000876075	0.00502261	0.119586	0.728248
CORO1B|Q9BR76	3.92273e-30	0.0447361	0.000190564	8.1389e-05	0.0117294	0.943263
CORO1C|Q9ULV4	4.12974e-30	0.0511184	0	0.000346146	0.157356	0.791179
CORO2A|Q92828	3.15323e-30	0.138897	0.0023789	0.000181094	1.02072e-09	0.858543
CORO2B|Q9UQ03	4.49073e-30	0.0920104	0.00053495	3.81781e-05	0.00109307	0.906323
CORO6|Q6QEF8	9.33119e-31	0.174553	0.000564605	0.00333734	0.10453	0.717015
CORO7|P57737	1.53069e-30	0.0199722	7.79962e-06	0	0.00232894	0.977691
COTL1|Q14019	9.65183e-31	0.194275	7.58299e-05	0.00291138	0.0605695	0.742169
COX11|Q9Y6N1	4.93715e-30	0.00041172	0.0221419	1.10897e-05	0.00504082	0.972394
COX14|Q96I36	6.54163e-31	0	0	0	0.0158274	0.984173
COX15|Q7KZN9	2.34232e-30	4.1887e-08	0.00991118	0.0119688	0.00419071	0.973929
COX16|Q9P0S2	1.50742e-30	0.0114195	0	0.00067568	2.23817e-07	0.987905
COX17|Q14061	3.17674e-30	0	0	0	0.0107059	0.989294
COX18|Q8N8Q8	1.60533e-30	0.0694415	0.000344774	0.00573033	0.0189048	0.905579
COX19|Q49B96	2.53313e-30	0.0147156	7.18245e-05	0.0122831	0.000688481	0.972241
COX20|Q5RI15	1.20432e-30	0.0905951	0.000173968	0.00603852	0.00224612	0.900946
COX4I1|P13073	2.68955e-30	0.171355	0.000647609	4.86976e-05	0.00865147	0.819297
COX5A|P20674	2.24322e-30	0.186188	0.00248548	2.50773e-05	0.00513538	0.806166
COX5B|P10606	3.24663e-30	0.174225	0.000997286	1.69796e-05	0.00399104	0.820769
COX6A1|P12074	2.50292e-30	0.135098	2.60506e-05	2.65419e-05	0.0119352	0.852914
COX6B1|P14854	3.01714e-30	0.185305	0.0129181	0.00026751	0.00654845	0.794961
COX6C|P09669	2.7803e-30	0.174155	0.000655669	3.89649e-05	0.00657323	0.818577
COX7A1|P24310	2.64617e-30	0.00410768	0.0328778	0.0001108	0.00163293	0.961271
COX7A2|P14406	2.34295e-30	0.226354	2.59021e-09	0.000159268	0.00962956	0.763857
COX7A2L|O14548	2.69779e-30	0.14514	0.00843689	1.99288e-05	0.000143906	0.846259
COX7B|P24311	2.77076e-30	0.131939	8.91264e-05	0.00026512	0.0174403	0.850267
COX7C|P15954	2.83317e-30	0.14972	0.000121247	5.45377e-05	0.0161078	0.833997
COX8A|P10176	4.20271e-30	0.110166	9.25593e-05	0.000481007	0.019254	0.870006
CP|P00450	9.84344e-31	0.0436527	0.00205241	0.0257961	0.0470398	0.881459
CPD|O75976	1.61077e-30	0.0694143	0.00040768	0.00787058	0.0483955	0.873912
CPE|P16870	4.33422e-30	0.188322	0.0855243	0.00022495	0.0110085	0.71492
CPEB1|Q9BZB8	4.74762e-31	0.0494837	9.88761e-06	0.0209397	1.17217e-05	0.929555
CPEB2|Q7Z5Q1	4.31495e-30	0.0619878	6.03436e-05	0.00400148	0.0199092	0.914041
CPEB3|Q8NE35	2.48872e-30	0.0447791	0.000715724	8.31609e-05	0.0166335	0.937788
CPEB4|Q17RY0	2.03025e-30	0.0610852	7.96928e-05	0.00374167	0.0290424	0.906051
CPLX1|O14810	2.05893e-30	0.116963	0.0117089	0.00224784	0.000683615	0.868397
CPLX2|Q6PUV4	1.21334e-30	0.0409244	5.41159e-05	0.00818074	0.0217142	0.929127
CPLX3|Q8WVH0	5.60784e-30	0	0	0.000635999	0.237483	0.761881
CPM|P14384	2.97297e-30	0.0662305	8.97418e-05	5.3202e-09	0.0356243	0.898055
CPN2|P22792	2.13901e-30	0.0781212	0.0483375	0.00553885	1.23693e-05	0.86799
CPNE1|Q99829	5.73567e-30	0	0.0142189	0	0.00101231	0.984769
CPNE2|Q96FN4	2.78381e-30	0.00210598	0	9.11829e-05	0.0339086	0.963894
CPNE3|O75131	2.99527e-30	0.0806913	0.0167637	0.0010151	0.0117551	0.889775
CPNE4|Q96A23	1.93477e-30	0.0600144	0.00115865	0.000326158	0.0791418	0.859359
CPNE5|Q9HCH3	8.3638e-30	0.061641	7.44142e-06	0.0143693	0.00085755	0.923125
CPNE6|O95741	4.69377e-30	0.0471775	0.0237051	0.000277309	0.0815247	0.847315
CPNE7|Q9UBL6	2.44126e-30	0.0321378	0.0337443	7.40316e-05	0.0345379	0.899506
CPNE8|Q86YQ8	8.9784e-30	0.037388	0.000118038	0.011745	0.00339524	0.947354
CPNE9|Q8IYJ1	7.77954e-30	0.0564468	0.000106687	0.0100783	0.00423095	0.929137
CPOX|P36551	4.25515e-30	0.00547204	0.071005	0.0143138	0.030376	0.878833
CPPED1|Q9BRF8	2.16147e-30	0.0331277	0.0470585	0.00296586	0.0206788	0.896169
CPQ|Q9Y646	1.84031e-30	0.00122301	0.0783501	0.00211227	0.0793218	0.838993
CPS1|P31327	1.35052e-30	0.106028	0.0146557	4.65472e-05	0.0188755	0.860394
CPSF1|Q10570	6.9388e-31	0.0593947	9.17218e-05	0.00422035	0.000756302	0.935537
CPSF2|Q9P2I0	5.20354e-30	4.12123e-06	0	0	0.0530612	0.946935
CPSF3|Q9UKF6	4.11394e-30	0.0403948	0.000154373	0.000231987	0.0146248	0.944594
CPSF4|O95639	3.5792e-30	0.0235041	0.00474313	0.000225135	0.000394342	0.971133
CPSF6|Q16630	9.02291e-30	0.0308866	0.00741515	3.60458e-05	0.00126372	0.960398
CPSF7|Q8N684	5.20694e-30	0.0226163	6.11998e-06	0	0.00627682	0.971101
CPT1A|P50416	1.05939e-29	1.01153e-06	0	0.0100902	0.0210177	0.968891
CPT1B|Q92523	4.88344e-31	0.0270325	5.86806e-05	0.000128772	0.000175006	0.972605
CPT1C|Q8TCG5	8.38586e-31	0	0.00353447	0.027399	0.0475154	0.921551
CPT2|P23786	2.87372e-30	0	0	0	0.032209	0.967791
CPTP|Q5TA50	7.62036e-31	0.0162749	0	0	0.0400239	0.943701
CPVL|Q9H3G5	2.50542e-30	0.0775134	0.000449119	0.00136072	0.00763093	0.913046
CRABP1|P29762	8.30899e-30	0.0799167	0.000108352	0.000354748	0.00291783	0.916702
CRABP2|P29373	2.02927e-30	0.0178584	1.08584e-06	0.000306467	0.00775564	0.974078
CRADD|P78560	1.18856e-30	0.0650047	0.00225727	1.27382e-05	0.00522582	0.927499
CRAT|P43155	1.96694e-30	0.0217368	0.0539407	0.0127904	0.000936053	0.910596
CRB2|Q5IJ48	1.78342e-30	0.14724	8.39361e-05	0.00137579	0.0170878	0.834213
CRBN|Q96SW2	2.07891e-30	0.102467	0.00667829	0	0.0243469	0.866508
CREB1|P16220	1.50478e-30	0.000315571	0.0261892	0.0139242	0.00568924	0.953882
CREB3L4|Q8TEY5	8.31562e-31	0.0383311	0.0148994	0.000248332	0.0133694	0.933152
CREBBP|Q92793	1.50485e-30	0.0171441	0.00772241	0.000847493	8.81402e-05	0.974198
CREG1|O75629	7.75557e-30	0	0	0	0.0820407	0.917959
CREG2|Q8IUH2	1.31955e-30	5.4185e-05	0	3.93944e-05	0.0146242	0.985282
CRELD1|Q96HD1	1.6464e-30	0.155989	0.016568	7.95827e-06	0.0404452	0.78699
CRELD2|Q6UXH1	2.06555e-30	0.0451168	0.0256346	0.000142615	0.00683397	0.922272
CRH|P06850	4.04739e-31	0.224008	3.74657e-05	0.000264991	0.0265273	0.749162
CRHBP|P24387	8.69401e-30	0.000495658	0	0.00382905	0.0909783	0.904697
CRHR2|Q13324	0	0	0	0	6.8942e-05	0.999931
CRIM1|Q9NZV1	4.0663e-31	0.0137684	3.66469e-06	1.75264e-05	0.00984945	0.976361
CRIP1|P50238	7.93908e-31	0	0	0.00251497	0.00442198	0.993063
CRIP2|P52943	2.15716e-30	0.0205274	0	0.0274533	0.0566595	0.89536
CRK|P46108	4.37925e-30	0.119079	0.000554064	0.0172242	0.042822	0.820321
CRKL|P46109	1.81193e-30	0.0734438	0.000839338	0.00351208	0.0263539	0.895851
CRLF1|O75462	1.13486e-30	0.059494	0.0179978	7.47844e-05	0.000996286	0.921437
CRLF3|Q8IUI8	4.18145e-30	0.125142	0.0368644	0.038664	7.88855e-05	0.799251
CRMP1|Q14194	3.35026e-30	0.0905333	3.64757e-05	0.010465	0.029435	0.86953
CRNKL1|Q9BZJ0	1.76074e-30	0.0309821	0.0171424	0.000137795	0.00309485	0.948643
CROCC|Q5TZA2	5.41823e-30	0.123907	0.000256248	2.33682e-05	0.00421453	0.871599
CROT|Q9UKG9	3.65557e-31	0	8.64059e-05	0.00227059	0.00077833	0.996865
CRP|P02741	1.07901e-30	0	0	0	0.000542894	0.999457
CRTAC1|Q9NQ79	5.08059e-30	0.0304468	3.97739e-05	0.00338345	0.000217682	0.965912
CRTAP|O75718	2.62846e-31	0.000470655	0.020694	0.000436064	0.00248201	0.975917
CRTC1|Q6UUV9	5.11949e-30	0.036771	6.36289e-05	0.000323619	0.00149236	0.961349
CRTC2|Q53ET0	1.67692e-30	0	0.000155777	5.16124e-05	0.0254265	0.974366
CRTC3|Q6UUV7	5.21141e-30	0.0243575	0	0	0.0179379	0.957705
CRY2|Q49AN0	0	0	0	0	0.0076539	0.992346
CRYAB|P02511	1.38086e-30	0.0258284	0.0245845	0.0188932	0.0623934	0.868301
CRYBG3|Q68DQ2	1.20052e-29	0.0695591	9.15339e-06	0.0142748	0.0088728	0.907284
CRYL1|Q9Y2S2	3.23967e-30	0.163783	0.0375807	0.0288571	0.0518378	0.717941
CRYM|Q14894	3.63282e-30	0.0386298	0	0.00668196	0.0523888	0.902299
CRYZ|Q08257	9.69985e-30	5.05418e-07	2.44978e-06	0	0.00115984	0.998837
CRYZL1|O95825	7.56908e-30	8.6393e-05	0.0534862	0.0128067	0.188051	0.745569
CS|O75390	2.08255e-30	0.126416	0.000190383	4.14689e-05	0.00588003	0.867472
CSAD|Q9Y600	1.66697e-30	0.0799908	0.0398011	0.000114102	0.0253172	0.854777
CSDC2|Q9Y534	7.57259e-31	0	0	0	0.00809497	0.991905
CSDE1|O75534	2.12203e-30	0.201539	0.000236038	0.00331418	0.0749925	0.719919
CSE1L|P55060	2.11041e-30	0.000300804	0.0177921	0.000130948	0.00987168	0.971904
CSF1R|P07333	3.54258e-30	0.0058027	0.0153098	7.52759e-09	0.00166105	0.977226
CSK|P41240	2.8512e-30	0.317952	0.000446863	0.0210049	0.0069709	0.653625
CSMD1|Q96PZ7	1.40619e-30	0.0402203	0.0177786	9.32351e-06	0.0229604	0.919031
CSMD2|Q7Z408	5.36955e-30	0.0917993	0.000683885	0.00278437	0.0830191	0.821713
CSMD3|Q7Z407	6.33068e-31	0.0421355	0.000545098	3.02469e-06	0.0250135	0.932303
CSNK1A1|P48729	3.59675e-30	0.431886	0	0.000210994	0.0607816	0.507121
CSNK1D|P48730	4.78183e-30	0.476404	0.0213792	3.20509e-05	0.0384625	0.463723
CSNK1E|P49674	7.03306e-30	0.458681	0.015181	9.04409e-05	0.0461744	0.479873
CSNK1G1|Q9HCP0	3.70819e-30	0	0	0	0.153428	0.846572
CSNK1G2|P78368	2.7823e-30	0.0198688	0	0	0.135685	0.844446
CSNK1G3|Q9Y6M4	2.57133e-30	0.00695746	0	0.00018499	0.148239	0.844618
CSNK2A1|P68400	8.59135e-31	0.131845	0.000289749	0.000128578	0.198351	0.669386
CSNK2A2|P19784	1.69272e-30	0	0.0189218	0	0.154608	0.826471
CSNK2B|P67870	2.24192e-30	0.092304	0	0.000288261	0.181471	0.725937
CSPG4|Q6UVK1	9.73021e-31	1.30833e-05	0.0190925	0.00286688	0.00172928	0.976298
CSPG5|O95196	2.39987e-30	0.0273156	0.0373347	0.0132006	0.134706	0.787443
CSRP1|P21291	2.06164e-30	0.166884	0.000284545	0.00585115	0.0675663	0.759414
CSRP2|Q16527	2.22318e-30	0	0.0493303	0.000281371	0.036007	0.914381
CST3|P01034	3.17917e-30	0.073076	0.187159	0.000354568	0.0156396	0.723771
CSTA|P01040	0	0	1.40052e-06	0	0.00642216	0.993576
CSTB|P04080	2.33727e-30	0.219704	5.00308e-05	2.82479e-05	0.0396734	0.740544
CSTF1|Q05048	1.26262e-30	0	0.00270416	0	1.13159e-05	0.997285
CSTF2|P33240	1.3941e-30	2.52015e-05	0	2.03301e-05	4.54093e-05	0.999909
CSTF2T|Q9H0L4	2.12011e-30	0	0.0142907	1.81241e-06	0.00515524	0.980552
CSTF3|Q12996	3.65658e-30	0.00678862	0.00635132	7.84778e-06	2.9142e-05	0.986823
CTBP1|Q13363	1.98177e-30	0.00681482	0	0	0.141684	0.851501
CTBP2|P56545	2.85158e-30	0.0103105	0	0	0.145816	0.843874
CTBS|Q01459	2.04134e-30	0.0480674	2.32639e-05	0.0143711	0.0403972	0.897141
CTCF|P49711	1.22933e-30	0.000340482	0	0	0.00176473	0.997895
CTDNEP1|O95476	4.81335e-31	0.0327466	0	0	0.0199402	0.947313
CTDP1|Q9Y5B0	7.01799e-30	0	0.0126035	0	0.00359514	0.983801
CTDSP1|Q9GZU7	0	0.0477952	0	0	0.000499086	0.951706
CTDSPL|O15194	1.91985e-30	0	0.0379934	0	0.0395259	0.922481
CTDSPL2|Q05D32	0	0	0	0	0.000767892	0.999232
CTF1|Q16619	1.58223e-30	0.0726598	0.00120343	0.000134662	8.65853e-07	0.926001
CTGF|P29279	1.85586e-29	0.131533	0.0180847	0.0154876	0.00693245	0.827963
CTH|P32929	1.31564e-30	0.000798813	0.000441129	0.0179467	0.0143679	0.966445
CTHRC1|Q96CG8	1.72584e-30	0.634858	0.00742319	0	0.0012253	0.356493
CTIF|O43310	1.46458e-30	0	0	0	0.0200865	0.979914
CTNNA1|P35221	4.85757e-30	0.0267622	0.0065687	5.49607e-05	0.112101	0.854513
CTNNA2|P26232	5.50906e-30	0.000126852	0.00189367	7.74134e-05	0.123871	0.874032
CTNNA3|Q9UI47	2.28427e-30	0	0.0294784	1.35759e-05	0.0269668	0.943541
CTNNAL1|Q9UBT7	5.32298e-30	0.210824	0.000111587	0.0214039	0.00494423	0.762716
CTNNB1|P35222	2.75182e-30	0	0.030492	5.53801e-05	0.126132	0.843321
CTNNBIP1|Q9NSA3	3.58335e-31	0	0	0	0.00103483	0.998965
CTNNBL1|Q8WYA6	2.41111e-30	0.0413402	0.00154505	9.48175e-05	0.00187749	0.955142
CTNND1|O60716	1.71324e-30	0.102565	0.0284587	0.000122185	0.137081	0.731774
CTNND2|Q9UQB3	2.64085e-30	3.41469e-06	0	6.2177e-05	0.0536307	0.946304
CTPS1|P17812	1.53712e-30	5.07448e-05	6.05666e-05	0.0026792	0.00220414	0.995005
CTPS2|Q9NRF8	1.40125e-30	0.158474	0.000550499	0.00173824	0.0749211	0.764316
CTR9|Q6PD62	1.68995e-30	0.0278589	6.29448e-05	0.00101282	0.00136204	0.969703
CTRB1|P17538	1.35093e-30	0.0286545	0	0	0.00657715	0.964768
CTSA|P10619	4.7772e-30	0.0745857	8.5577e-05	0.000471344	0.095497	0.82936
CTSB|P07858	1.48443e-30	0.123746	0.0274836	0.000412339	0.0591245	0.789234
CTSC|P53634	3.61653e-30	0.0026772	0	0	3.20645e-05	0.997291
CTSD|P07339	1.82786e-30	0.109282	0.000680668	0.0157377	0.235133	0.639167
CTSF|Q9UBX1	2.51037e-30	0.0720976	0.0430124	3.35265e-06	0.0302181	0.854669
CTSG|P08311	1.7349e-30	7.41752e-05	0.00597714	0	0.00026077	0.993688
CTSH|P09668	2.87219e-30	0.133212	1.71385e-08	0.00793218	0.0300902	0.828765
CTSL|P07711	1.22869e-30	0	0	0.000180155	0.0265781	0.973242
CTSZ|Q9UBR2	1.34115e-30	0.0326482	0.0519259	0.0209476	0.0431285	0.85135
CTTN|Q14247	7.37598e-31	0.0205668	0.00418111	0.0326215	0.015903	0.926728
CTTNBP2|Q8WZ74	6.35378e-31	0.1333	0.000152985	2.84764e-05	0.113254	0.753265
CTTNBP2NL|Q9P2B4	3.223e-30	0.020026	0.00486629	0.0333249	0.0090326	0.93275
CTU1|Q7Z7A3	2.3422e-31	0.0502889	0.011816	1.77729e-06	0.00833112	0.929562
CTU2|Q2VPK5	1.22907e-30	0	0	0.00102581	0.00144228	0.997532
CTXN1|P60606	2.27113e-30	0.0145277	0	0.0214924	0.0533789	0.910601
CUEDC1|Q9NWM3	1.488e-30	0	0.0364805	0.000140521	0.0120167	0.951362
CUEDC2|Q9H467	2.22645e-30	0	6.12424e-06	0.00124663	0.0359075	0.96284
CUL1|Q13616	2.26427e-30	0.00960515	0.0129577	0.011853	0.00276633	0.962818
CUL2|Q13617	9.38433e-31	0.00926007	0	0	0.0687963	0.921944
CUL3|Q13618	2.39089e-30	0.0743287	0	0.000376177	0.0949095	0.830386
CUL4A|Q13619	1.16497e-30	0.0796744	0.0228804	2.43206e-06	0.0054046	0.892038
CUL4B|Q13620	1.12192e-30	0.107559	0.0248917	8.03779e-05	0.0176485	0.84982
CUL5|Q93034	1.17961e-30	0.0413194	0.0118715	2.36746e-06	0.0468059	0.900001
CUL7|Q14999	1.41148e-30	0	0.000103469	6.23087e-05	0.0157647	0.98407
CUL9|Q8IWT3	5.01229e-30	5.5335e-05	0	0.00255341	0.0244304	0.972961
CUSTOS|Q96C57	0	0	0	0	0.0146286	0.985371
CUTA|O60888	1.1365e-30	0.129429	0.000991739	0.000119555	0.00853038	0.860929
CUTC|Q9NTM9	3.23825e-30	0.0820664	0.000187402	0.0123859	0.061233	0.844127
CUX1|P39880	3.46198e-30	2.43822e-05	0	2.56657e-05	0.000153705	0.999796
CUX1|Q13948	1.46735e-29	0	0	0	0.00169368	0.998306
CWC15|Q9P013	1.26828e-30	0.0196353	6.0114e-05	0	0.0115581	0.968747
CWC22|Q9HCG8	8.06043e-31	0	0	0	0.00270918	0.997291
CWC27|Q6UX04	5.27698e-30	7.13746e-06	0	2.23808e-05	3.78795e-07	0.99997
CWF19L1|Q69YN2	4.21838e-31	5.99553e-05	0	2.79825e-05	0.0184602	0.981452
CX3CR1|P49238	2.2015e-31	0	0	0.00091196	0.0160238	0.983064
CXADR|P78310	1.74282e-30	0	0	0	0.331632	0.668368
CXCL12|P48061	1.49877e-31	0.113394	0.0311655	1.51895e-06	0.00369549	0.851743
CXCL14|O95715	5.42328e-31	0.264818	0.11656	2.32311e-05	0.0299295	0.58867
CXCL16|Q9H2A7	0	0	0	0	0.00287333	0.997127
CXorf38|Q8TB03	1.51539e-30	0.0826332	9.82706e-06	2.72268e-05	0.00718243	0.910147
CXorf56|Q9H5V9	2.30018e-31	0.0137936	0	4.443e-05	0.0413353	0.944827
CXXC1|Q9P0U4	1.14631e-30	0.246281	0.00350741	0.000322093	0.0155407	0.734349
CXXC5|Q7LFL8	3.76809e-31	0.00342765	3.17964e-05	0	0.00197542	0.994565
CYB561|P49447	3.39329e-30	0.035503	1.31889e-07	0.000119421	0.0204449	0.943933
CYB5A|P00167	1.02983e-30	0.0941728	0.00164128	9.16966e-05	0.000545349	0.903549
CYB5B|O43169	3.29262e-30	0.055536	0.0583863	0.000247802	0.0466141	0.839216
CYB5D2|Q8WUJ1	0	0	0	0	0.00615217	0.993848
CYB5R1|Q9UHQ9	1.91385e-30	0.0881767	0.000103578	0.00297549	0.000736661	0.908008
CYB5R2|Q6BCY4	2.99447e-30	0.0471392	0.00846673	9.5013e-06	0.04074	0.903645
CYB5R3|P00387	2.07751e-30	0.0697482	8.43666e-05	0.00942432	0.016892	0.903851
CYB5R4|Q7L1T6	7.42957e-30	0.000515001	0	0	0.000407287	0.999078
CYBA|P13498	1.94925e-30	0.0571571	0.000293979	0.0143245	0.000896929	0.927327
CYBB|P04839	1.34849e-30	0.0928841	0.0481242	0.00492497	0.00379951	0.850267
CYBC1|Q9BQA9	3.1458e-30	0.0432503	0.000110393	8.26688e-06	0.00119466	0.955436
CYBRD1|Q53TN4	2.32716e-30	0.0254648	0.0651713	2.05677e-06	0.00318085	0.906181
CYC1|P08574	2.49511e-30	0.172287	0.000173339	0.000188878	0.00590374	0.821447
CYCS|P99999	1.65231e-30	0.206555	7.27373e-05	1.63278e-05	0.0145228	0.778833
CYFIP1|Q7L576	1.92106e-30	0	0.00326206	0	0.211632	0.785106
CYFIP2|Q96F07	1.28262e-30	0.0787176	0.0169628	0	0.146259	0.75806
CYGB|Q8WWM9	1.47496e-30	0.2824	0.0031829	1.51999e-05	0.0245814	0.68982
CYHR1|Q6ZMK1	4.7826e-31	0	0.000729511	0	0.00153863	0.997732
CYLD|Q9NQC7	2.0248e-30	0	0	0.00144294	0.118971	0.879587
CYP1B1|Q16678	0	0.000808665	0	0	0.00344383	0.995748
CYP20A1|Q6UW02	4.85193e-31	0	0	0.00909575	0.0566428	0.934261
CYP27A1|Q02318	2.20369e-30	0.00976418	2.41994e-06	0	0.0443734	0.94586
CYP2J2|P51589	4.73518e-31	0	0	0	0.00339678	0.996603
CYP2S1|Q96SQ9	1.32841e-30	0.0272586	9.11376e-05	0.000182401	5.46981e-05	0.972413
CYP2U1|Q7Z449	4.27922e-31	0.00162559	0	0	0.00510811	0.993266
[truncated: 7,736 more rows]
