# Supplementary material for: Large‐scale deep proteomic analysis in Alzheimer's disease brain regions across race and ethnicity
Source: Alzheimers Dement. 2024 Nov 13;20(12):8878–97. doi: 10.1002/alz.14360 (PMC11667503; doi:10.1002/alz.14360)
Supplement: Supplementary file 7 — Supporting Information [file ALZ-20-8878-s005.xlsx]

## Sheet: Sheet1
Table S3. Proteome wide APP and MAPT correlates in DLPFC
GENE|UNIPROT	P value APP	P value MAPT	bicor APP	bicor MAPT
NA|A6NIZ1	0.753838	0.0704438	-0.0134257	-0.0773395
NA|A6NNZ2	0.000466374	0.45248	-0.112845	-0.0243011
NA|O00370	0.023562	0.000985187	-0.0876	0.127197
NA|P00761	0.383364	0.000285218	0.027876	-0.115662
NA|P02534	0.534861	2.04e-09	0.0229744	-0.219239
NA|Q6ZSR9	2.19e-07	0.00528071	0.164889	0.0891769
NA|Q7M135	0.173504	0.350262	-0.0565905	-0.0388548
A1BG|P04217	0.0556533	0.0117955	-0.061153	-0.0804134
A2M|P01023	0.0636294	0.00978964	0.0592719	-0.082481
AAAS|Q9NRG9	9.57e-05	0.712267	0.124294	-0.0117959
AACS|Q86V21	0.701782	0.107648	-0.012247	0.0514247
AADAT|Q8N5Z0	9.21e-09	0.0175948	-0.182291	0.0758621
AAGAB|Q6PD74	0.43941	0.0231656	-0.0247264	0.0725316
AAK1|Q2M2I8	1.46e-24	0.0645028	-0.318618	-0.059078
AAMDC|Q9H7C9	0.00200454	0.145783	0.0985777	-0.0464994
AAMP|Q13685	5.88e-36	2.11e-26	0.385981	0.331429
AAR2|Q9Y312	0.0475955	0.0202527	0.0635242	0.0744206
AARS|P49588	0.356222	0.169127	0.0295022	-0.0439581
AARS2|Q5JTZ9	0.0254048	0.0697526	-0.0714005	0.0579558
AARSD1|Q9BTE6	0.854482	0.0396988	0.00586603	0.0657171
AASDHPPT|Q9NRN7	0.00227584	0.604472	-0.0973741	0.0165663
AASS|Q9UDR5	5.75e-15	2.86e-06	0.245932	0.148878
AATF|Q9NY61	0.593296	0.837385	0.0171954	-0.00660852
AATK|Q6ZMQ8	2.02e-16	0.045017	-0.258462	-0.0640473
ABAT|P80404	0.98466	0.0128396	0.000614966	0.0794579
ABCA1|O95477	0.0179254	2.07e-06	0.0790677	0.157789
ABCA2|Q9BZC7	0.0834564	1.3e-10	-0.0553222	-0.20341
ABCA3|Q99758	1.35e-08	7.17e-12	0.180166	0.216623
ABCA5|Q8WWZ7	0.00827563	0.477931	-0.0843087	0.0226945
ABCA7|Q8IZY2	0.138401	0.910857	-0.0485736	-0.00367221
ABCA8|O94911	0.000622328	6.67e-05	0.109115	-0.127035
ABCB1|P08183	0.9735	0.000276481	-0.00106251	0.115917
ABCB10|Q9NRK6	1.2e-08	0.0837641	-0.180801	0.0552672
ABCB11|O95342	0.0891951	2.7e-05	-0.0565315	0.139027
ABCB6|Q9NP58	0.000201763	2.56e-18	0.118703	0.274396
ABCB7|O75027	0.495051	5.19e-05	-0.0218204	-0.128899
ABCB8|Q9NUT2	1.65e-08	1.69e-10	-0.179107	-0.202188
ABCB9|Q9NP78	0.00488697	7.59e-17	-0.0898353	-0.261999
ABCC1|P33527	0.323033	0.00124812	-0.0316169	0.103013
ABCC4|O15439	2.15e-14	1.64e-07	0.240796	0.166301
ABCC5|O15440	5.88e-05	0.000271813	0.128303	0.116351
ABCC8|Q09428	1.93e-13	4.88e-05	-0.231976	-0.12936
ABCC9|O60706	0.0204171	0.00224012	0.0789171	0.10391
ABCD1|P33897	0.196279	0.0634041	0.0483489	0.0694125
ABCD2|Q9UBJ2	0.118059	0.00217095	-0.0499599	0.097823
ABCD3|P28288	0.281971	0.936599	0.0344022	0.00254424
ABCD4|O14678	0.375301	0.0150732	0.0320151	0.0876241
ABCE1|P61221	0.00191187	0.361229	-0.0990232	0.0291966
ABCF1|Q8NE71	0.376932	0.00246889	0.0282548	-0.0965952
ABCF2|Q9UG63	2.44e-05	0.00138595	0.134366	0.102006
ABCF3|Q9NUQ8	0.379016	0.0320607	0.0281317	0.0684835
ABCG1|P45844	1.31e-05	0.0261996	0.145936	0.0747345
ABCG2|Q9UNQ0	0.0514599	0.456011	-0.0622337	-0.023839
ABCG4|Q9H172	0.020071	0.0479914	-0.0818341	-0.0696328
ABHD10|Q9NUJ1	7.16e-05	0.478575	-0.126501	-0.0226613
ABHD11|Q8NFV4	0.000230893	0.539381	-0.117378	-0.0196287
ABHD12|Q8N2K0	6.64e-17	7.74e-06	-0.262479	-0.142311
ABHD13|Q7L211	0.286997	0.0582319	0.0394327	0.070084
ABHD14A|Q9BUJ0	0.0385834	0.00129565	0.0683993	0.106193
ABHD14B|Q96IU4	2.35e-27	4.01e-10	0.336402	0.198042
ABHD16A|O95870	3.98e-17	0.00751242	-0.264305	-0.0853464
ABHD17A|Q96GS6	0.00769732	0.779872	-0.0850866	-0.00893908
ABHD17B|Q5VST6	0.000934248	0.00330312	0.105561	-0.0937645
ABHD17C|Q6PCB6	0.341406	4.99e-14	0.0304228	0.237463
ABHD4|Q8TB40	0.00219901	0.858724	0.100126	0.00583519
ABHD5|Q8WTS1	0.0107746	0.00105529	0.081423	0.104474
ABHD6|Q9BV23	0.35365	0.0354606	-0.0296603	-0.0671896
ABI1|Q8IZP0	0.747746	9.2e-27	-0.0102864	0.332727
ABI2|Q9NYB9	3.84e-14	5.95e-07	-0.238504	0.158686
ABI3|Q9P2A4	0.794323	0.809666	0.0083943	0.00775536
ABI3BP|Q7Z7G0	4.91e-11	0.486225	0.20795	0.022269
ABL1|P00519	0.552167	0.0869183	-0.0192012	0.0552518
ABL2|P42684	8.58e-05	0.000655496	-0.125131	0.108666
ABLIM1|O14639	6.1e-10	1.54e-11	0.195992	0.213231
ABLIM2|Q6H8Q1	7.8e-08	0.15028	-0.170551	0.0459869
ABLIM3|O94929	0.00218293	2.96e-20	0.0977707	0.288618
ABR|Q12979	1.36e-18	0.0571972	-0.275993	0.0607722
ABRACL|Q9P1F3	4.52e-25	5.08e-08	-0.32196	-0.172957
ABRAXAS1|Q6UWZ7	0.594688	8.47e-06	0.0177882	0.148067
ABRAXAS2|Q15018	6.66e-05	6.43e-09	-0.127043	0.184091
ABTB2|Q8N961	0.778626	0.513032	-0.0117278	-0.0272856
ACAA1|P09110	0.000246764	0.00459677	0.116841	0.090459
ACAA2|P42765	0.00127499	0.000109168	-0.102767	0.123284
ACACA|Q13085	1.1e-08	0.0369124	-0.181248	-0.0666691
ACACB|O00763	6.87e-13	1.06e-23	0.25805	0.354809
ACAD10|Q6JQN1	0.0013602	0.0181962	-0.102177	0.0754274
ACAD11|Q709F0	0.607962	0.242284	0.0164402	-0.0374632
ACAD8|Q9UKU7	0.000190141	3.96e-10	0.118935	0.198095
ACAD9|Q9H845	7.63e-05	0.435073	-0.12602	0.0249614
ACADL|P28330	0.000115887	0.000249964	0.126335	0.120077
ACADM|P11310	0.0514807	0.380963	0.0622282	0.028017
ACADS|P16219	0.731792	0.173825	0.0109622	0.043479
ACADSB|P45954	4.28e-06	0.469152	-0.14625	0.0231493
ACADVL|P49748	0.123218	0.000589302	0.0492714	0.109584
ACAN|P16112	2.05e-11	0.0923584	0.211942	-0.0537939
ACAP2|Q15057	0.991233	7.63e-06	0.000351456	0.142408
ACAP3|Q96P50	1.94e-15	0.61687	-0.250078	-0.0160006
ACAT1|P24752	0.873066	8.21e-05	-0.00511	0.125467
ACAT2|Q9BWD1	1.5e-07	0.00299137	0.166809	0.0947367
ACBD3|Q9H3P7	0.246165	1.1e-05	0.0370803	0.139927
ACBD5|Q5T8D3	7.24e-05	0.936018	0.126412	-0.00256757
ACBD6|Q9BR61	5.14e-08	0.0372461	-0.172887	0.066552
ACBD7|Q8N6N7	0.36806	6.86e-06	0.0287838	0.143129
ACE|P12821	1.93e-06	2.17e-17	0.151393	0.266454
ACHE|P22303	0.0435907	0.559781	-0.074816	-0.0216483
ACIN1|Q9UKV3	4.43e-13	3.82e-09	0.228555	0.186785
ACLY|P53396	0.840206	0.0059481	0.00644898	-0.0878079
ACO1|P21399	0.535151	0.013689	-0.0198337	-0.0787301
ACO2|Q99798	7.65e-14	0.000300505	-0.235745	-0.115235
ACOT1|Q86TX2	0.0475805	2.8e-07	0.0633011	0.163187
ACOT11|Q8WXI4	0.00813743	0.00448194	-0.0845763	0.0908082
ACOT13|Q9NPJ3	2.06e-08	0.000357329	-0.177909	-0.113806
ACOT2|P49753	0.110236	1.12e-05	0.052238	0.143
ACOT7|O00154	2.68e-17	0.0970608	-0.2657	-0.0530339
ACOT7L|Q6ZUV0	0.000546449	0.253548	-0.126355	0.0418833
ACOT8|O14734	0.877142	2.23e-05	-0.00494456	0.134996
ACOT9|Q9Y305	4.17e-05	7.08e-05	0.130504	0.126585
ACOX1|Q15067	0.00160301	0.105209	-0.100667	0.0517838
ACOX2|Q99424	3.99e-06	7.31e-09	0.148447	0.185577
ACOX3|O15254	0.0174379	4.68e-10	0.0759287	0.197282
ACP1|P24666	0.0535344	0.16961	-0.0616903	0.0439084
ACP2|P11117	0.246074	0.000195844	0.0370875	0.1187
ACP6|Q9NPH0	0.29085	0.00264477	0.0345238	0.0980522
ACSBG1|Q96GR2	8.34e-07	5.08e-19	0.156621	0.279307
ACSF2|Q96CM8	4.07e-08	9.89e-10	0.174183	0.193613
ACSF3|Q4G176	0.126614	0.271197	-0.0488304	0.0351821
ACSL1|P33121	8.52e-15	3.84e-05	0.244416	0.131117
ACSL3|O95573	0.151962	0.000169229	-0.0457983	0.119861
ACSL4|O60488	9.24e-09	0.0342949	-0.182183	0.0676208
ACSL5|Q9ULC5	0.129162	0.00108624	0.0509886	0.109526
ACSL6|Q9UKU0	7.01e-05	0.097375	-0.126655	-0.0529842
ACSM5|Q6NUN0	3.32e-08	2.58e-05	0.208192	0.159347
ACSS1|Q9NUB1	0.990964	7.7e-08	-0.000362239	0.170622
ACSS2|Q9NR19	0.00926463	1.25e-05	0.0830843	-0.139078
ACSS3|Q9H6R3	1.16e-20	5.66e-17	0.291616	0.263052
ACTA1|P68133	0.238067	1.7e-08	0.0377231	0.17893
ACTA2|P62736	0.00420353	0.0165171	0.0913636	0.0765638
ACTB|P60709	0.488887	4.98e-19	-0.0221332	0.279372
ACTBL2|Q562R1	0.256642	3.5e-11	0.0362703	0.209499
ACTG1|P63261	6.47e-05	4.41e-07	-0.127263	0.160485
ACTL6A|O96019	5.49e-08	0.9822	0.173487	0.000717644
ACTL6B|O94805	0.37582	0.00394416	-0.0283207	0.0920031
ACTN1|P12814	2.05e-14	0.26048	-0.240996	-0.0359793
ACTN2|P35609	1.11e-27	0.0567122	-0.338391	-0.0608909
ACTN3|Q08043	2.91e-13	0.0358402	-0.232982	-0.067853
ACTN4|O43707	8.64e-15	2.59e-16	-0.24436	-0.257559
ACTR10|Q9NZ32	2.18e-06	5.45e-09	-0.150624	-0.184946
ACTR1A|P61163	0.0435893	2.07e-05	-0.0644784	-0.135553
ACTR1B|P42025	2.52e-07	0.218662	-0.163816	-0.0393289
ACTR2|P61160	0.99311	4.56e-27	-0.000276199	0.334621
ACTR3|P61158	1.3e-09	5.03e-47	0.192251	0.437251
ACTR3B|Q9P1U1	2.69e-09	0.000948417	-0.188589	0.105427
ACTR5|Q9H9F9	0.644531	0.355487	-0.0166202	0.0332786
ACTR6|Q9GZN1	0.00140977	0.0099026	0.102267	0.0826929
ACVR1|Q04771	2.81e-08	0.0191472	0.177476	0.075364
ACVR1B|P36896	3.39e-11	1.47e-17	0.209651	0.267809
ACVR1C|Q8NER5	0.777283	0.235428	0.0109562	0.0459342
ACVR2A|P27037	0.000809183	3.2e-14	0.10799	0.24176
ACY1|Q03154	5.9e-15	6.51e-12	0.245833	0.217048
ACY3|Q96HD9	0.0392525	0.00107095	0.0658657	0.104342
ACYP1|P07311	0.165768	0.0328391	-0.0443067	0.0681772
ACYP2|P14621	7.65e-05	0.0903092	0.125999	0.0541349
ADA|P00813	0.696146	0.00125617	-0.0124904	-0.102902
ADAL|Q6DHV7	0.0116014	0.465584	-0.0848117	0.024559
ADAM10|O14672	0.00652496	8.34e-08	0.0868391	-0.170173
ADAM11|O75078	4.99e-51	1.14e-14	-0.454127	-0.24327
ADAM15|Q13444	0.848316	0.0264875	-0.00621364	-0.0719948
ADAM17|P78536	6.24e-25	8.49e-12	0.321047	0.215877
ADAM22|Q9P0K1	0.00604625	1.36e-06	-0.0876373	-0.153601
ADAM23|O75077	4.51e-05	4.22e-17	-0.129938	-0.264093
ADAM9|Q13443	0.354638	0.155678	0.0295995	0.045387
ADAMTS1|Q9UHI8	9.29e-31	3.71e-05	0.42239	0.157604
ADAMTS17|Q8TE56	0.74972	2.35e-20	-0.0109319	-0.309036
ADAP1|O75689	3.81e-16	0.00841965	-0.256136	-0.0841225
ADAR|P55265	0.162981	1.02e-05	0.0446001	0.140464
ADARB1|P78563	0.033839	6.72e-05	0.0679317	0.127236
ADCK1|Q86TW2	5.22e-05	0.417051	-0.128857	0.0259527
ADCK5|Q3MIX3	3.33e-06	0.165759	-0.147886	0.0443076
ADCY1|Q08828	3.36e-15	0.0349823	-0.247993	-0.067365
ADCY2|Q08462	0.609391	7.76e-21	0.0163412	0.292879
ADCY3|O60266	0.253324	0.0535377	0.0365243	0.0616894
ADCY5|O95622	0.0556035	0.000370258	-0.0611655	0.113511
ADCY6|O43306	0.319069	7.54e-12	0.0319588	0.217052
ADCY7|P51828	0.281359	0.849409	-0.038795	0.00684021
ADCY8|P40145	6.52e-06	9.82e-06	0.143463	0.1407
ADCY9|O60503	0.00040724	0.000283744	-0.112716	-0.115705
ADCYAP1|P18509	6.58e-10	0.96	-0.203312	0.00166854
ADCYAP1R1|P41586	3.74e-39	6.47e-44	0.400992	0.423452
ADD1|P35611	0.00165539	1.74e-25	0.100368	0.324638
ADD2|P35612	9.57e-13	1.52e-05	-0.225318	0.137705
ADD3|Q9UEY8	2.85e-28	5.6e-27	0.341987	0.334069
ADGRA1|Q86SQ6	2.52e-11	0.459798	-0.210997	0.0236391
ADGRA2|Q96PE1	0.0181494	0.000579353	0.0890868	0.129467
ADGRB1|O14514	6.25e-09	0.00834389	-0.184239	0.0842201
ADGRB2|O60241	9.44e-08	0.0075502	-0.169471	0.0852928
ADGRB3|O60242	0.780001	4.18e-17	-0.00893371	0.264126
ADGRF5|Q8IZF2	0.000128031	0.0977402	-0.14604	0.063414
ADGRG1|Q9Y653	3.97e-37	2.85e-33	0.390891	0.370622
ADGRL1|O94910	8.38e-14	0.004887	-0.235379	0.0898352
ADGRL2|O95490	0.104549	2.54e-10	-0.0518822	0.200233
ADGRL3|Q9HAR2	0.316823	2.28e-24	0.0320087	0.317349
ADH1B|P00325	3.55e-06	0.721914	0.14748	0.011383
ADH1C|P00326	0.41095	0.754803	-0.0330256	0.0125473
ADH5|P11766	9.85e-44	1.81e-26	0.422621	0.33088
ADHFE1|Q8IWW8	0.0184916	1.54e-11	0.075237	0.213215
ADI1|Q9BV57	0.0362412	0.713661	-0.0671134	-0.0117723
ADIPOR1|Q96A54	0.319514	0.00318137	-0.032855	0.097149
ADIRF|Q15847	4.59e-28	1.64e-19	0.340734	0.283056
ADK|P55263	1.06e-06	6.74e-07	0.155142	0.15792
ADNP|Q9H2P0	0.00173554	3.55e-07	0.100184	0.162189
ADO|Q96SZ5	9.28e-06	5.38e-10	-0.141091	-0.196607
ADORA1|P30542	1.51e-12	0.0127722	-0.223391	-0.0795175
ADPGK|Q9BRR6	3.85e-08	0.000264122	0.174481	0.116289
ADPRH|P54922	0.000239224	0.0785166	0.125029	0.0600618
ADPRHL1|Q8NDY3	0.0104855	0.757109	0.0817244	0.00989197
ADPRHL2|Q9NX46	0.0112262	0.0484136	0.0809664	-0.0630659
ADRA1B|P35368	0.992933	0.000106055	-0.000307355	0.133902
ADRA2A|P08913	0.165146	5.95e-18	0.0443718	0.270957
ADRB1|P08588	0.598396	0.00153845	-0.0189121	0.11337
ADRM1|Q16186	0.786175	4.98e-10	0.00867667	0.196982
ADSL|P30566	3.76e-16	1.18e-18	0.256187	0.276468
ADSS|P30520	3.12e-09	4.64e-07	-0.187824	-0.160181
ADSSL1|Q8N142	0.165215	1.44e-12	-0.0443646	-0.223587
AEBP1|Q8IUX7	6.86e-11	0.000586327	0.206821	0.109851
AES|Q08117	0.00541915	0.443281	-0.0902574	0.0249292
AFAP1|Q8N556	0.106055	5.81e-06	-0.0516848	0.144304
AFAP1L2|Q8N4X5	0.340727	2.21e-13	-0.0304656	0.231425
AFDN|P55196	0.277589	1.98e-19	-0.0347169	0.282437
AFF4|Q9UHB7	0.000126679	0.305041	0.126927	0.0340944
AFG1L|Q8WV93	0.000175037	0.0109934	-0.119593	0.0811997
AFG3L2|Q9Y4W6	1.38e-10	0.283797	-0.203147	-0.034272
AFM|P43652	4.5e-08	1.08e-05	-0.174157	-0.14047
AFTPH|Q6ULP2	0.00200208	0.0156983	-0.0985893	0.0771551
AGA|P20933	0.00224293	0.66273	0.101019	-0.0144534
AGAP1|Q9UPQ3	0.409962	1.56e-05	0.0263495	0.13752
AGAP2|Q99490	2.59e-17	0.00184115	-0.265823	0.0993767
AGAP3|Q96P47	7.01e-05	2.97e-07	-0.126662	0.162847
AGBL4|Q5VU57	3.12e-07	0.201267	-0.163295	-0.041047
AGFG1|P52594	1.45e-11	0.0177552	-0.213478	0.0757166
AGFG2|O95081	1.73e-13	2.23e-22	0.232443	0.303845
AGK|Q53H12	5.88e-06	0.841343	-0.144153	0.00640248
AGL|P35573	0.236713	0.16411	-0.0378321	0.0444808
AGMAT|Q9BSE5	0.441035	0.850807	-0.0275195	0.00671951
AGO1|Q9UL18	4.54e-11	0.000184583	0.208309	0.119172
AGO2|Q9UKV8	0.000116284	5.06e-06	0.122797	0.145146
AGO3|Q9H9G7	0.662964	7.89e-05	0.013939	-0.125768
AGPAT1|Q99943	6.33e-33	0.00941962	-0.368733	-0.0829031
AGPAT3|Q9NRZ7	0.925837	0.0266201	0.00297723	0.0708223
AGPAT4|Q9NRZ5	9.83e-08	1.68e-06	-0.169243	-0.152258
AGPAT5|Q9NUQ2	0.00695917	0.132445	-0.0861593	0.048094
AGPS|O00116	0.545869	0.613697	0.0193157	0.0161449
AGRN|O00468	5.83e-44	7.03e-24	0.423657	0.314097
AGT|P01019	0.0254335	0.00160229	0.0713866	-0.100671
AGTPBP1|Q9UPW5	0.0145809	0.856289	-0.0780074	-0.00579239
AGTRAP|Q6RW13	0.278274	0.36599	0.0352676	0.0294089
AHCTF1|Q8WYP5	3.5e-09	2.02e-06	0.187229	0.151114
AHCY|P23526	0.000104204	0.483438	0.123643	0.0224115
AHCYL1|O43865	0.00190262	0.00297587	-0.0990688	0.0947875
AHCYL2|Q96HN2	0.448273	2.35e-06	-0.0242503	0.150125
AHDC1|Q5TGY3	0.750168	0.134052	-0.011646	0.0547609
AHNAK|Q09666	2.18e-28	1.51e-13	0.34269	0.232998
AHNAK2|Q8IVF2	6.61e-13	2.53e-20	-0.226875	-0.289116
AHSA1|O95433	0.155177	0.000122318	-0.0454421	-0.122405
AHSG|P02765	0.0127492	0.00258348	-0.0795379	-0.0961587
AHSP|Q9NZD4	0.015935	8.75e-05	-0.0769814	-0.124981
AIDA|Q96BJ3	2.77e-12	5.21e-28	0.220778	0.340402
AIF1|P55008	0.000186664	0.045621	0.119082	0.0638683
AIF1L|Q9BQI0	0.550027	1.03e-11	0.0191161	-0.215031
AIFM1|O95831	1.8e-06	0.5628	-0.151816	-0.0185075
AIFM2|Q9BRQ8	1.25e-05	3.2e-09	0.141342	0.190789
AIFM3|Q96NN9	2.86e-06	2.38e-11	0.148866	0.21126
AIG1|Q9NVV5	0.0689103	0.255363	0.0644263	0.0403111
AIMP1|Q12904	0.0261002	0.0639779	-0.0710668	0.0591943
AIMP2|Q13155	0.0581592	0.00259694	-0.0605392	-0.0961087
AIP|O00170	7.03e-08	0.0471699	0.171135	-0.0634183
AJAP1|Q9UKB5	0.00137242	0.00453036	-0.102725	0.0911657
AJM1|C9J069	1.83e-06	0.0020086	-0.151709	0.0985586
AK1|P00568	3.8e-32	4.6e-20	0.364432	0.287192
AK2|P54819	3.73e-08	0.0335738	0.174664	0.0678939
AK3|Q9UIJ7	1.29e-05	2.1e-12	0.138831	0.221971
AK4|P27144	0.219451	1.29e-08	0.0392617	0.180432
AK5|Q9Y6K8	3.39e-08	0.82664	-0.17519	-0.00700495
AK6|Q9Y3D8	0.0159947	3.38e-05	0.0790207	0.135589
AKAIN1|P0CW23	0.0276476	0.574007	-0.0830637	0.0212377
AKAP1|Q92667	0.298062	0.00706687	0.033274	0.0859966
AKAP10|O43572	0.496827	1.58e-09	0.0217307	0.191259
AKAP11|Q9UKA4	0.578405	0.000169329	0.0178277	0.120223
AKAP12|Q02952	0.243439	0.000544992	0.037295	-0.110253
AKAP13|Q12802	0.128276	0.00294656	0.0493805	0.0963675
AKAP17A|Q02040	0.00331567	3.76e-10	0.0945003	0.199953
AKAP2|Q9Y2D5	0.0164962	0.0249884	-0.0765785	0.0716042
AKAP5|P24588	0.000314547	7.08e-08	-0.11486	0.171094
AKAP6|Q13023	2.46e-10	4.78e-06	-0.201402	-0.146262
AKAP7|Q9P0M2	0.000266361	1.43e-30	0.11622	0.355521
AKAP8|O43823	1.94e-08	0.000594325	0.178943	0.109959
AKAP8L|Q9ULX6	3.13e-23	3.48e-14	0.30972	0.238893
AKAP9|Q99996	0.676293	2.01e-11	0.0133538	0.212031
AKR1A1|P14550	1.21e-18	0.000301369	0.276407	0.115211
AKR1B1|P15121	3.88e-15	7.02e-08	0.247442	0.171145
AKR1B15|C9JRZ8	6.34e-08	6.49e-12	0.174461	0.2205
AKR1C1|Q04828	7.75e-15	1.95e-09	0.244783	0.190212
AKR1C2|P52895	5.47e-10	5.14e-08	0.210991	0.185679
AKR1C3|P42330	1.6e-06	3.95e-09	0.152571	0.186612
AKR7A2|O43488	4.04e-14	0.00188736	0.238302	0.0991444
AKR7A3|O95154	0.00048691	0.19888	0.111212	0.0410749
AKT1|P31749	0.0221091	0.181212	0.0730986	0.0427449
AKT1S1|Q96B36	4.97e-05	0.00583245	-0.129217	0.0880123
AKT2|P31751	4e-08	4.11e-05	0.174982	0.131145
AKT3|Q9Y243	5.94e-18	1.01e-06	-0.270962	-0.155438
AKTIP|Q9H8T0	2.34e-05	0.0232503	-0.13576	0.0730862
ALAD|P13716	4.4e-15	0.0724719	0.246957	0.0574016
ALB|P02768	0.0496455	0.000125001	-0.0627242	-0.122236
ALB|P02769	0.619214	0.115704	0.0168815	-0.0534013
ALCAM|Q13740	5.13e-06	0.000134926	0.145054	0.121641
ALDH16A1|Q8IZ83	2.5e-07	0.00375105	0.163863	0.0925046
ALDH18A1|P54886	0.0847401	5.88e-05	0.0550939	0.127972
ALDH1A1|P00352	0.00770955	1.97e-07	-0.0850696	-0.165241
ALDH1A2|O94788	0.0424629	0.00726161	0.0648271	0.085708
ALDH1A3|P47895	0.0813487	1.46e-10	-0.0557032	-0.202859
ALDH1B1|P30837	0.810228	0.0330872	0.00768041	0.068081
ALDH1L1|O75891	3.22e-33	6.61e-26	0.370335	0.32733
ALDH1L2|Q3SY69	0.00566239	6.63e-05	0.0910512	0.130985
ALDH2|P05091	0.01976	0.000166666	-0.0744487	0.119981
ALDH3A2|P51648	7.96e-23	4.69e-09	0.306942	0.185731
ALDH3B1|P43353	0.124396	0.971678	0.0631701	-0.00146104
ALDH4A1|P30038	0.252719	0.0217151	0.0365709	0.073316
ALDH5A1|P51649	7.05e-06	0.894321	-0.14294	-0.00424877
ALDH6A1|Q02252	0.906586	5.57e-06	-0.00375325	0.144512
ALDH7A1|P49419	0.209244	0.943669	0.0401453	0.00226
ALDH9A1|P49189	1.16e-19	3.3e-12	0.284188	0.220019
ALDOA|P00883	0.281387	0.0637205	0.0347111	0.0597107
ALDOA|P04075	0.000210088	0.0522975	-0.118138	0.0620121
ALDOB|P05062	0.466565	0.260815	0.0269702	0.0416431
ALDOC|P09972	0.155749	0.746941	0.0453793	-0.0103204
ALG1|Q9BT22	0.0766832	0.228354	0.0565759	0.0385147
ALG10|Q5BKT4	0.00993517	0.00596832	-0.104569	-0.111481
ALG11|Q2TAA5	0.0164874	0.0519416	0.0765847	-0.0621059
ALG12|Q9BV10	0.239168	0.00832668	0.0378482	0.0847187
ALG13|Q9NP73	0.0109103	0.614274	0.0871203	-0.01728
ALG2|Q9H553	0.051035	0.127063	-0.0623473	-0.0487726
ALG5|Q9Y673	0.0175502	0.118987	0.0758532	0.0498344
ALG6|Q9Y672	0.978067	0.000422423	0.000932366	-0.119139
ALG8|Q9BVK2	0.100262	0.0261806	-0.0552532	-0.0747018
ALG9|Q9H6U8	0.30483	0.0556215	-0.032862	0.0612549
ALK|Q9UM73	0.971973	5.98e-05	0.00129111	0.146687
ALKBH4|Q9NXW9	0.465853	0.106312	-0.0233214	0.0516206
ALKBH5|Q6P6C2	0.00471273	0.00412376	0.0902056	0.0915564
ALKBH6|Q3KRA9	0.0186623	0.988571	-0.0828391	0.000505341
ALKBH7|Q9BT30	6.87e-05	0.134293	-0.13707	-0.0517689
ALOX5|P09917	8.46e-08	0.110488	0.17009	0.0510144
ALOX5AP|P20292	1.57e-12	0.0163797	0.224121	0.0769758
ALPL|P05186	6.16e-05	0.762671	-0.127626	0.00965834
ALS2|Q96Q42	0.145555	2.97e-08	-0.0465257	0.175921
ALYREF|Q86V81	0.830685	0.209744	0.00683899	0.0401012
AMACR|Q9UHK6	0.0774008	0.0442913	-0.0564389	0.064265
AMBP|P02760	0.652022	0.118191	0.0144229	-0.049942
AMD1|P17707	5.47e-15	3.5e-07	0.254052	0.167172
AMDHD2|Q9Y303	1.84e-08	8.56e-09	0.178521	0.182588
AMER2|Q8N7J2	0.211171	0.00120394	0.0399761	-0.103287
AMER3|Q8N944	0.109787	7.49e-05	0.0552161	0.136205
AMFR|Q9UKV5	0.00186484	0.43906	-0.0994089	0.0247834
AMIGO1|Q86WK6	0.00127264	0.00222709	-0.102784	0.0975803
AMIGO2|Q86SJ2	0.0337126	0.0633905	-0.0794276	0.0694647
AMN1|Q8IY45	8.42e-07	0.87763	-0.156561	0.00492477
AMOT|Q4VCS5	0.322269	1.4e-12	0.0316507	0.223709
AMOTL1|Q8IY63	0.0713869	0.0397609	0.069911	0.0797
AMOTL2|Q9Y2J4	0.251022	0.0528689	0.0440461	-0.0742213
AMPD2|Q01433	9.84e-28	5.22e-22	0.33872	0.301258
AMPD3|Q01432	0.584043	0.000257111	0.0175099	-0.116508
AMPH|P49418	0.422012	6.2e-06	-0.0256774	0.143797
AMT|P48728	0.000109662	7.71e-13	0.12325	0.226232
AMZ2|Q86W34	0.810522	0.00558943	0.0076683	0.0884539
ANAPC1|Q9H1A4	0.199998	0.0502342	-0.0409729	0.0625634
ANAPC10|Q9UM13	0.382144	0.0672564	-0.0282674	0.0591487
ANAPC13|Q9BS18	0.503835	2.61e-05	0.0221507	0.138671
ANAPC16|Q96DE5	0.610146	0.00978349	-0.0169053	0.0855051
ANAPC2|Q9UJX6	0.0661183	0.0281028	0.0599624	0.071624
ANAPC4|Q9UJX5	0.294142	0.281364	-0.033545	0.0344456
ANAPC5|Q9UJX4	0.0152198	0.497466	-0.0775133	-0.0216984
ANAPC7|Q9UJX3	0.0424195	0.653498	-0.0648407	0.0143574
ANGEL1|Q9UNK9	0.0216071	0.117535	-0.0739059	-0.0503929
ANGEL2|Q5VTE6	0.456751	9.68e-09	0.0238242	0.18212
ANGPTL4|Q9BY76	0.000125233	0.0749531	0.147976	0.0689982
ANK1|P16157	0.000432879	0.589818	0.112204	-0.0172416
ANK2|Q01484	0.327695	2.52e-13	-0.0312978	0.230897
ANK3|Q12955	1.02e-16	1.25e-27	-0.260942	-0.33808
ANKFY1|Q9P2R3	1.99e-19	0.000116295	0.282421	0.122796
ANKH|Q9HCJ1	0.793326	0.0164943	-0.00837964	0.0765799
ANKHD1|Q8IWZ3	0.300492	0.0855372	0.033364	0.0553795
ANKIB1|Q9P2G1	5.14e-15	2.27e-05	-0.246362	-0.134871
ANKLE2|Q86XL3	0.874847	2.48e-09	-0.0050377	0.188987
ANKMY2|Q8IV38	0.154968	0.0448217	-0.045465	0.0641056
ANKRD13A|Q8IZ07	0.958831	4.94e-11	-0.00165445	-0.208338
ANKRD13C|Q8N6S4	0.114123	0.0318618	0.0685147	0.0929765
ANKRD13D|Q6ZTN6	4.72e-15	0.0465647	-0.246691	-0.0635926
ANKRD16|Q6P6B7	6.12e-06	0.0270667	0.14396	0.0706516
ANKRD17|O75179	0.27562	7.19e-07	0.0348595	0.15753
ANKRD24|Q8TF21	1.14e-08	0.0171926	-0.181069	0.076095
ANKRD27|Q96NW4	0.137179	0.000787862	-0.0475144	0.107064
ANKRD28|O15084	5.46e-09	0.629411	-0.184938	0.0154335
ANKRD29|Q8N6D5	1.77e-07	0.682944	0.165856	-0.0130636
ANKRD30B|Q9BXX2	0.806725	6.98e-05	0.00790219	0.127924
ANKRD34A|Q69YU3	1.04e-06	0.545634	-0.155427	0.0193468
ANKRD35|Q8N283	2.97e-09	0.307326	-0.189028	-0.032811
ANKRD36C|Q5JPF3	0.00921446	0.227109	-0.0940925	0.0437201
ANKRD40|Q6AI12	0.000889372	0.460208	0.10927	-0.0243508
ANKRD44|Q8N8A2	0.125556	0.000119634	0.0489668	0.122577
ANKRD45|Q5TZF3	0.000835125	1.66e-05	0.119158	0.153243
ANKRD46|Q86W74	0.558135	0.000426923	-0.0193739	0.116163
ANKRD50|Q9ULJ7	0.224336	1.91e-08	0.0398603	0.182873
ANKRD52|Q8NB46	0.430218	0.468421	-0.0296287	0.0272344
ANKRD54|Q6NXT1	1.98e-05	1.68e-07	0.136559	0.167022
ANKRD63|C9JTQ0	0.584837	0.00512856	-0.0236057	0.120507
ANKS1A|Q92625	0.00626459	3.13e-15	0.0873555	0.248508
ANKS1B|Q7Z6G8	6.98e-09	0.00128998	-0.183657	0.102661
ANLN|Q9NQW6	0.478387	8.99e-15	0.022671	-0.244206
ANO10|Q9NW15	0.000420713	2.01e-11	0.112444	0.21202
ANO3|Q9BYT9	3.83e-10	0.750969	-0.198262	0.0101505
ANO4|Q32M45	0.970671	0.184399	-0.0013152	0.0474537
ANO5|Q75V66	0.000131089	4.31e-08	0.13292	0.189491
ANO6|Q4KMQ2	1.06e-51	8.78e-14	0.456881	0.235191
ANO8|Q9HCE9	0.0499174	0.0305441	-0.0626498	-0.0690989
ANP32A|P39687	1.15e-08	0.00858791	0.181033	0.0839086
ANP32B|Q92688	5.71e-17	0.276592	0.263017	0.034789
ANP32E|Q9BTT0	0.0531615	4.89e-06	0.0617866	0.145376
ANPEP|P15144	0.000106866	1.61e-06	0.123449	0.152548
ANTXR1|Q9H6X2	4.79e-05	9.64e-06	0.130226	0.141621
ANTXR2|P58335	0.000290484	0.000784384	0.133834	0.124111
ANXA1|P04083	1.83e-27	1.28e-08	0.337068	0.180438
ANXA11|P50995	2.26e-16	1.63e-28	0.258048	0.34344
ANXA2|P07355	6.35e-19	1.63e-05	0.278563	0.137226
ANXA3|P12429	0.234492	0.892546	0.0380117	0.00432057
ANXA4|P09525	7.75e-24	8.38e-05	0.313814	0.125305
ANXA5|P08758	3.74e-30	0.00116388	0.353113	0.103593
ANXA6|P08133	0.00166006	4.29e-18	-0.100342	-0.272088
ANXA7|P20073	1.45e-12	4.11e-13	0.223567	0.228865
AOC3|Q16853	6.04e-05	0.121685	0.127777	0.0494736
AP1B1|Q10567	3.37e-08	0.672958	-0.175217	-0.0134999
AP1G1|O43747	3.03e-05	0.00108179	-0.132833	0.104252
AP1M1|Q9BXS5	1.03e-05	4.07e-05	-0.140354	0.13069
AP1S1|P61966	0.000189466	0.000506399	-0.118964	0.110879
AP1S2|P56377	0.885825	0.000116996	-0.00459261	-0.122749
AP2A1|O95782	3.52e-12	0.110864	-0.219737	0.0509607
AP2A2|O94973	9.47e-08	0.00547276	-0.169457	0.088672
AP2B1|P63010	1.93e-10	0.0368089	-0.201544	0.0667057
AP2M1|Q96CW1	5.64e-10	0.0407462	-0.196373	0.0653739
AP2S1|P53680	1.47e-09	0.0281506	-0.191639	0.0701257
AP3B1|O00203	5.61e-09	0.138975	0.184798	0.0472986
AP3B2|Q13367	6.31e-14	0.306089	-0.236518	0.0327264
AP3D1|O14617	1.59e-15	0.699063	-0.250816	0.0123643
AP3M1|Q9Y2T2	0.018094	0.000170624	-0.0754938	0.119796
AP3M2|P53677	1.87e-13	0.799098	-0.232125	0.00814042
AP3S1|Q92572	8.82e-18	0.595904	-0.269596	-0.0169602
AP3S2|P59780	0.000223093	0.535529	-0.117655	0.0198154
AP4B1|Q9Y6B7	0.000650299	0.17244	0.108735	0.0436192
AP4E1|Q9UPM8	0.350456	0.018911	-0.0300892	0.0755516
AP4M1|O00189	0.645648	0.0751577	-0.0164577	0.0636314
AP4S1|Q9Y587	0.0134576	0.00046834	-0.0789243	0.111541
AP5B1|Q2VPB7	0.426329	0.44709	0.0254654	0.0243384
AP5M1|Q9H0R1	0.871627	0.0176281	0.00520587	0.0763483
AP5S1|Q9NUS5	0.21015	0.00799605	0.0406944	0.0860037
AP5Z1|O43299	0.281532	8.26e-05	0.0344335	0.125416
APAF1|O14727	0.0089086	0.00178797	0.0895584	0.106855
APBA1|Q02410	0.298944	3.46e-10	-0.0332133	0.198748
APBA2|Q99767	2.85e-09	0.0312206	-0.188287	-0.0688212
APBA3|O96018	0.00731957	0.000384839	0.115616	0.152662
APBB1|O00213	2.14e-08	0.00240313	-0.177684	0.096854
APBB1IP|Q7Z5R6	1.24e-08	3.52e-05	0.180615	0.131748
APBB2|Q92870	0.141924	0.662526	0.0601801	0.0178979
APC|P25054	0.114792	7.98e-08	-0.0504082	0.170424
APC2|O95996	5.79e-12	0.775906	-0.218104	0.00912786
APCS|P02743	3.28e-49	3.56e-08	0.446584	0.174913
APEH|P13798	0.0101073	0.706865	-0.0821298	-0.012028
APEX1|P27695	2.27e-10	0.00985777	0.200769	0.0824049
APH1A|Q96BI3	0.298931	4.57e-05	0.0432413	0.168574
APH1B|Q8WW43	0.783974	0.293624	0.0116732	0.0446975
API5|Q9BZZ5	6.98e-06	4.57e-05	0.143009	0.129833
APIP|Q96GX9	0.187066	0.133715	0.0421789	-0.047937
APLNR|P35414	6.54e-20	0.00122876	0.286052	0.103103
APLP1|P51693	0.0129421	0.000105544	0.0793679	-0.123544
APLP2|Q06481	3.89e-25	1.18e-17	0.322377	0.268592
APMAP|Q9HDC9	0.921659	1.17e-06	-0.0031455	0.154546
APOA1|P02647	0.00537955	0.000667185	-0.0888494	-0.108513
APOA2|P02652	0.164276	0.0357249	-0.0444633	-0.0670935
APOA4|P06727	0.00444249	0.00660168	-0.0908052	-0.0867161
APOB|P04114	0.22303	0.447784	0.0389589	-0.0242764
APOBR|Q0VD83	0.39489	0.988294	0.0353616	-0.000609985
APOC1|P02654	0.0183109	0.00424255	-0.0753531	-0.0912704
APOC2|P02655	0.000179675	0.00576208	-0.119386	-0.0881384
APOC3|P02656	0.010806	0.00279804	-0.0813907	-0.0953871
APOD|P05090	3.88e-06	2.71e-10	0.146891	-0.199927
APOE|P02649	4.8e-82	2.94e-39	0.560181	0.401501
APOE4|APOE4	2.48e-24	9.81e-10	0.317112	0.193651
APOH|P02749	0.501356	0.0903553	0.0215026	-0.0541271
APOL1|O14791	0.309416	0.669179	-0.0332946	0.0139989
APOL2|Q9BQE5	0.391225	0.00348846	-0.0274184	-0.0932255
APOM|O95445	0.836281	0.152286	-0.00717077	-0.0496427
APOO|Q9BUR5	1.16e-11	0.055539	-0.214494	-0.0611816
APOOL|Q6UXV4	2.58e-05	0.244651	-0.133961	-0.0371994
APPBP2|Q92624	0.231006	0.136155	-0.0396792	-0.0493581
APPL1|Q9UKG1	0.0914306	8.26e-05	0.0539475	0.125414
APPL2|Q8NEU8	1.73e-06	4.43e-06	0.152079	0.146029
APRT|P07741	9.75e-05	0.228202	0.124151	-0.0385273
APTX|Q7Z2E3	0.845695	0.0016477	-0.00704772	0.113609
AQP1|P29972	0.000124804	0.00941545	0.122248	-0.082908
AQP4|P55087	2.76e-18	1.74e-08	0.273593	0.178824
AQR|O60306	1.91e-06	0.0040369	0.151452	0.0917702
ARAF|P10398	0.00160621	0.385632	0.102275	-0.0281939
ARAP1|Q96P48	7.91e-24	9.84e-13	0.313754	0.225201
ARAP2|Q8WZ64	0.0106613	0.080372	-0.0815402	-0.0558825
ARC|Q7LC44	3.61e-11	0.908827	-0.20978	-0.00367032
ARCN1|P48444	0.000609426	1.37e-17	0.109295	0.268062
ARF1|P84077	4.88e-10	0.0018662	-0.197079	0.0992501
ARF3|P61204	0.00335746	0.279729	-0.100375	-0.0370737
ARF4|P18085	0.90622	0.292141	0.00376803	-0.0336842
ARF5|P84085	2.83e-10	0.00421199	-0.199721	0.0913433
ARF6|P62330	0.229991	2.04e-10	-0.0383797	0.20129
ARFGAP1|Q8N6T3	5.55e-07	0.0024606	-0.159107	0.0966274
ARFGAP2|Q8N6H7	5.49e-11	0.292856	-0.20744	0.0336344
ARFGAP3|Q9NP61	8.96e-12	1.06e-17	0.215635	0.268971
ARFGEF1|Q9Y6D6	1.97e-08	0.0100923	-0.178131	0.0821462
ARFGEF2|Q9Y6D5	0.0428467	0.00072037	-0.0647075	0.107847
ARFGEF3|Q5TH69	0.00581294	0.852351	-0.0880471	0.0059529
ARFIP1|P53367	1.85e-08	2.81e-11	0.178477	0.210509
ARFIP2|P53365	8.31e-07	1.78e-06	-0.156646	0.151891
ARFRP1|Q13795	0.0117865	0.0250234	0.0806691	0.0718071
ARG1|P05089	0.047141	0.186964	0.0819678	0.054542
ARG2|P78540	0.0354028	0.000887099	0.067245	0.106074
ARGLU1|Q9NWB6	3.03e-13	6.06e-18	0.230134	0.270897
ARHGAP1|Q07960	5.26e-12	3.79e-42	0.217987	0.415311
ARHGAP10|A1A4S6	0.00561765	0.000174932	0.0950231	0.128523
ARHGAP12|Q8IWW6	0.253342	8.15e-11	0.0365229	0.205604
ARHGAP17|Q68EM7	1.3e-11	0.474534	0.213974	-0.0228699
ARHGAP18|Q8N392	0.214422	0.184285	0.0400844	0.0428644
ARHGAP20|Q9P2F6	0.000687577	0.629923	-0.118665	-0.0169027
ARHGAP21|Q5T5U3	0.0229517	3.9e-11	-0.0726446	0.209014
ARHGAP22|Q7Z5H3	2.98e-05	0.045944	0.138998	0.0666974
ARHGAP23|Q9P227	5.33e-05	0.0840089	0.128705	0.0552236
ARHGAP24|Q8N264	0.314135	0.0340251	0.0365124	0.076804
ARHGAP25|P42331	0.00106046	0.16245	-0.10443	0.0446564
ARHGAP26|Q9UNA1	2.6e-08	0.0101306	-0.176647	-0.0821045
ARHGAP27|Q6ZUM4	1.22e-09	0.130532	0.231344	0.0582991
ARHGAP29|Q52LW3	0.958512	0.00566637	0.00210024	0.111344
ARHGAP31|Q2M1Z3	0.0746464	0.0102632	0.0600212	0.0863417
ARHGAP32|A7KAX9	0.701012	7.37e-19	-0.0122802	0.278062
ARHGAP33|O14559	0.018655	0.00236898	-0.0775856	0.100151
ARHGAP35|Q9NRY4	0.0149166	5.58e-15	-0.0777455	0.246045
ARHGAP39|Q9C0H5	0.045482	0.00697779	-0.0639093	0.0861311
ARHGAP4|P98171	0.0808471	0.0295037	0.0603425	0.0751983
ARHGAP44|Q17R89	3.79e-18	0.0861262	-0.272513	0.0548506
ARHGAP45|Q92619	0.000683544	0.577374	0.110168	0.0181298
ARHGAP5|Q13017	0.0542007	3.52e-08	0.0615194	0.174977
ARHGAP9|Q9BRR9	0.423495	0.222265	0.0322004	0.0490871
ARHGDIA|P52565	7.2e-34	0.00251673	-0.373861	-0.0964108
ARHGDIB|P52566	0.00560734	0.243431	0.0884207	0.0372956
ARHGDIG|Q99819	0.000148476	0.947176	-0.146154	-0.00256631
ARHGEF1|Q92888	2.25e-05	0.594725	0.134939	-0.0170147
ARHGEF10|O15013	1.09e-08	0.672905	0.181315	-0.0135022
ARHGEF10L|Q9HCE6	3.29e-10	1.59e-16	0.19899	0.259332
ARHGEF11|O15085	7.11e-07	0.331507	-0.157597	0.0310522
ARHGEF12|Q9NZN5	1.63e-06	2.68e-38	0.152457	0.396765
ARHGEF16|Q5VV41	0.192541	0.114087	-0.0544686	-0.0660234
ARHGEF17|Q96PE2	1.48e-10	1.99e-10	0.202816	0.201405
ARHGEF18|Q6ZSZ5	0.0421991	0.102078	-0.0649099	-0.0522548
ARHGEF2|Q92974	4.07e-17	0.96192	-0.26422	-0.0015271
ARHGEF25|Q86VW2	0.017254	0.000275488	0.0760531	0.115946
ARHGEF26|Q96DR7	1.44e-11	6.19e-23	0.213639	0.307843
ARHGEF28|Q8N1W1	0.875817	0.750157	0.00503714	-0.0102637
ARHGEF37|A1IGU5	0.00135502	0.00284759	0.102212	-0.0952166
ARHGEF4|Q9NR80	0.0659477	1.7e-14	0.0587619	0.241733
ARHGEF40|Q8TER5	1.58e-13	1.5e-08	0.234553	0.180973
ARHGEF6|Q15052	1e-23	8.94e-21	0.313062	0.292428
ARHGEF7|Q14155	2.2e-06	4.98e-07	-0.150556	0.159753
ARHGEF9|O43307	0.0118002	0.000255963	-0.0804089	0.116544
ARID1A|O14497	0.16337	0.000105401	0.0447653	0.124123
ARID1B|Q8NFD5	0.103847	3.34e-05	0.0519874	0.132123
ARID2|Q68CP9	0.19083	0.472343	0.0546785	0.0300555
ARID4B|Q4LE39	0.599723	0.622097	-0.01724	0.0161916
ARIH1|Q9Y4X5	0.0410052	0.68557	-0.0652902	0.0129492
ARIH2|O95376	0.886613	0.468544	-0.0045607	-0.023181
ARL1|P40616	0.978912	0.285111	0.000845458	-0.0341787
ARL10|Q8N8L6	0.927448	9.84e-10	0.00291539	0.19383
ARL15|Q9NXU5	3.44e-07	4.38e-05	-0.161975	0.130153
ARL2|P36404	7.82e-05	0.238452	0.12583	-0.0376922
ARL2BP|Q9Y2Y0	0.302069	0.151516	-0.0329994	0.0458482
ARL3|P36405	8.42e-15	5.69e-13	0.244459	0.227506
ARL4C|P56559	0.000520606	0.000248897	-0.111267	0.117429
ARL5A|Q9Y689	0.00241107	0.0364129	-0.099067	-0.0683998
ARL6|Q9H0F7	0.817901	0.25061	-0.00736421	0.0367338
ARL6IP1|Q15041	0.0464388	0.504641	-0.0636291	0.0213379
ARL6IP4|Q66PJ3	1.1e-26	1.41e-09	0.33289	0.192239
ARL6IP5|O75915	0.501842	0.0354249	0.0214782	0.0672026
ARL8A|Q96BM9	0.0104212	0.00247186	0.0817924	-0.0965836
ARL8B|Q9NVJ2	7.79e-27	3.51e-08	0.333179	0.174993
ARMC1|Q9NVT9	1.13e-07	0.651732	-0.168456	0.0144358
ARMC10|Q8N2F6	0.400545	9.12e-08	0.026883	0.169665
ARMC5|Q96C12	0.770843	0.312222	-0.0120064	0.0416394
ARMC6|Q6NXE6	0.011104	0.0266385	-0.0810884	0.0708137
ARMC7|Q9H6L4	0.00584061	0.0580393	0.115633	0.0796486
ARMC8|Q8IUR7	0.553716	6.28e-23	0.0189396	0.307653
ARMC9|Q7Z3E5	0.068361	0.109517	-0.0582464	0.0511536
ARMCX1|Q9P291	2.2e-05	1.34e-06	0.135118	0.153675
ARMCX2|Q7L311	0.953802	0.0245369	-0.00185295	0.0718283
ARMCX3|Q9UH62	3.34e-07	0.439146	-0.16215	0.0247407
ARMCX6|Q7L4S7	0.000336977	1.72e-06	0.14564	0.193515
ARMH3|Q5T2E6	7.27e-05	1.81e-05	0.126384	0.136493
ARMT1|Q9H993	0.938376	7.04e-05	-0.00247277	-0.126628
ARNT2|Q9HBZ2	0.807097	2.06e-06	-0.00780964	0.150983
ARNTL|O00327	0.0366858	8.48e-08	0.0744411	0.189393
ARPC1A|Q92747	0.274502	1.18e-15	-0.0349407	0.251933
ARPC1B|O15143	5.17e-14	6.16e-05	0.237318	0.127629
ARPC2|O15144	0.523059	3.18e-26	0.0204245	0.329343
ARPC3|O15145	0.445354	1.05e-18	-0.0244065	0.276859
ARPC4|P59998	0.309219	4.07e-25	0.0325154	0.322254
ARPC5|O15511	6.1e-11	8.12e-22	0.20695	0.299906
ARPC5L|Q9BPX5	0.013815	1.89e-05	-0.0786255	0.136166
ARPIN|Q7Z6K5	1.4e-11	1.72e-17	0.213658	0.267265
ARPP19|P56211	5.63e-22	0.117855	-0.301028	-0.0499876
ARPP21|Q9UBL0	0.000328694	7.05e-06	-0.114497	0.142938
ARRB1|P49407	1.2e-29	3.36e-26	0.350157	0.329197
ARRB2|P32121	0.898837	7.36e-08	-0.00406621	0.17088
ARRDC1|Q8N5I2	0.234117	8.06e-06	0.0385379	0.143875
ARSA|P15289	0.897069	7.64e-06	0.00413769	-0.142399
ARSB|P15848	0.000259614	0.0901455	-0.116429	0.0541624
ARSD|P51689	0.00317546	9.47e-06	0.103414	0.15473
ARSK|Q6UWY0	8.52e-05	0.000198439	0.153618	0.145564
ART3|Q13508	5.4e-05	0.178309	0.128609	0.0430308
ARVCF|O00192	2.01e-18	3.66e-31	0.274669	0.358901
AS3MT|Q9HBK9	5.19e-05	0.000456445	0.128895	0.111758
ASAH1|Q13510	1.33e-11	0.875775	0.213889	0.00500006
ASAP1|Q9ULH1	4.94e-22	0.601975	-0.301428	0.0166808
ASAP2|O43150	2.28e-17	0.0783113	-0.266277	-0.0562666
ASAP3|Q8TDY4	0.000321876	2.11e-06	0.11467	0.150832
ASB1|Q9Y576	0.0778629	0.133917	-0.0563513	-0.0479121
ASB3|Q9Y575	0.313011	0.171474	0.0332812	0.0450984
ASB6|Q9NWX5	0.253606	0.513779	0.037988	0.0217327
ASCC1|Q8N9N2	8.78e-05	0.214603	0.125014	-0.0396979
ASCC2|Q9H1I8	0.114634	0.219556	0.0512754	-0.039911
ASCC3|Q8N3C0	0.000126512	0.0379065	0.122454	-0.0664926
ASDURF|L0R819	0.188079	0.0946253	0.0435063	0.0552306
ASF1A|Q9Y294	0.106514	0.597781	0.0517497	0.0169257
ASH2L|Q9UBL3	1.52e-05	0.00113483	0.137685	0.103821
ASIC1|P78348	0.0238562	1.28e-08	-0.072173	0.180469
ASIC2|Q16515	2.74e-08	0.638903	-0.177886	0.0151396
ASL|P04424	6.59e-11	1.08e-12	0.206592	0.224795
ASMTL|O95671	0.650744	0.0948516	-0.0144796	0.0533872
ASNA1|O43681	0.0404533	2.76e-08	0.0654691	0.176318
ASNS|P08243	1.43e-13	0.0173079	-0.233212	-0.0760165
ASPA|P45381	0.700961	1.14e-08	0.0122824	-0.181051
ASPH|Q12797	9.07e-50	6.25e-25	0.448918	0.321041
ASPHD1|Q5U4P2	0.000357611	0.585175	-0.113799	-0.0174572
ASPHD2|Q6ICH7	0.0207636	0.00164807	-0.0738556	0.10041
ASPN|Q9BXN1	4.37e-05	0.950926	0.144511	-0.00218758
ASPRV1|Q53RT3	0.313065	6.25e-14	-0.0329036	-0.241157
ASPSCR1|Q9BZE9	0.0398396	0.0249499	-0.0656705	-0.0716231
ASRGL1|Q7L266	0.000254613	4.73e-08	0.116587	0.173354
ASS1|P00966	2.1e-16	4.58e-08	0.258314	0.173531
ASTN1|O14525	2.99e-12	2.61e-05	-0.220439	0.133905
ASTN2|O75129	3.34e-06	0.0103732	-0.147871	0.0818434
ASXL3|Q9C0F0	0.000828241	0.000357376	-0.119851	0.127907
ATAD1|Q8NBU5	2.95e-13	0.100736	-0.23024	-0.0524601
ATAD3A|Q9NVI7	0.0033053	0.129666	-0.0937581	0.0484417
ATAD3B|Q5T9A4	0.00103766	0.0749864	-0.104625	0.056904
ATAT1|Q5SQI0	7.5e-18	0.971288	-0.270156	0.00115121
ATCAY|Q86WG3	0.00789107	2.31e-05	-0.0848203	0.134754
ATE1|O95260	0.00573637	4.26e-12	0.0881848	0.218905
ATF2|P15336	0.258754	0.000349381	0.0362584	0.114459
ATG101|Q9BSB4	0.000716001	0.566629	-0.1079	0.0183264
ATG12|O94817	0.00206718	0.246308	-0.0982871	-0.0370691
ATG13|O75143	0.0124709	0.737994	-0.0797872	0.0106989
ATG14|Q6ZNE5	0.915303	0.0272814	-0.0034086	0.0706615
ATG16L1|Q676U5	0.47773	0.0627598	-0.0227048	0.0594672
ATG2A|Q2TAZ0	3.31e-10	0.774059	-0.198966	0.00918163
ATG2B|Q96BY7	3.21e-13	2.18e-05	-0.229894	-0.135184
ATG3|Q9NT62	7.77e-16	0.450251	0.253505	0.0241448
ATG4B|Q9Y4P1	0.145984	0.321333	0.0464762	0.0317119
ATG4C|Q96DT6	0.00380856	0.0036031	0.0928747	-0.0934298
ATG5|Q9H1Y0	0.0680275	0.0041944	-0.0583167	0.0913854
ATG7|O95352	8.34e-14	5.14e-21	0.235398	0.294176
ATG9A|Q7Z3C6	6.21e-18	0.00929182	0.270811	0.0830523
ATIC|P31939	3.57e-07	7.89e-06	0.161743	0.142187
ATL1|Q8WXF7	6.57e-17	0.0812947	-0.262514	0.0557131
ATL2|Q8NHH9	2.16e-08	0.075312	-0.177645	0.0568406
ATL3|Q6DD88	7.92e-09	0.390274	0.182998	-0.0274735
ATM|Q13315	0.991941	0.870655	-0.000323389	-0.00521326
ATN1|P54259	0.494007	0.117455	-0.0226636	0.0518482
ATOX1|O00244	0.351548	0.245414	-0.02979	0.0371393
ATP11A|P98196	1.29e-10	1.37e-06	0.20347	0.153527
ATP11B|Q9Y2G3	0.0168696	3.8e-10	0.076317	0.198294
ATP11C|Q8NB49	4.92e-05	3e-07	0.132414	0.166695
ATP12A|P54707	0.0070107	0.023381	-0.0866125	-0.0728663
ATP13A1|Q9HD20	0.00366909	0.0700168	-0.0927245	0.0579012
ATP13A2|Q9NQ11	0.141166	0.948209	0.0470381	0.00207761
ATP13A3|Q9H7F0	0.0938893	0.159512	0.0557511	0.0468258
ATP13A4|Q4VNC1	0.0740782	0.035833	0.0571405	0.0671229
ATP1A1|P05023	1.03e-13	0.000192289	-0.234542	-0.118846
ATP1A2|P50993	2.52e-08	0.382917	-0.176806	0.0279022
ATP1A3|P13637	1.63e-15	0.000477517	-0.250738	-0.111377
ATP1A4|Q13733	0.066008	0.36511	-0.0711717	-0.0350964
ATP1B1|P05026	4.8e-13	0.000615798	-0.228218	-0.109206
ATP1B2|P14415	3.09e-08	0.252527	-0.17569	0.0365856
ATP1B3|P54709	0.195562	0.00913357	0.04138	0.0832397
ATP1B4|Q9UN42	3.65e-09	1.39e-09	-0.187874	-0.192801
ATP23|Q9Y6H3	0.324062	0.629081	-0.033319	0.0163233
ATP2A2|P16615	3.58e-09	0.197736	-0.187118	0.0411797
ATP2A3|Q93084	0.159399	0.829172	-0.0604683	-0.00928048
ATP2B1|P20020	1.52e-05	0.0324551	-0.137688	0.0683275
ATP2B2|Q01814	1.21e-08	0.939939	-0.180763	-0.00240991
ATP2B3|Q16720	0.0277662	0.389862	-0.0702975	0.0274974
ATP2B4|P23634	8.78e-05	2.71e-29	0.124956	0.348086
ATP2C1|P98194	0.308541	2.22e-14	0.032561	0.240678
ATP4A|P20648	0.0180652	0.839703	-0.0762156	0.00652998
ATP5F1A|P25705	2.77e-12	0.008923	-0.220776	-0.0834935
ATP5F1B|P06576	7.24e-12	0.00853478	-0.216581	-0.0839757
ATP5F1C|P36542	2.84e-10	0.000381284	-0.1997	-0.113266
ATP5F1D|P30049	4.94e-10	0.0151705	-0.197026	-0.0775508
ATP5F1E|P56381	1.6e-09	0.000541579	-0.191222	-0.110307
ATP5IF1|Q9UII2	2.77e-05	0.28609	-0.13346	0.0341093
ATP5MC1|P05496	0.567192	0.36152	-0.0192704	0.030726
ATP5MD|Q96IX5	6.99e-11	3.64e-07	-0.206323	-0.161638
ATP5ME|P56385	2.74e-08	5.63e-06	-0.176357	-0.144441
ATP5MF|P56134	2.91e-12	2.23e-05	-0.220566	-0.134997
ATP5MG|O75964	1.71e-10	0.015007	-0.202117	-0.0776758
ATP5PB|P24539	2.04e-10	0.00931702	-0.201292	-0.0830228
ATP5PD|O75947	7.46e-11	0.00383332	-0.206018	-0.0922881
ATP5PF|P18859	5.85e-12	0.00485053	-0.217515	-0.0899117
ATP5PO|P48047	1.05e-10	0.00641499	-0.204429	-0.0870177
ATP6AP1|Q15904	0.0710696	5.46e-07	-0.0576853	0.159197
ATP6AP2|O75787	0.256088	7.78e-07	-0.0363125	0.157049
ATP6V0A1|Q93050	0.0108185	2.92e-05	-0.0813779	0.133081
ATP6V0A2|Q9Y487	0.866267	0.203141	0.00574743	-0.0434146
ATP6V0C|P27449	0.701171	1.25e-08	0.0122734	0.180568
ATP6V0D1|P61421	0.00938323	8.47e-05	-0.0829454	0.12523
ATP6V1A|P38606	1.71e-06	0.0150781	-0.152162	0.0776213
ATP6V1B1|P15313	0.0137442	0.508295	-0.0807271	0.0217062
ATP6V1B2|P21281	9.31e-07	0.00170301	-0.155943	0.100105
ATP6V1C1|P21283	1.49e-08	0.00183272	-0.179656	0.0994197
ATP6V1C2|Q8NEY4	0.0247906	0.560109	-0.0791124	0.0205666
ATP6V1D|Q9Y5K8	1.22e-06	0.0257713	-0.154274	0.0712237
ATP6V1E1|P36543	2.67e-06	0.000839176	-0.149319	0.10651
ATP6V1F|Q16864	7.6e-08	0.00198781	-0.170695	0.0986567
ATP6V1G1|O75348	0.243402	0.0039863	-0.0372979	0.0918967
ATP6V1G2|O95670	1.73e-05	0.00124539	-0.136807	0.102981
ATP6V1H|Q9UI12	4.09e-09	0.52371	-0.186437	0.0203925
ATP7A|Q04656	0.609368	0.0236383	-0.0165034	0.0729962
ATP8A1|Q9Y2Q0	9.61e-25	1.72e-41	0.31982	0.412225
ATP8A2|Q9NTI2	0.680359	1.47e-06	0.0131763	0.153095
ATP9A|O75110	3.27e-05	4.09e-14	0.132276	0.238258
ATP9B|O43861	0.421449	0.0933522	0.0286232	0.0597031
ATPAF1|Q5TC12	2.97e-14	0.00461398	-0.239518	-0.090421
ATPAF2|Q8N5M1	0.481469	0.00262819	0.0225125	0.0959932
ATRN|O75882	0.000732102	0.109304	-0.107706	0.0511844
ATRNL1|Q5VV63	0.755365	0.00268222	-0.00996533	0.0957967
ATRX|P46100	0.000653224	7.54e-11	0.108696	0.205965
ATXN1|P54253	0.206341	0.0102807	-0.0414984	0.0841595
ATXN10|Q9UBB4	0.190776	0.374183	-0.0418268	0.0284179
ATXN1L|P0C7T5	0.536569	0.184364	-0.0206039	0.0442386
ATXN2|Q99700	6.27e-06	0.100839	-0.143721	0.0524443
ATXN2L|Q8WWM7	7.61e-12	0.824667	-0.216362	-0.007086
ATXN3|P54252	0.0028883	0.000939041	-0.0950785	-0.105516
ATXN7L3B|Q96GX2	0.00162277	1.27e-16	0.101382	0.262212
AUH|Q13825	8.5e-12	0.0315112	-0.215868	-0.0687035
AUP1|Q9Y679	0.05283	0.211006	-0.0618728	0.0399906
AURKAIP1|Q9NWT8	0.0126372	0.0212238	-0.0923253	0.0853233
AVEN|Q9NQS1	0.0322473	0.00776115	0.0684095	0.0849982
AVL9|Q8NBF6	4.2e-08	3.27e-06	-0.174011	0.148001
AXL|P30530	0.828128	0.12956	-0.00739663	0.0516102
AZGP1|P25311	0.0504623	0.000260522	0.0625016	-0.116401
AZI2|Q9H6S1	3.77e-08	0.326115	-0.174609	-0.0314002
AZU1|P20160	0.636902	0.59744	0.0163002	0.0182354
B2M|P61769	4.42e-08	0.431064	0.174253	0.0252574
B3GAT1|Q9P2W7	0.519249	0.0928434	-0.0221886	0.0578169
B3GAT3|O94766	1.83e-06	1.33e-10	0.151732	0.203294
B3GLCT|Q6Y288	1.95e-07	2.21e-10	0.165305	0.200897
B4GALNT1|Q00973	0.00868366	7.64e-12	0.0846559	0.218533
B4GAT1|O43505	1.8e-13	9.32e-09	0.232261	0.182136
B9D1|Q9UPM9	1.28e-06	3.14e-11	0.162315	0.221234
BAALC|Q8WXS3	0.000590755	0.0205426	-0.109563	0.0739841
BABAM1|Q9NWV8	3.63e-11	0.00713556	-0.209339	0.085894
BABAM2|Q9NXR7	0.000537543	0.000359336	-0.110371	0.113759
BACE1|P56817	8.6e-23	5.25e-34	0.306711	0.374599
BAD|Q92934	0.347109	2.01e-11	0.0300655	0.21203
BAG1|Q99933	0.438141	0.366344	0.024795	0.0288871
BAG2|O95816	0.694628	0.000960276	-0.0125561	0.105317
BAG3|O95817	3.8e-32	1.1e-17	0.364433	0.268812
BAG4|O95429	0.00536201	3.33e-14	0.088883	0.239072
BAG5|Q9UL15	3.39e-07	0.000548253	-0.162048	-0.110202
BAG6|P46379	0.000869815	0.021363	-0.106194	0.0735133
BAHCC1|Q9P281	1.63e-11	3.7e-06	0.215123	0.148724
BAIAP2|Q9UQB8	2.29e-27	0.220646	-0.33647	0.0391602
BAIAP3|O94812	0.0267159	7.88e-05	-0.0707777	0.12577
BANF1|O75531	7.26e-16	0.00296751	0.253758	0.0948149
BAP18|Q8IXM2	0.0486447	0.0885552	-0.0642601	-0.0555199
BARGIN|Q6ZT62	5.04e-05	0.833346	-0.12911	-0.00672987
BASP1|P80723	1.89e-09	0.000147787	-0.190383	0.120928
BAX|Q07812	0.000646186	2.07e-09	0.10879	0.189917
BAZ1B|Q9UIG0	0.922463	0.11382	0.0031131	-0.0505435
BBOX1|O75936	2.28e-33	7.91e-13	0.371151	0.226123
BBS1|Q8NFJ9	1.64e-15	1.58e-26	0.250718	0.331258
BBS2|Q9BXC9	8.72e-13	2.75e-20	0.225712	0.288855
BBS4|Q96RK4	2.68e-13	2.66e-14	0.231904	0.241283
BBS5|Q8N3I7	1.53e-11	5.9e-19	0.214875	0.280885
BBS7|Q8IWZ6	9.65e-10	3.73e-22	0.193733	0.302284
BBS9|Q3SYG4	5.29e-14	7.91e-15	0.237229	0.2447
BCAM|P50895	1.26e-07	8.05e-11	0.167828	0.205663
BCAN|Q96GW7	0.136436	0.229136	-0.0476043	0.0384501
BCAP29|Q9UHQ4	1.58e-10	0.563559	-0.202502	0.0184716
BCAP31|P51572	0.313787	0.0052274	0.03221	0.0891449
BCAR1|P56945	0.0475152	1.09e-09	-0.0633197	0.193144
BCAR3|O75815	1.7e-10	1.68e-09	0.202139	0.190961
BCAS1|O75363	0.684263	3.54e-14	-0.0130061	-0.238825
BCAS2|O75934	0.923111	0.0340337	-0.00309017	0.0677884
BCAS3|Q9H6U6	2.67e-12	0.222464	-0.220929	-0.0390065
BCAT1|P54687	9.11e-18	0.00125506	-0.269482	-0.10291
BCAT2|O15382	0.350362	0.274336	0.0298634	0.0349527
BCCIP|Q9P287	0.0640853	0.897139	0.0591704	0.00413483
BCHE|P06276	0.958334	4.49e-05	0.00167616	-0.130364
BCKDHA|P12694	6.67e-05	9.89e-05	-0.127029	0.124041
BCKDHB|P21953	0.00019993	0.00484009	-0.118535	0.0899337
BCKDK|O14874	5.53e-07	0.262546	-0.159122	0.0358239
BCL10|O95999	0.000199547	0.0628606	0.123477	0.0619291
BCL11A|Q9H165	0.333468	0.408458	-0.0370894	0.0317027
BCL2|P10415	1.17e-06	9.43e-06	0.187842	0.171476
BCL2L1|Q07817	0.645258	0.309366	-0.0147237	-0.0325055
BCL2L13|Q9BXK5	0.132482	0.181982	-0.0480894	0.0426698
BCL2L2|Q92843	6.92e-21	6.76e-10	-0.293237	-0.195487
BCL7A|Q4VC05	0.206254	6.48e-05	0.0424077	0.133492
BCL7B|Q9BQE9	0.0849241	9.36e-07	0.0564631	0.159835
BCLAF1|Q9NYF8	6.42e-10	2.96e-12	0.195743	0.220489
BCR|P11274	0.0497772	1.73e-10	-0.0626881	0.202079
BCS1L|Q9Y276	0.000449991	0.252945	-0.111878	-0.0365534
BDH1|Q02338	5.66e-12	0.137953	-0.21766	-0.0474211
BDH2|Q9BUT1	1.85e-39	8.15e-20	0.402482	0.285338
BECN1|Q14457	2.49e-07	0.226424	-0.163876	-0.0386749
BEGAIN|Q9BUH8	4.08e-11	0.000871717	-0.209017	0.106283
BET1|O15155	0.938637	3.29e-11	-0.00250491	0.213345
BET1L|Q9NYM9	0.844262	0.289458	-0.00707698	0.0381486
BGLAP|P02818	0.00942546	0.481756	0.105301	0.0286065
BGN|P21810	4.61e-05	0.37715	0.129768	0.0282419
BHMT|Q93088	0.0675538	0.947326	-0.0584769	-0.00211524
BICD1|Q96G01	0.70195	2.79e-12	0.0122397	0.220738
BICD2|Q8TD16	0.737596	0.266234	0.0107158	-0.0355485
BID|P55957	1.36e-06	0.00769979	-0.153605	-0.0850831
BIN1|O00499	0.000599814	2.87e-10	-0.109432	-0.199649
BIN2|Q9UBW5	0.00233035	0.000130611	0.101308	0.127099
BIN3|Q9NQY0	0.00126432	0.0409936	0.103212	-0.0655284
BIRC2|Q13490	2.14e-23	8.3e-09	-0.310843	-0.18275
BIRC6|Q9NR09	4.53e-06	0.98839	-0.145876	0.000465433
BLMH|Q13867	0.149613	0.000443598	-0.0460623	-0.111998
BLNK|Q8WV28	0.177593	0.0172081	0.0478637	-0.0844709
BLOC1S1|P78537	8.24e-20	2.78e-08	0.285303	0.176277
BLOC1S2|Q6QNY1	4.22e-06	0.0132219	0.14635	0.0791253
BLOC1S3|Q6QNY0	6.18e-18	7.59e-27	0.275616	0.339018
BLOC1S4|Q9NUP1	0.0023949	0.00223843	0.120197	0.120996
BLOC1S5|Q8TDH9	0.044123	0.37285	0.0657407	-0.0291297
BLOC1S6|Q9UL45	4.49e-06	0.00179687	0.158456	0.108208
BLVRA|P53004	2.52e-22	8.62e-25	0.303474	0.32013
BLVRB|P30043	8.85e-29	1.27e-12	0.345036	0.224133
BMI1|P35226	0.00101052	0.0969331	0.104969	-0.0531084
BMP2K|Q9NSY1	7.61e-09	2.27e-10	0.183206	0.200784
BMPER|Q8N8U9	1.2e-24	6.01e-16	0.350462	0.27999
BMPR1A|P36894	9.96e-06	3.1e-07	0.150892	0.174425
BMPR2|Q13873	0.0464073	2.91e-29	0.0636383	0.347905
BMS1|Q14692	0.994416	0.527664	0.000230809	-0.0208259
BNIP1|Q12981	0.000772172	0.00537281	-0.107241	0.0888623
BNIP2|Q12982	0.0243076	0.119339	0.0977348	0.0676741
BNIP3|Q12983	2.49e-13	0.00988766	-0.23093	-0.0823716
BNIP3L|O60238	4.62e-07	0.440694	-0.162772	-0.0250576
BOD1|Q96IK1	0.0502654	0.00249067	-0.0628768	0.0970059
BOD1L1|Q8NFC6	0.325763	1.01e-05	0.0315037	0.140876
BOLA1|Q9Y3E2	0.00249006	0.855186	-0.0965132	-0.00583734
BOLA2|Q9H3K6	3.02e-05	0.135034	0.132854	-0.0477752
BOLA3|Q53S33	2.24e-10	0.000102024	-0.200831	-0.123805
BOP1|Q14137	0.0409699	0.0148002	0.0671794	0.0800719
BORCS5|Q969J3	0.417053	0.812601	0.0259526	0.00758255
BORCS6|Q96GS4	1.99e-16	4.82e-11	0.258522	0.208038
BORCS7|Q96B45	0.000128213	5.14e-05	0.122039	0.12897
BORCS8|Q96FH0	3.71e-16	1.82e-10	0.256491	0.202023
BPGM|P07738	0.000476118	0.673205	0.111401	-0.013489
BPHL|Q86WA6	0.852078	0.960517	0.00596404	0.00158339
BPI|P17213	0.541459	0.537533	0.024893	-0.0251351
BPNT1|O95861	4.2e-08	0.0768761	0.174002	0.056539
BPTF|Q12830	0.0632781	0.24306	0.0607632	0.0382143
BRAF|P15056	4.69e-18	0.75823	-0.271778	0.00984484
BRAP|Q7Z569	0.0138535	8.91e-06	0.0785937	0.141367
BRAT1|Q6PJG6	0.00612502	0.832787	0.0891057	0.00687703
BRCC3|P46736	0.028987	3.43e-09	-0.0697586	0.187336
BRD2|P25440	3.38e-18	4.74e-15	0.284471	0.257217
BRD3|Q15059	8.28e-12	1.99e-07	0.218065	0.166792
BRD4|O60885	8.24e-16	1.08e-19	0.253286	0.284407
BRD8|Q9H0E9	0.123747	0.0140747	0.0499739	0.0796404
BRD9|Q9H8M2	0.0305412	0.0113602	0.0720663	0.0843006
BRF1|Q92994	0.0554736	0.034634	0.0738051	0.0813908
BRI3BP|Q8WY22	0.000234198	0.0517991	-0.118107	0.0625926
BRINP1|O60477	2.6e-15	0.128706	-0.248964	0.0485632
BRINP2|Q9C0B6	1.18e-06	1.95e-05	-0.154503	0.135945
BRINP3|Q76B58	0.314909	3.17e-08	-0.0321355	0.175558
BRIX1|Q8TDN6	0.102909	0.227176	0.0521287	-0.0386124
BRK1|Q8WUW1	0.0552838	2.4e-18	-0.0612455	0.274078
BRMS1L|Q5PSV4	0.00106578	3.38e-07	0.107089	0.166235
BROX|Q5VW32	0.0518589	0.000222605	0.0621278	-0.117673
BRPF1|P55201	0.00457655	0.0214373	-0.108058	-0.0877483
BRSK1|Q8TDC3	1.6e-16	0.500737	-0.259301	-0.0215337
BRSK2|Q8IWQ3	1.55e-12	0.0674135	-0.22326	-0.058447
BSCL2|Q96G97	1.75e-07	0.425632	-0.165944	0.0254777
BSDC1|Q9NW68	0.0109526	1.3e-07	-0.0812411	0.16763
BSG|P35613	3.37e-05	4.28e-05	-0.132048	0.130317
BSN|Q9UPA5	7.04e-13	0.00378885	-0.226615	0.0924046
BST2|Q10589	3.39e-08	0.00661579	0.176529	0.087364
BTAF1|O14981	0.00957234	0.00421093	0.0827272	0.0913458
BTBD1|Q9H0C5	0.137436	0.0504612	-0.0474834	0.0625019
BTBD10|Q9BSF8	0.699789	0.000135861	-0.0128781	0.126918
BTBD11|A6QL63	0.436753	4.93e-12	0.0248702	0.218266
BTBD17|A6NE02	2.4e-05	0.0955553	-0.13448	-0.053274
BTBD2|Q9BX70	0.000111053	0.0176373	-0.127015	0.0781843
BTBD8|Q5XKL5	0.186408	0.698743	-0.044405	0.0130126
BTBD9|Q96Q07	0.279952	0.213177	0.035408	0.0407932
BTD|P43251	0.16739	0.961543	0.0441378	0.00154224
BTF3|P20290	0.299338	0.179936	-0.0331862	0.0428701
BTF3L4|Q96K17	8.77e-10	0.252833	-0.194204	0.0365621
BTK|Q06187	0.161314	0.34388	0.0552162	0.0373289
BTN2A1|Q7KYR7	0.0778443	0.354366	-0.0563548	-0.0296162
BTN3A1|O00481	0.569019	0.00294369	0.0243797	0.126801
BTN3A3|O00478	6.56e-06	0.0205774	0.143424	0.0739638
BTRC|Q9Y297	0.602735	0.335935	-0.0218648	0.0404111
BUB3|O43684	5.17e-28	4.99e-18	0.340424	0.271564
BUD31|P41223	1.31e-13	1.86e-09	0.233578	0.19046
BYSL|Q13895	0.80182	0.0628754	-0.00848252	0.0628019
BZW1|Q7L1Q6	0.000184983	0.81457	0.119154	-0.00750138
BZW2|Q9Y6E2	1.51e-15	0.924927	-0.251019	0.00301389
C11orf49|Q9H6J7	0.688541	0.863471	0.0136956	0.00587563
C11orf54|Q9H0W9	1.56e-06	0.388725	0.152741	-0.0275633
C11orf68|Q9H3H3	2.05e-16	6.63e-06	-0.25841	-0.143349
C11orf87|Q6NUJ2	0.532876	0.0766771	0.0262199	0.0743411
C11orf96|Q7Z7L8	0.00232863	0.901659	0.10171	0.00413844
C12orf10|Q9HB07	0.00581759	0.00396941	0.0880388	0.0919392
C12orf29|Q8N999	0.295347	0.403206	-0.0347081	0.0277277
C12orf4|Q9NQ89	0.101036	1.13e-08	-0.052414	0.181137
C12orf45|Q8N5I9	1.29e-10	0.444671	-0.211437	-0.0254241
C12orf57|Q99622	1.08e-12	0.157198	-0.224797	0.045221
C12orf65|Q9H3J6	0.0588974	0.958552	-0.0634864	-0.00174847
C12orf66|Q96MD2	0.0278155	0.000745143	0.081989	0.125404
C12orf73|Q69YU5	7.27e-12	0.768363	-0.217543	0.00946349
C15orf40|Q8WUR7	0.112632	0.000566138	0.0508402	0.110208
C15orf61|A6NNL5	0.682455	0.501544	-0.0142385	-0.0233879
C16orf45|Q96MC5	1.23e-07	8.98e-20	0.167952	0.285023
C16orf58|Q96GQ5	0.00125424	0.000188777	-0.102916	0.118993
C16orf62|Q7Z3J2	9.28e-16	4.51e-15	0.25284	0.246863
C16orf70|Q9BSU1	0.000275241	0.00382312	-0.115953	0.0923148
C17orf100|A8MU93	1.81e-13	9.11e-21	-0.233065	-0.293378
C17orf75|Q9HAS0	1.49e-06	0.756036	-0.153028	0.00993707
C17orf80|Q9BSJ5	0.0363426	0.115031	0.0721452	0.0543524
C18orf25|Q96B23	0.000591398	0.477375	-0.109777	0.0227698
C18orf32|Q8TCD1	7.6e-13	1.26e-10	-0.226293	-0.203576
C19orf12|Q9NSK7	0.00087062	0.213954	-0.106186	0.0397337
C19orf25|Q9UFG5	0.00107911	0.0161823	-0.104594	0.0770385
C19orf53|Q9UNZ5	0.402646	0.259769	0.0270413	-0.0364071
C1GALT1|Q9NS00	0.219658	0.069091	-0.0486232	-0.0719597
C1orf122|Q6ZSJ8	0.646559	0.291881	-0.0146882	-0.0337542
C1orf167|Q5SNV9	1.59e-06	0.000807128	0.177529	0.124417
C1orf198|Q9H425	0.0302215	0.00107309	0.0692332	-0.104324
C1orf21|Q9H246	0.207876	5.2e-10	-0.040266	0.196772
C1orf216|Q8TAB5	0.519143	0.0097647	-0.0255485	0.102156
C1orf43|Q9BWL3	3.65e-05	7.7e-09	0.131478	0.183146
C1orf50|Q9BV19	8.61e-10	0.715106	-0.195183	-0.0117284
C1orf52|Q8N6N3	0.732426	0.00423783	-0.0111246	0.0928558
C1QA|P02745	4.22e-10	0.000550777	0.19779	0.110163
C1QB|P02746	1.56e-12	0.000339036	0.223232	0.114241
C1QBP|Q07021	0.000290447	0.346958	-0.115514	0.0300749
C1QC|P02747	3.54e-12	0.00022537	0.219715	0.117574
C1QL2|Q7Z5L3	0.116808	0.00717944	-0.0643092	0.110018
C1QL3|Q5VWW1	0.000145366	0.0089462	-0.121058	0.0834652
C1QTNF4|Q9BXJ3	0.0932187	7.38e-08	0.0536526	0.17086
C1QTNF5|Q9BXJ0	1.54e-13	5.97e-18	0.279443	0.324345
C1R|P00736	1.21e-06	0.0294622	0.154342	0.0695541
C1S|P09871	1.55e-08	0.0498572	0.179421	0.0626662
C2|P06681	0.5798	0.299346	-0.017948	-0.0336358
C20orf194|Q5TEA3	0.079509	0.430831	-0.0561284	0.0252313
C20orf27|Q9GZN8	4.45e-05	0.825648	-0.130037	-0.00704572
C22orf39|Q6P5X5	0.0978594	9.52e-05	0.0572549	0.134482
C2CD2|Q9Y426	1.31e-05	0.0283997	0.138707	0.0700154
C2CD2L|O14523	3.82e-07	0.00238738	-0.161338	0.096917
C2CD4C|Q8TF44	5.36e-13	0.0721051	-0.227757	0.0574754
C2CD5|Q86YS7	0.994017	7.14e-05	-0.000239832	0.126517
C2orf42|Q9NWW7	0.000307831	0.0240769	0.135426	0.084899
C2orf49|Q9BVC5	0.000867015	0.023631	0.106439	0.0724369
C2orf69|Q8N8R5	0.000304343	0.00300518	-0.115131	0.0946918
C2orf72|A6NCS6	8.47e-15	2.85e-13	0.244436	0.230383
C2orf76|Q3KRA6	0.293408	0.0845512	0.0344891	-0.0565914
C2orf88|Q9BSF0	2.32e-05	0.0201027	0.13473	-0.0742433
C3|P01024	5.21e-05	0.908738	0.128864	0.0036664
C3orf18|Q9UK00	0.000908594	0.0526003	0.133877	0.0784505
C3orf33|Q6P1S2	0.00758843	0.457004	-0.0852389	-0.0237865
C3orf38|Q5JPI3	0.000360951	0.000160253	0.113838	0.120414
C4A|P0C0L4	1.78e-49	1.89e-09	0.447694	0.190379
C4B|P0C0L5	8.26e-31	9.83e-05	0.356891	0.124091
C4BPA|P04003	0.000122266	0.920377	0.122408	0.00319716
C4BPB|P20851	0.0227677	0.992592	0.0793292	0.000323934
C4orf3|Q8WVX3	0.522479	0.0144723	-0.0208292	0.0795255
C4orf33|Q8N1A6	0.00783218	0.295328	0.100291	0.0395528
C4orf48|Q5BLP8	2.08e-07	0.0596629	0.172012	-0.0628012
C5|P01031	0.0998038	0.565405	0.0526041	-0.0183842
C5orf22|Q49AR2	0.00227916	0.0948579	-0.0974594	0.0534408
C5orf24|Q7Z6I8	0.062839	0.584876	0.0619686	-0.0182128
C5orf30|Q96GV9	0.0944749	3.02e-07	0.0561519	0.17086
C5orf51|A6NDU8	0.963771	0.778297	-0.00145279	0.00900473
C6|P13671	0.0126813	0.871584	0.0796796	-0.00517546
C6orf106|Q9H6K1	0.868955	0.0128722	0.00724549	0.108907
C6orf120|Q7Z4R8	0.525361	0.838879	0.0232108	-0.00743182
C6orf136|Q5SQH8	2.38e-07	0.0670283	-0.164133	-0.0585292
C6orf203|Q9P0P8	0.00198105	0.0248823	-0.0986888	0.0716565
C6orf47|O95873	0.00510056	0.751128	0.0907957	-0.0103031
C6orf89|Q6UWU4	0.00705383	0.879605	-0.0860162	0.00484468
C7|P10643	0.469316	0.0116294	0.0231407	-0.0805722
C7orf25|Q9BPX7	0.199762	0.000639205	0.0409945	0.108884
C7orf26|Q96N11	0.110311	0.0629086	0.0536825	0.0625096
C7orf43|Q8WVR3	0.0514836	0.000216791	-0.0622274	0.117886
C7orf50|Q9BRJ6	0.015402	0.000126972	0.0886784	0.139853
C8A|P07357	0.317184	0.743547	0.0320999	-0.0105015
C8B|P07358	0.78929	0.530436	0.00865409	-0.0203142
C8G|P07360	0.0491822	0.0387035	0.0661413	0.0695066
C8orf33|Q9H7E9	0.24333	0.00320858	0.0483539	0.121755
C8orf37|Q96NL8	1.34e-06	5.61e-08	0.156155	0.175158
C8orf82|Q6P1X6	0.693456	0.0162262	0.0126069	0.0767708
C9|P02748	0.00126899	0.277884	0.10281	-0.0346956
C9orf16|Q9BUW7	0.00126388	7.06e-08	0.102847	0.171111
C9orf40|Q8IXQ3	0.406574	0.14612	-0.0267744	0.0468695
C9orf64|Q5T6V5	0.000152993	0.572641	0.120656	0.0180432
C9orf72|Q96LT7	0.59581	7.91e-08	0.0169646	0.17047
C9orf78|Q9NZ63	4.43e-05	0.00312485	0.130329	0.0945024
CA1|P00915	0.189563	0.0743541	0.0419413	-0.0570279
CA10|Q9NS85	0.00690046	0.0019058	-0.086293	0.0991036
CA11|O75493	0.815506	0.00049088	-0.00746666	0.111199
CA14|Q9ULX7	0.00485864	1.72e-17	-0.0898946	-0.267268
CA2|P00918	3.67e-06	0.000770083	0.147255	-0.107264
CA3|P07451	2.21e-06	0.0237515	0.150538	0.0722268
CA4|P22748	1.75e-12	0.217707	-0.222739	0.0394105
CA5B|Q9Y2D0	0.0565841	2.94e-07	-0.0611728	-0.163555
CA7|P43166	2.63e-08	0.0181563	-0.178392	-0.0762349
CA8|P35219	1.2e-17	4.11e-14	0.268526	0.238238
CAAP1|Q9H8G2	0.723528	0.0314963	0.0132613	0.0805
CAB39|Q9Y376	1.78e-05	0.000312202	0.136609	0.114921
CAB39L|Q9H9S4	1.55e-05	4.01e-12	0.137568	0.219167
CABIN1|Q9Y6J0	0.0574057	0.35269	-0.0667951	0.032697
CABLES1|Q8TDN4	0.144394	3.55e-12	0.0466601	0.219694
CABLES2|Q9BTV7	0.000151784	0.0447442	-0.120719	-0.0641287
CABP1|Q9NZU7	2.89e-24	6.15e-13	-0.316671	-0.22718
CACFD1|Q9UGQ2	0.677788	0.404693	0.0153821	0.0308439
CACHD1|Q5VU97	1.08e-13	5.8e-19	0.23435	0.278863
CACNA1A|O00555	0.000378205	0.0278883	-0.113334	0.0702427
CACNA1B|Q00975	1.33e-08	5.92e-44	0.180246	0.423628
CACNA1C|Q13936	0.0506708	2.1e-05	-0.0624452	0.135433
CACNA1E|Q15878	0.387228	1.36e-14	-0.0276504	0.242609
CACNA1I|Q9P0X4	0.315459	8.07e-05	0.0344514	0.134721
CACNA2D1|P54289	1.92e-11	0.00131974	-0.212241	0.102453
CACNA2D2|Q9NY47	0.0113828	1.7e-12	0.0808118	0.222881
CACNA2D3|Q8IZS8	0.101657	0.000100221	-0.0523189	0.123942
CACNB1|Q02641	0.30415	2.04e-10	-0.0328578	0.201277
CACNB2|Q08289	0.00931179	2.09e-08	-0.0830289	0.177819
CACNB3|P54284	0.0144127	4.26e-12	-0.0781407	0.218908
CACNB4|O00305	0.0224253	0.000126771	-0.0729264	0.122127
CACNG2|Q9Y698	1.44e-07	0.0332604	-0.167058	-0.0680141
CACNG3|O60359	8.74e-14	0.332271	-0.23521	0.0310033
CACNG7|P62955	0.000116779	0.000408706	-0.124029	-0.113849
CACNG8|Q8WXS5	2.85e-16	0.0823169	-0.257203	-0.0555272
CACTIN|Q8WUQ7	0.614904	0.382482	0.0195881	0.0339975
CACUL1|Q86Y37	0.000284152	0.000612244	-0.119132	0.112506
CACYBP|Q9HB71	0.958632	0.524833	-0.00165904	0.0203373
CAD|P27708	3.78e-05	0.606004	0.131233	0.0164961
CADM1|Q9BY67	2.32e-06	0.00124734	-0.150218	0.102966
CADM2|Q8N3J6	1.64e-13	0.214515	-0.232652	-0.0396852
CADM3|Q8N126	9.78e-18	7.19e-05	-0.269237	-0.126462
CADM4|Q8NFZ8	0.130785	3.37e-17	-0.0483011	-0.264889
CADPS|Q9ULU8	2.39e-11	0.948462	-0.211239	0.00206741
CADPS2|Q86UW7	1.79e-07	0.0225294	-0.165784	-0.0728703
CALB1|P05937	1.3e-05	0.000561184	-0.138786	0.110003
CALB2|P22676	8.13e-12	3.1e-51	0.216068	0.454973
CALCOCO1|Q9P1Z2	1.63e-14	0.0775054	-0.241883	-0.056419
CALCOCO2|Q13137	1.14e-07	0.18458	0.168891	0.0425483
CALCRL|Q16602	0.100209	0.262024	0.0659199	-0.0450044
CALD1|Q05682	1e-06	0.000875362	0.155484	0.106138
CALHM2|Q9HA72	0.0122097	6.97e-08	0.0808124	0.172851
CALM1|P0DP23	4.73e-05	0.000412491	-0.129587	0.112609
CALML3|P27482	0.0196566	1.33e-05	-0.0747404	0.139025
CALR|P27797	0.00686302	1.6e-09	0.0863065	0.191225
CALU|O43852	1.85e-08	0.34751	-0.178475	0.0300405
CALY|Q9NYX4	0.217718	0.516724	-0.0394499	0.020758
CAMK1|Q14012	1.99e-09	0.14984	-0.190117	0.0460366
CAMK1D|Q8IU85	6.54e-06	5.15e-06	-0.143447	-0.145032
CAMK1G|Q96NX5	1.35e-07	0.616972	-0.167439	0.015996
CAMK2A|Q9UQM7	3.08e-05	0.00191778	-0.132694	0.0989943
CAMK2B|Q13554	0.410191	5.05e-05	-0.0263366	0.129103
CAMK2D|Q13557	0.000823595	2e-07	-0.106675	0.165144
CAMK2G|Q13555	1.58e-06	0.0633211	0.152652	0.0593409
CAMK2N1|Q7Z7J9	0.455535	1.62e-07	-0.0239996	0.167301
CAMK4|Q16566	3.79e-20	0.571442	-0.287817	-0.0180995
CAMKK1|Q8N5S9	0.00152873	0.0126478	-0.101105	-0.0796281
CAMKK2|Q96RR4	1.22e-31	1.36e-06	-0.361596	-0.153599
CAMKMT|Q7Z624	0.814067	0.845852	0.00789876	-0.00652955
CAMKV|Q8NCB2	0.575228	9.66e-30	0.0179217	0.350716
CAMLG|P49069	0.103195	0.00399391	-0.0520854	0.0918775
CAMSAP1|Q5T5Y3	3.24e-18	0.0057893	-0.273052	0.0880895
CAMSAP2|Q08AD1	0.307923	3.88e-10	-0.0326025	0.198196
CAMSAP3|Q9P1Y5	0.039194	5.06e-11	-0.0658853	0.207813
CAMTA1|Q9Y6Y1	0.48079	0.171576	0.0253788	0.0491912
CAMTA2|O94983	0.000427134	0.716319	-0.126075	0.0130568
CAND1|Q86VP6	0.281631	0.00530888	0.0344264	0.0889857
CAND2|O75155	0.00679255	0.677897	-0.0864156	0.0132837
CANT1|Q8WVQ1	0.0706452	0.00675188	-0.0656114	0.0981841
CANX|P27824	4.05e-09	3.13e-20	0.18649	0.288436
CAP1|Q01518	6.34e-10	5.09e-07	0.195806	0.159622
CAP2|P40123	1.72e-24	0.28025	-0.318155	-0.0345254
CAPG|P40121	4.07e-40	8.14e-19	0.405678	0.27773
CAPN1|P07384	1.28e-13	0.319386	0.23365	-0.0318397
CAPN2|P17655	6.08e-32	1.9e-07	0.363294	0.165467
CAPN5|O15484	0.413931	4.67e-21	0.0261269	0.294473
CAPN7|Q9Y6W3	6.18e-09	2.54e-06	0.18429	0.149642
CAPNS1|P04632	1.83e-27	0.0267925	0.337069	0.0707421
CAPRIN1|Q14444	5.91e-08	0.000377073	-0.172109	0.113359
CAPRIN2|Q6IMN6	0.348145	0.327148	-0.0300164	0.0313493
CAPS|Q13938	2.37e-20	0.0011426	0.289321	0.10376
CAPZA1|P52907	5.62e-05	0.407722	-0.128305	-0.0264757
CAPZA2|P47755	0.111792	1.54e-10	-0.0508288	0.202628
CAPZB|P47756	0.0178121	1.63e-14	-0.0756789	0.241881
CARD19|Q96LW7	0.408758	0.13036	0.0265397	-0.0485782
CARHSP1|Q9Y2V2	0.000740603	0.209592	0.107606	0.0401146
CARM1|Q86X55	3.97e-09	0.686515	-0.186586	-0.0129081
CARMIL1|Q5VZK9	3.31e-07	2.6e-26	0.162195	0.3299
CARMIL2|Q6F5E8	3.77e-14	0.379268	-0.23858	0.0281168
CARMIL3|Q8ND23	0.104803	0.180446	-0.053022	0.0437932
CARNS1|A5YM72	0.229987	4.28e-11	-0.03838	-0.20858
CARS|P49589	3.75e-07	0.917491	-0.161461	0.00331342
CARS2|Q9HA77	0.0228746	0.958559	-0.0726855	-0.001662
CARTPT|Q16568	0.000143349	3.53e-06	0.122038	0.14857
CASC3|O15234	0.0646789	0.0125877	0.0634346	0.0856048
CASC4|Q6P4E1	1.36e-05	9.13e-20	0.138451	0.284968
CASD1|Q96PB1	0.764756	0.0355675	-0.00980964	0.0688217
CASK|O14936	6.27e-09	7.67e-50	0.184222	0.449222
CASKIN1|Q8WXD9	5.53e-15	0.437832	-0.246086	0.0248118
CASKIN2|Q8WXE0	0.000635174	0.142377	0.108938	0.0468956
CASP1|P29466	0.0168815	0.00237267	0.0765041	0.0972239
CASP3|P42574	0.00336548	0.000200713	0.0936756	0.118624
CASP6|P55212	2.52e-08	7.17e-07	0.196248	0.174935
CASP7|P55210	3.75e-10	4.7e-09	0.215199	0.201531
CASP8|Q14790	0.814194	0.0906057	0.00998927	0.0718347
CASP9|P55211	0.684557	0.0107449	0.0142253	0.0891483
CAST|P20810	0.774424	9.09e-09	0.00916639	-0.182273
CASTOR1|Q8WTX7	0.209098	0.000142828	0.0429739	0.129632
CASTOR2|A6NHX0	2e-19	3.47e-05	-0.282392	-0.13184
CAT|P04040	0.000111438	0.118986	0.123126	0.0498344
CAV1|Q03135	2.82e-09	0.0447309	0.188333	0.0641327
CAV2|P51636	1.47e-07	0.0147867	0.168404	0.07853
CAVIN1|Q6NZI2	1.14e-09	0.002754	0.192896	0.095541
CAVIN2|O95810	4.19e-06	0.745596	0.146396	0.0103772
CAVIN3|Q969G5	5.55e-06	0.000693406	0.144533	0.108179
CBARP|Q8N350	1.32e-32	0.289409	-0.366975	-0.0338754
CBFB|Q13951	7.22e-10	0.871744	0.195458	-0.00517164
CBL|P22681	3.65e-09	0.957841	-0.187015	-0.00169081
CBLB|Q13191	0.741828	0.21503	0.0125636	0.0472597
CBLL1|Q75N03	0.0889932	1.4e-06	0.0607425	0.171199
CBLN1|P23435	0.0295912	1.69e-08	0.0842447	0.216257
CBLN2|Q8IUK8	0.985011	0.182619	0.000602429	0.042717
CBLN4|Q9NTU7	1.68e-07	0.00421726	-0.166918	-0.0917523
CBR1|P16152	0.0283062	6.59e-07	0.0700567	-0.15806
CBR3|O75828	8.8e-12	2.73e-08	0.215714	0.176364
CBR4|Q8N4T8	8.9e-05	5.89e-05	0.124848	0.127956
CBSL|P0DN79	2.11e-15	3.17e-06	0.249753	0.148201
CBWD1|Q9BRT8	0.0293623	0.000364844	0.0699908	0.114274
CBX1|P83916	6.12e-13	1.82e-06	0.227202	0.151763
CBX3|Q13185	0.0130194	0.0824918	0.0793004	0.0554956
CBX4|O00257	0.000300363	0.00335123	-0.15221	-0.123764
CBX5|P45973	1.51e-14	8.01e-16	0.242184	0.253389
CBX7|O95931	0.959693	0.688802	0.00171985	-0.013628
CC2D1A|Q6P1N0	4.34e-07	6.29e-34	0.160579	0.374175
CC2D1B|Q5T0F9	0.108221	3.68e-06	0.0513412	-0.147239
CCAR1|Q8IX12	1.23e-15	6.22e-08	0.251775	0.171824
CCAR2|Q8N163	0.259159	3.76e-07	0.0360791	0.161435
CCDC115|Q96NT0	0.00270518	0.012624	0.0957142	0.0796495
CCDC12|Q8WUD4	0.000232702	0.0924167	0.118281	0.0542293
CCDC120|Q96HB5	0.657959	0.000318493	-0.0170839	0.138248
CCDC124|Q96CT7	0.239201	0.6967	-0.0376321	0.0124664
CCDC127|Q96BQ5	4.3e-05	0.460346	-0.13029	-0.0236103
CCDC134|Q9H6E4	0.655718	0.808224	0.0156016	0.00849406
CCDC136|Q96JN2	1.11e-07	0.56244	-0.168546	-0.0185246
CCDC149|Q6ZUS6	0.104158	0.000119373	0.0556129	0.131201
CCDC167|Q9P0B6	3.43e-05	4.6e-06	0.1472	0.162607
CCDC177|Q9NQR7	0.00011783	0.0111131	-0.122694	0.0810792
CCDC186|Q7Z3E2	0.788934	0.0278884	-0.00856198	0.0702427
CCDC22|O60826	1.94e-11	1.89e-23	0.212183	0.3112
CCDC25|Q86WR0	0.00425807	0.000113396	-0.0912336	-0.122991
CCDC28A|Q8IWP9	6.5e-14	1.67e-26	0.236401	0.331104
CCDC28B|Q9BUN5	0.196706	0.000553915	0.0446144	0.118972
CCDC32|Q9BV29	0.0242037	0.946375	-0.0724783	0.0021657
CCDC43|Q96MW1	2.49e-11	0.887292	-0.211057	0.00453323
CCDC47|Q96A33	1.14e-09	6.08e-08	0.192892	0.171955
CCDC50|Q8IVM0	0.00460738	0.275579	-0.0904355	-0.0348624
CCDC51|Q96ER9	0.0119343	0.0952934	-0.0802821	0.053316
CCDC58|Q4VC31	4.47e-07	0.0117483	-0.160403	-0.0804584
CCDC6|Q16204	6.97e-06	9.69e-11	0.143018	0.204797
CCDC61|Q9Y6R9	0.278969	2.25e-05	0.0388123	-0.151129
CCDC80|Q76M96	0.401812	0.00058624	0.0271034	0.110818
CCDC85A|Q96PX6	0.00133143	1.67e-09	-0.102373	0.191005
CCDC85B|Q15834	1.8e-15	5.59e-54	0.254021	0.472207
CCDC85C|A6NKD9	0.112698	0.0153772	-0.0509094	0.0777121
CCDC86|Q9H6F5	0.00210123	0.980691	0.103253	0.000814726
CCDC88A|Q3V6T2	0.674806	0.127153	0.0134189	-0.0487612
CCDC9|Q9Y3X0	0.176221	0.969719	-0.0432385	-0.00121415
CCDC90B|Q9GZT6	0.947358	1.03e-13	0.00211177	0.234527
CCDC91|Q7Z6B0	0.00440591	0.00036934	-0.0908889	-0.113531
CCDC92|Q53HC0	0.000612658	0.929709	-0.10925	0.00282137
CCDC93|Q567U6	2.33e-17	1.74e-25	0.266204	0.324643
CCDC97|Q96F63	0.0111701	0.155368	0.0817337	0.0458209
CCK|P06307	0.037389	1.04e-06	0.066502	0.155268
CCKBR|P32239	0.890195	0.000587646	0.00482849	0.119784
CCM2|Q9BSQ5	9.41e-05	0.0178941	-0.124427	0.0756248
CCN3|P48745	0.210558	0.000156812	0.05211	0.156462
CCNH|P51946	0.0849114	0.121192	0.0629111	0.0566016
CCNK|O75909	0.0311586	4.33e-05	0.0718417	0.135862
CCNL1|Q9UK58	0.00646798	0.00304582	0.0993518	0.108059
CCNT1|O60563	0.0340313	0.261935	0.0872852	0.0462584
CCNT2|O60583	0.448445	0.529343	0.0282535	-0.0234467
CCNY|Q8ND76	1.02e-20	0.0903786	-0.292025	0.0541232
CCNYL1|Q8N7R7	1.77e-12	0.145664	-0.222702	0.0465131
CCP110|O43303	0.00883426	0.0541361	0.0844236	-0.0621417
CCPG1|Q9ULG6	0.880036	0.138285	0.0061691	0.060531
CCR1|P32246	3.27e-06	0.010259	0.153713	0.0851505
CCS|O14618	0.479152	0.106249	-0.0226316	0.0516298
CCSAP|Q6IQ19	0.832189	7.22e-09	0.0067773	0.18348
CCSER2|Q9H7U1	0.219757	0.844361	0.0419623	-0.00671582
CCSMST1|Q4G0I0	0.000500646	0.221375	-0.111889	0.0394222
CCT2|P78371	7.97e-06	0.794154	-0.14212	0.00834528
CCT3|P49368	0.000102674	0.636202	-0.123756	-0.0151284
CCT4|P50991	0.000143502	0.85978	-0.121159	0.00565016
CCT5|P48643	1.85e-06	0.322184	-0.151642	-0.0316562
CCT6A|P40227	8.15e-05	0.211786	-0.125524	0.0399223
CCT6B|Q92526	0.162583	0.0910699	0.0466654	0.0564539
CCT7|Q99832	7.24e-08	0.156397	-0.170974	-0.0453084
CCT8|P50990	0.000478806	0.616032	-0.111354	0.0160387
CCZ1B|P86790	0.0151846	0.405577	-0.0775401	0.026597
CD109|Q6YHK3	1.58e-34	1.04e-10	0.377384	0.204485
CD14|P08571	0.000265313	0.34762	0.116253	0.0300337
CD151|P48509	4e-30	5.73e-12	0.352944	0.217611
CD163|Q86VB7	2.85e-09	0.113371	0.188295	0.0506064
CD200|P41217	8.97e-15	0.238762	-0.244213	0.0376673
CD209|Q9NNX6	0.0572778	0.308019	0.0804613	0.043192
CD274|Q9NZQ7	0.0367332	0.00751046	0.0773767	0.0989386
CD276|Q5ZPR3	3.24e-06	1.4e-08	0.149828	0.182109
CD2AP|Q9Y5K6	1.09e-07	0.0422397	0.168676	0.0648971
CD2BP2|O95400	0.0156553	0.114219	0.0773449	0.0505913
CD302|Q8IX05	1.56e-10	8.41e-05	0.229106	0.141966
CD320|Q9NPF0	0.7536	0.0421851	-0.0130728	0.0844657
CD34|P28906	1.86e-08	9.09e-10	0.179098	0.194713
CD38|P28907	0.0564748	0.000295222	-0.0609493	-0.11538
CD3EAP|O15446	0.681116	0.170196	-0.0155701	0.0519356
CD40|P25942	0.0171279	1.22e-06	0.0897628	0.181548
CD44|P16070	1.9e-21	0.367398	0.297282	0.0288236
CD46|P15529	6.95e-05	1.68e-08	0.126717	0.178985
CD47|Q08722	7.11e-11	0.0010579	-0.206241	0.104452
CD53|P19397	0.00822904	0.210045	0.0851544	-0.0404487
CD55|P08174	0.687774	8.03e-08	-0.0128534	-0.17039
CD58|P19256	9.54e-16	1.45e-07	0.332563	0.221345
CD59|P13987	1.79e-06	5.63e-11	0.151871	0.207324
CD5L|O43866	0.966899	0.076659	-0.001351	-0.0575893
CD63|P08962	8.55e-07	1.07e-05	0.156471	0.140107
CD74|P04233	7.29e-05	0.00308807	0.127402	0.0952046
CD81|P60033	0.0407365	1.01e-11	-0.065377	-0.215116
CD82|P27701	0.535156	1.2e-11	0.0198335	-0.214339
CD9|P21926	0.529389	4.22e-12	0.0201144	-0.218949
CD97|P48960	0.492931	0.0708038	0.0224746	-0.0591773
CD99|P14209	5.43e-09	0.000201905	0.18497	0.118456
CD99L2|Q8TCZ2	0.0743096	0.000267369	0.0570366	0.11619
CDA|P32320	0.0378153	0.000732221	0.0705882	0.11455
CDC123|O75794	0.522742	0.699192	-0.0209161	0.0126467
CDC16|Q13042	0.00595962	0.276713	-0.0877878	0.0347803
CDC23|Q9UJX2	0.703644	0.227821	0.0121667	0.0385588
CDC26|Q8NHZ8	0.263036	0.0158345	-0.0357872	0.0770548
CDC27|P30260	0.857804	0.00183568	0.00573064	0.0994046
CDC34|P49427	5.99e-11	0.176473	-0.207033	0.0432133
CDC37|Q16543	2.53e-07	0.0155913	-0.163781	-0.0772343
CDC37L1|Q7L3B6	0.0668997	0.188069	-0.0585567	0.0420831
CDC40|O60508	0.0385493	0.000135381	0.0678206	0.124758
CDC42|P60953	5.98e-10	0.0041136	-0.196089	-0.0915812
CDC42BPA|Q5VT25	1.45e-07	2.37e-07	-0.167035	-0.164158
CDC42BPB|Q9Y5S2	2.24e-05	1.65e-12	-0.134965	0.223014
CDC42EP1|Q00587	0.953735	5.64e-13	0.00185566	-0.227547
CDC42EP2|O14613	0.348508	1.79e-10	-0.0302425	-0.203647
CDC42EP4|Q9H3Q1	3.33e-06	2.24e-14	0.14788	0.24063
CDC42SE2|Q9NRR3	1.89e-06	1.38e-09	-0.153239	-0.194116
CDC5L|Q99459	0.00010162	4.4e-07	0.123836	0.160506
CDC73|Q6P1J9	4.23e-16	2.21e-08	0.255756	0.177519
CDH10|Q9Y6N8	7.27e-19	0.114293	-0.278109	0.0504776
CDH11|P55287	0.232875	2.38e-20	0.0381433	0.289311
CDH12|P55289	0.000733924	0.720272	-0.109251	0.0116208
CDH13|P55290	4.4e-08	0.0784478	-0.173747	0.0562409
CDH18|Q13634	0.00017747	0.0119277	-0.119484	0.0802884
CDH19|Q9H159	0.00974507	0.000706368	0.0838671	-0.109762
CDH2|P19022	8.11e-28	1.73e-67	0.339235	0.515021
CDH20|Q9HBT6	8.6e-20	2.27e-06	0.285161	0.150369
CDH22|Q9UJ99	5.32e-07	0.836145	-0.161742	-0.0067156
CDH4|P55283	3.59e-11	2.12e-22	0.209392	0.304002
CDH5|P33151	0.62194	0.510883	0.0157707	0.0210264
CDH6|P55285	0.98485	1.72e-06	-0.000607344	0.152105
CDH7|Q9ULB5	0.288356	0.3558	-0.0339494	0.0295281
CDH8|P55286	2.13e-07	0.000733583	-0.1648	0.107689
CDH9|Q9ULB4	9.93e-05	2.46e-05	-0.124202	0.134518
CDIP1|Q9H305	1.13e-05	0.00262957	-0.139731	-0.0959882
CDIPT|O14735	0.149795	1.65e-05	-0.0460416	0.137137
CDK11A|Q9UQ88	0.0957046	0.211489	0.0676846	0.0507869
CDK11B|P21127	0.0662202	4.74e-10	0.0587629	0.197422
CDK12|Q9NYV4	0.562185	0.414307	0.0199782	0.0281357
CDK13|Q14004	0.94468	0.196722	-0.00268574	0.0499358
CDK14|O94921	1.4e-13	0.280671	-0.233304	-0.0344952
CDK16|Q00536	6.19e-23	0.112457	-0.307693	-0.0507348
CDK17|Q00537	0.220644	0.0217162	-0.0391603	0.0733154
CDK18|Q07002	0.141896	0.00161707	-0.0469521	-0.100586
CDK19|Q9BWU1	0.022795	0.0318617	0.0770556	0.072644
CDK2|P24941	0.00139475	0.000664022	0.119462	0.127187
CDK20|Q8IZL9	0.624451	0.247493	-0.0175556	0.0414566
CDK2AP1|O14519	0.966514	0.381728	-0.00148284	-0.0308896
CDK4|P11802	1.69e-08	0.00269589	0.180142	0.0963876
CDK5|Q00535	8.7e-14	0.135923	-0.235229	-0.0476667
CDK5R1|Q15078	0.00319144	0.00369611	-0.0998629	0.0983236
CDK5R2|Q13319	9.74e-13	0.522351	-0.228926	-0.0208025
CDK5RAP1|Q96SZ6	0.0156021	0.0495471	-0.101962	0.0828821
CDK5RAP3|Q96JB5	1.15e-05	0.142722	0.139627	0.0468551
CDK6|Q00534	0.0215536	0.322072	0.0889082	-0.0383701
CDK7|P50613	0.529565	0.00207498	0.0229299	0.111974
CDK9|P50750	0.0135334	0.730717	-0.0789409	0.0110192
CDKAL1|Q5VV42	0.560528	0.506418	0.0201108	0.022956
CDKL5|O76039	0.000356791	4.84e-09	-0.113818	0.185564
CDKN1B|P46527	0.0285455	4.25e-05	0.0699512	-0.130372
CDKN1C|P49918	0.839382	0.00463989	0.00839776	-0.116897
CDKN2AIP|Q9NXV6	1.19e-09	0.000158027	0.192679	0.120401
CDKN2C|P42773	3.97e-15	0.00951692	0.249213	0.0834311
CDKN2D|P55273	0.0251718	5.93e-11	0.0750008	0.216968
CDR2L|Q86X02	0.468815	4.04e-15	-0.0231668	-0.247282
CDS1|Q92903	0.00277215	0.885306	-0.0954773	0.00461365
CDS2|O95674	0.00453757	2.98e-19	0.0905906	0.281083
CDV3|Q9UKY7	1.37e-06	0.020165	-0.15354	-0.0742063
CDYL|Q9Y232	0.797268	0.0816055	-0.00922437	-0.0624733
CDYL2|Q8N8U2	0.255877	0.00888962	-0.0408885	0.0939836
CEBPB|P17676	0.000809972	0.00181059	0.128525	0.119776
CEBPZ|Q03701	0.0854357	0.828821	-0.0575576	-0.00724131
CEBPZOS|A8MTT3	8.3e-11	0.375489	-0.205522	-0.0283403
CELF1|Q92879	0.39255	9.12e-09	-0.0273418	0.182251
CELF2|O95319	0.000153455	4.38e-09	-0.120633	0.186079
CELF3|Q5SZQ8	0.00038007	0.00221748	-0.118331	0.101971
CELF4|Q9BZC1	0.487706	4.24e-16	0.0221934	0.25575
CELF5|Q8N6W0	0.000375557	3.38e-07	-0.113682	0.162484
CELF6|Q96J87	0.000267659	3.63e-06	-0.116776	0.148086
CELSR2|Q9HCU4	0.150974	1.05e-06	-0.0459089	0.155215
CEMIP2|Q9UHN6	1.32e-08	7.15e-20	0.180828	0.28661
CEND1|Q8N111	4.91e-13	6.02e-09	-0.228123	-0.184429
CENPV|Q7Z7K6	4.79e-18	3.45e-22	0.271703	0.302522
CEP104|O60308	0.577681	0.879057	0.0200044	-0.00546766
CEP170|Q5SW79	0.382634	1.59e-08	-0.0279188	0.179307
CEP170B|Q9Y4F5	5.15e-21	0.802604	-0.294167	-0.00799535
CEP170P1|Q96L14	0.0724015	0.388514	-0.0718568	-0.0345238
CEP250|Q9BV73	0.102252	0.000541171	0.0525243	0.110935
CEP290|O15078	5.9e-12	0.00280463	-0.221611	-0.0972133
CEP350|Q5VT06	0.546202	0.0262083	0.0253501	0.0931997
CEP41|Q9BYV8	8.4e-08	0.286255	-0.170136	0.0340977
CEP44|Q9C0F1	0.11799	4.28e-05	0.0512968	-0.133745
CEP68|Q76N32	0.00130499	1.44e-05	0.106416	0.143251
CEP70|Q8NHQ1	0.00680818	0.000750268	-0.103381	0.128575
CEP76|Q8TAP6	0.479031	0.279243	-0.0234557	-0.0358473
CEP85|Q6P2H3	0.740569	0.0164655	0.0129813	0.0938304
CEP97|Q8IW35	0.000834097	3.78e-11	-0.106563	-0.209156
CEPT1|Q9Y6K0	0.89304	0.0591653	-0.00430061	-0.0602989
CERK|Q8TCT0	0.411412	0.0025442	0.026952	0.0988027
CERS1|P27544	2.02e-16	1.18e-12	0.258462	0.224446
CERS2|Q96G23	0.0127791	5.18e-08	0.0795114	-0.172845
CERS4|Q9HA82	0.710797	0.236928	0.011859	-0.0378147
CERS6|Q6ZMG9	0.428448	4.75e-11	0.025323	0.208106
CES1|P23141	3.99e-11	1.82e-06	0.208909	0.151762
CETN2|P41208	2.16e-09	4.6e-27	0.189692	0.334598
CETN3|O15182	0.0193344	0.203376	0.0904155	0.0492403
CFAP20|Q9Y6A4	0.118717	0.217049	-0.0498708	-0.0394669
CFAP298|P57076	0.000218668	7.39e-05	0.118724	0.127231
CFAP36|Q96G28	2.35e-09	4.16e-10	-0.189259	-0.197853
CFAP410|O43822	0.850056	0.984552	-0.00608401	0.000623137
CFB|P00751	0.51489	0.229817	-0.0208275	-0.038394
CFD|P00746	0.0984398	0.910062	0.0601447	-0.00411514
CFDP1|Q9UEE9	1.85e-14	1.22e-11	0.243208	0.21588
CFH|P08603	1.05e-05	0.736388	0.140279	-0.010767
CFHR2|P36980	0.00709842	0.674935	0.092827	0.014491
CFI|P05156	0.508306	0.183099	0.0211548	-0.042561
CFL1|P23528	7.53e-07	0.00608002	-0.157248	-0.0875791
CFL2|Q9Y281	0.00761121	4.55e-20	-0.0852069	-0.287228
CGGBP1|Q9UFW8	1.73e-08	3.07e-08	0.182847	0.179665
CGNL1|Q0VF96	1.87e-17	2.32e-21	0.266961	0.296661
CGREF1|Q99674	0.183555	0.153827	-0.0428465	0.0459444
CHADL|Q6NUI6	5.5e-12	0.00725725	0.234546	0.0924635
CHAMP1|Q96JM3	8.11e-09	2.07e-15	0.182869	0.249836
CHCHD1|Q96BP2	1.55e-10	0.0286792	-0.206013	-0.0711001
CHCHD10|Q8WYQ3	1.38e-06	0.0718902	-0.153515	-0.0575187
CHCHD2|Q9Y6H1	0.000364206	0.594121	-0.113648	-0.0170425
CHCHD3|Q9NX63	5.69e-10	0.459619	-0.19633	-0.0236485
CHCHD4|Q8N4Q1	1.49e-05	0.329453	-0.137829	-0.0311844
CHCHD5|Q9BSY4	0.4248	0.121295	-0.025938	0.0503288
CHCHD6|Q9BRQ6	2.11e-13	0.752617	-0.231612	-0.010081
CHCHD7|Q9BUK0	0.911873	0.0640419	-0.00353992	0.0591801
CHD1L|Q86WJ1	0.0424238	0.00137488	0.0664889	-0.104668
CHD2|O14647	0.236016	0.0501959	-0.0378883	0.0625739
CHD3|Q12873	0.801506	0.827845	0.00867134	0.00750096
CHD4|Q14839	1.92e-10	0.000209507	0.201582	0.11816
CHD5|Q8TDI0	0.000658756	4.29e-05	-0.109802	0.131704
CHD6|Q8TD26	0.00690445	0.279224	-0.088671	-0.0355764
CHD8|Q9HCK8	0.991425	0.416441	-0.000354052	0.0267644
CHDH|Q8NE62	8.5e-14	6.98e-10	0.235321	0.195333
CHERP|Q8IWX8	0.00108748	9.88e-11	0.104364	0.205014
CHGA|P10645	1.29e-22	2.41e-09	0.305507	0.189139
CHGB|P05060	0.0385067	5.76e-06	0.0661172	0.144296
CHI3L1|P36222	2.68e-06	0.219339	0.150679	0.0396376
CHIC1|Q5VXU3	0.0842343	0.00161526	0.0659234	0.120083
CHID1|Q9BWS9	0.639928	6.69e-06	-0.0149615	0.143289
CHKA|P35790	0.00113394	0.22197	0.104738	0.0393919
CHKB|Q9Y259	1.95e-17	7.01e-22	0.266821	0.300357
CHL1|O00533	8.84e-16	0.324212	-0.253024	0.0315239
CHM|P24386	2.52e-05	0.0472647	-0.134151	0.0633912
CHML|P26374	2.39e-10	0.53673	-0.200935	-0.0197976
CHMP1A|Q9HD42	0.00958955	7.01e-06	-0.0827075	0.142979
CHMP1B|Q7LBR1	0.625254	0.785733	-0.0156209	0.00869503
CHMP2A|O43633	1.54e-12	0.00233854	-0.223304	-0.0971147
CHMP2B|Q9UQN3	0.299661	8.7e-07	-0.0331641	-0.156365
CHMP3|Q9Y3E7	3.03e-16	5.44e-40	0.256983	0.405069
CHMP4A|Q9BY43	0.0375962	0.316129	0.06643	-0.0320546
CHMP4B|Q9H444	1.77e-05	0.0366104	-0.136642	-0.0667759
CHMP5|Q9NZZ3	2.82e-10	0.707522	-0.199733	-0.0119998
CHMP6|Q96FZ7	0.480484	2.86e-05	0.0225631	0.133235
CHMP7|Q8WUX9	3.25e-09	0.00313327	-0.187619	0.0942833
CHN1|P15882	0.00102919	4.35e-06	0.104698	0.146138
CHN2|P52757	3.38e-07	0.137775	-0.162064	-0.0474425
CHORDC1|Q9UHD1	0.489499	0.554339	0.0221021	0.0189099
CHP1|Q99653	1.4e-08	0.375551	-0.179963	-0.0283367
CHPF|Q8IZ52	0.423969	0.698805	-0.0363878	0.0176138
CHPT1|Q8WUD6	4.07e-06	1.52e-05	0.191628	0.180074
CHRD|Q9H2X0	2.51e-15	4.04e-06	0.252239	0.148515
CHRDL1|Q9BU40	5.46e-10	1.96e-08	0.262928	0.238714
CHRM1|P11229	0.26333	4.35e-06	0.0359123	0.146741
CHRM3|P20309	4.52e-23	5.47e-41	0.308628	0.40985
CHRM4|P08173	0.247791	0.0340352	-0.0369909	0.0677878
CHRNA4|P43681	0.000136569	0.120158	-0.149978	-0.0613977
CHST1|O43916	7.11e-11	1.59e-10	0.227497	0.223373
CHSY3|Q70JA7	0.178843	0.058843	-0.053542	0.0751973
CHTF8|P0CG12	0.280192	0.028334	-0.035816	0.0726488
CHTOP|Q9Y3Y2	0.0940019	0.0466071	0.0535249	0.0635803
CHUK|O15111	0.000112961	0.0027761	0.123021	0.0954635
CHURC1|Q8WUH1	1.4e-21	7.32e-29	0.299106	0.346526
CIAO1|O76071	1.41e-26	4.67e-21	0.331567	0.294477
CIAO2A|Q9H5X1	0.0110089	0.0661702	0.0917573	0.066375
CIAO2B|Q9Y3D0	0.0852921	0.000287009	0.0549966	0.115611
CIAO3|Q9H6Q4	0.0732603	0.395386	0.0572441	0.0271784
CIAPIN1|Q6FI81	1.27e-34	1.2e-14	-0.377897	-0.243073
CIB1|Q99828	0.112644	1.06e-08	0.0507604	-0.181633
CIC|Q96RK0	0.000463361	2.61e-08	0.111631	0.176627
CIRBP|Q14011	0.000103125	0.149151	-0.123723	-0.0461145
CISD1|Q9NZ45	1.36e-12	0.000639338	-0.223838	-0.108882
CISD2|Q8N5K1	0.000199907	0.000848141	0.118536	0.106416
CISD3|P0C7P0	0.00118946	6.55e-10	0.103397	0.195645
CIT|O14578	0.67589	7.31e-07	-0.0133715	0.157425
CKAP4|Q07065	0.0395792	0.00487904	-0.0657568	0.0898518
CKAP5|Q14008	2.06e-09	0.000163912	-0.189933	-0.120113
CKB|P12277	0.894997	0.000213248	0.00422146	0.118018
CKM|P06732	0.211271	0.454832	0.0399674	0.0239014
CKMT1A|P12532	0.000292597	0.947436	-0.115453	0.00210865
CKMT2|P17540	0.502648	0.429374	-0.0214378	0.0252722
CLASP1|Q7Z460	1.32e-09	0.00275456	-0.192172	-0.095539
CLASP2|O75122	2.27e-18	6.68e-05	-0.274261	-0.127022
CLASRP|Q8N2M8	0.275297	0.0115574	0.0455314	0.105161
CLCC1|Q96S66	2.92e-11	1.11e-09	0.210338	0.193042
CLCN2|P51788	0.0164795	0.0374388	0.0798318	-0.0693007
CLCN3|P51790	5.77e-20	2.75e-20	0.286459	0.288852
CLCN4|P51793	5.04e-06	6.87e-19	0.145182	0.278299
CLCN6|P51797	3.59e-22	2.94e-17	0.302403	0.265374
CLCN7|P51798	4.02e-50	1.31e-27	0.450388	0.337956
CLDN10|P78369	6.85e-46	9.52e-43	0.43229	0.418101
CLDN11|O75508	0.657018	4.03e-14	-0.0142015	-0.238317
CLDN12|P56749	0.0782907	3.85e-07	-0.0589837	0.168985
CLDN5|O00501	0.000102745	1.41e-07	0.124384	0.168046
CLDND1|Q9NY35	0.0107644	7.47e-17	-0.0814336	-0.262058
CLEC14A|Q86T13	0.756699	0.0966553	0.0102504	0.0549241
CLEC16A|Q2KHT3	0.0253695	5.53e-14	0.0714177	0.237046
CLEC2L|P0C7M8	1.47e-17	1.24e-32	-0.267821	-0.367122
CLEC3B|P05452	0.25723	0.0441163	-0.0362255	-0.0643179
CLGN|O14967	0.0378107	0.000867719	0.0663896	0.106269
CLIC1|O00299	2.94e-18	1.82e-05	0.273386	0.136454
CLIC2|O15247	3.08e-11	4.67e-12	0.210095	0.218507
CLIC4|Q9Y696	0.00741975	6.1e-06	0.0854787	-0.143905
CLIC5|Q9NZA1	0.0122	0.575052	-0.0803219	0.0179945
CLIC6|Q96NY7	0.0551139	0.00188742	0.0797538	0.128879
CLINT1|Q14677	7.55e-08	0.000186105	-0.170735	0.119106
CLIP1|P30622	4.29e-05	4.22e-21	0.130302	0.294791
CLIP2|Q9UDT6	0.00239656	1.9e-06	0.0968802	0.151494
CLIP3|Q96DZ5	5.11e-15	0.00951866	-0.246384	-0.0827887
CLIP4|Q8N3C7	0.520648	0.130278	-0.0205641	0.0484141
CLK4|Q9HAZ1	0.000296966	0.377429	0.131839	0.0322966
CLMN|Q96JQ2	0.246996	4.79e-08	0.0370152	-0.173285
CLMP|Q9H6B4	0.635053	0.00490973	0.0167428	0.0989903
CLN5|O75503	0.0145222	0.684458	0.0874846	0.0145736
CLN8|Q9UBY8	0.0175432	0.0812467	0.0798693	-0.0586727
CLNS1A|P54105	6.24e-17	1.13e-14	0.2627	0.243324
CLOCK|O15516	0.645853	3.23e-08	0.01755	0.208816
CLPB|Q9H078	0.0564253	0.682101	-0.0609615	-0.0131003
CLPP|Q16740	0.784741	3.62e-12	0.00873632	0.219616
CLPTM1|O96005	2.14e-16	0.133747	-0.258247	-0.0479331
CLPTM1L|Q96KA5	0.0476016	0.000569125	-0.0632951	0.109883
CLPX|O76031	0.208249	2.79e-08	0.0402331	0.176251
CLSTN1|O94985	3.71e-06	0.00832233	0.14718	0.084248
CLSTN2|Q9H4D0	2.03e-08	1.52e-05	0.179795	0.1391
CLSTN3|Q9BQT9	0.730698	0.159428	0.0110087	0.0449796
CLTA|P09496	0.00579751	0.000425436	-0.0880747	0.11235
CLTB|P09497	0.0134792	0.000244126	-0.078906	0.116928
CLTC|Q00610	0.000571303	0.00935556	-0.10985	0.0829777
CLTCL1|P53675	0.804963	0.00142853	0.00800079	0.103048
CLU|P10909	1.71e-90	1.79e-30	0.583529	0.354959
CLUH|O75153	4.35e-11	0.0434544	-0.208515	0.0645198
CLVS1|Q8IUQ0	5.13e-05	0.000255109	-0.128978	0.116571
CLVS2|Q5SYC1	0.411172	9.13e-11	0.0262815	0.205078
CLYBL|Q8N0X4	0.29683	0.558513	-0.0333589	-0.018711
CMAS|Q8NFW8	0.250494	5.43e-09	0.0367427	0.184967
CMBL|Q96DG6	3e-42	1.07e-36	0.415788	0.388703
CMC1|Q7Z7K0	0.000157897	0.353784	-0.120408	-0.029652
CMC2|Q9NRP2	2.72e-07	0.000599275	-0.163357	-0.10944
CMC4|P56277	8.65e-07	2.71e-05	0.158088	0.135055
CMIP|Q8IY22	0.307179	0.0101737	-0.0326527	-0.0820577
CMPK1|P30085	0.256675	0.000297862	0.0362678	-0.115307
CMPK2|Q5EBM0	0.00190592	0.000135598	0.0990525	0.121602
CMSS1|Q9BQ75	0.467983	0.0826453	0.0275345	0.0657851
CMTM4|Q8IZR5	1.35e-13	1.44e-25	0.233443	0.32516
CMTM5|Q96DZ9	0.861504	6.5e-14	-0.00558002	-0.236401
CMTM6|Q9NX76	4.85e-17	8.65e-17	0.264381	0.262306
CMTR1|Q8N1G2	0.000752334	5.91e-05	0.107468	0.127936
CNBP|P62633	0.857686	0.475647	-0.00573545	-0.0228124
CNDP1|Q96KN2	0.766255	3.07e-10	0.00950808	-0.199321
CNDP2|Q96KP4	1.24e-06	0.383904	0.15418	0.0278445
CNIH2|Q6PI25	0.541395	1.15e-15	0.0220558	0.283358
CNIH3|Q8TBE1	0.930549	0.676983	0.00385357	-0.018418
CNIH4|Q9P003	0.835987	0.00176906	-0.00669397	0.100834
CNK3/IPCEF1|G9CGD6	4.98e-19	0.026714	-0.279375	-0.0707786
CNKSR2|Q8WXI2	0.790916	2.94e-17	-0.00847964	0.265377
CNN1|P51911	0.016471	0.353165	0.0765963	0.0296902
CNN2|Q99439	0.0490279	0.539411	0.0642538	-0.0200522
CNN3|Q15417	4.04e-14	3.74e-11	0.238307	0.209199
CNNM1|Q9NRU3	0.0345875	0.155085	-0.0675114	0.0454522
CNNM2|Q9H8M5	0.397373	0.225973	-0.0270643	0.0387124
CNNM3|Q8NE01	7.96e-23	1.76e-16	0.306945	0.258963
CNNM4|Q6P4Q7	5.18e-08	0.465286	-0.172842	-0.0233511
CNOT1|A5YKK6	0.0431154	1.08e-18	0.0646242	0.276784
CNOT10|Q9H9A5	0.235922	0.00943524	-0.0378959	0.082885
CNOT11|Q9UKZ1	0.165601	0.000151042	-0.044761	0.121939
CNOT2|Q9NZN8	0.281406	0.000199793	0.0344778	0.118661
CNOT3|O75175	0.0380097	7.68e-12	0.0662871	0.21632
CNOT4|O95628	0.00137488	0.00581466	-0.102079	0.088044
CNOT6L|Q96LI5	0.573935	0.00542965	-0.0201497	0.0994023
CNOT7|Q9UIV1	0.303464	4.22e-08	0.0329044	0.173988
CNOT8|Q9UFF9	0.356135	0.942792	0.0354401	-0.00275699
CNOT9|Q92600	0.00489155	1.47e-13	0.0898257	0.233099
CNP|P09543	0.72138	5.2e-17	-0.0114059	-0.26335
CNPY2|Q9Y2B0	0.676495	0.138813	0.013345	0.047318
CNPY3|Q9BT09	0.313111	0.000214003	0.032255	0.11799
CNPY4|Q8N129	3.43e-10	8.47e-09	0.198793	0.182642
CNR1|P21554	0.00373875	1.86e-11	-0.0925373	0.212383
CNRIP1|Q96F85	0.00271976	7.92e-20	-0.0956622	0.28543
CNST|Q6PJW8	5.89e-08	8.53e-14	0.172131	0.235308
CNTFR|P26992	0.00173076	5.37e-17	0.0999544	0.263238
CNTN1|Q12860	1.07e-19	0.44037	-0.284442	-0.0246746
CNTN2|Q02246	0.0316596	1.11e-20	-0.0686438	-0.291755
CNTN3|Q9P232	0.00591528	4.26e-12	-0.0878655	0.218904
CNTN4|Q8IWV2	0.0150411	4.12e-08	-0.0776497	0.174113
CNTN5|O94779	2.4e-06	6.24e-31	0.149988	0.357586
CNTN6|Q9UQ52	0.0770891	1.57e-06	-0.0567891	0.153489
CNTNAP1|P78357	0.179679	1.38e-17	-0.0428955	-0.268025
CNTNAP2|Q9UHC6	2.85e-05	0.00195083	-0.133259	-0.0988335
CNTNAP3|Q9BZ76	0.338239	2.75e-06	0.0316079	0.153862
CNTNAP4|Q9C0A0	0.0312663	0.95617	-0.0688026	-0.00175788
CNTNAP5|Q8WYK1	0.0358011	5.26e-07	-0.0670659	0.159429
CNTRL|Q7Z7A1	0.0532659	0.203752	0.0673976	0.0443475
CNTROB|Q8N137	0.214462	0.057453	-0.0490215	0.0749631
COA1|Q9GZY4	1.46e-11	0.0059835	-0.215093	-0.0884245
COA3|Q9Y2R0	0.000117735	0.426013	-0.122701	0.0254567
COA4|Q9NYJ1	0.0409547	0.193646	-0.0653732	0.0416005
COA5|Q86WW8	0.337224	0.943044	-0.0306873	0.00228512
COA6|Q5JTJ3	1.91e-15	0.0237278	-0.250136	-0.072239
COA7|Q96BR5	1.46e-11	0.472618	-0.21345	-0.0229692
COASY|Q13057	2.1e-09	5.05e-14	0.189845	0.237415
COBL|O75128	0.000215195	8.45e-09	0.117945	0.182654
COBLL1|Q53SF7	0.0433535	3.94e-11	0.0645508	0.208963
COCH|O43405	0.131331	0.984309	0.0655636	0.000855514
COG1|Q8WTW3	0.370971	0.000112784	-0.0286094	0.123033
COG2|Q14746	0.0737843	1.06e-05	0.0571402	0.140171
COG3|Q96JB2	0.899813	0.0478752	0.00402678	0.0632175
COG4|Q9H9E3	0.578908	0.0179257	-0.0177494	0.075604
COG5|Q9UP83	0.000210733	0.000938653	-0.118113	0.105519
COG6|Q9Y2V7	0.00182124	0.0309298	-0.0994786	0.0689399
COG7|P83436	0.0615905	0.00696168	-0.0597333	0.0861555
COG8|Q96MW5	0.0611746	0.068338	-0.059829	0.0582512
COIL|P38432	0.0553538	0.918452	-0.0628534	-0.00336182
COL11A1|P12107	2.52e-24	2.56e-09	0.357251	0.21382
COL12A1|Q99715	2.72e-08	0.00189161	0.176388	0.0991233
COL14A1|Q05707	6.88e-05	0.101813	0.126797	0.0522951
COL15A1|P39059	0.000115606	0.00139049	0.124691	0.103515
COL16A1|Q07092	0.04159	0.0817293	0.0821253	0.0701924
COL18A1|P39060	1.36e-14	0.0187594	0.242585	0.0750667
COL1A1|P02452	1.99e-08	0.0122728	0.178098	0.0799677
COL1A2|P08123	4.16e-08	0.0118237	0.174064	0.0803866
COL21A1|Q96P44	9.08e-06	0.33193	0.168784	0.037153
COL23A1|Q86Y22	3.34e-10	0.00035975	0.203028	0.116135
COL25A1|Q9BXS0	1.11e-68	2.05e-57	0.552426	0.511083
COL26A1|Q96A83	0.00252706	3.93e-06	0.100221	0.152643
COL2A1|P02458	2.47e-07	0.0191775	0.165007	0.0753061
COL3A1|P02461	8.07e-07	0.0155587	0.160093	0.0788845
COL4A1|P02462	3.58e-17	3.36e-08	0.26468	0.175238
COL4A2|P08572	1.07e-16	1.39e-06	0.260753	0.153477
COL4A3|Q01955	0.253049	0.853638	0.042328	0.00683482
COL4A3BP|Q9Y5P4	0.0980582	8.09e-08	-0.0528765	0.170344
COL4A4|P53420	5.59e-06	2.32e-05	0.172903	0.161282
COL4A5|P29400	0.00852963	0.00213924	0.101395	0.11824
COL5A1|P20908	6.91e-06	0.539865	0.173891	0.0238854
COL5A2|P05997	3.04e-07	0.0103189	0.169611	0.0854134
COL6A1|P12109	3.01e-11	0.171959	0.210192	0.0436681
COL6A2|P12110	7.62e-11	0.144125	0.205917	0.0466914
COL6A3|P12111	1.53e-11	0.0785059	0.213236	0.05623
COL9A2|Q14055	0.977175	0.662145	0.00118747	-0.0181342
COLEC12|Q5KU26	4.18e-11	2.96e-12	0.211247	0.22317
COLGALT1|Q8NBJ5	0.0876628	0.00642654	0.0546124	0.0870432
COLGALT2|Q8IYK4	0.020981	0.0682412	0.0750832	-0.0593418
COMMD1|Q8N668	4.2e-09	1.85e-14	0.186292	0.24138
COMMD10|Q9Y6G5	1.27e-22	3.33e-30	0.305532	0.353404
COMMD2|Q86X83	8.23e-11	1.69e-18	0.205561	0.275259
COMMD3|Q9UBI1	3.72e-11	8.97e-09	0.209228	0.182339
COMMD4|Q9H0A8	7.58e-09	3.31e-05	0.183226	0.132175
COMMD5|Q9GZQ3	1.25e-10	4.83e-17	0.203588	0.263614
COMMD6|Q7Z4G1	7.88e-11	2.22e-11	0.20597	0.211797
COMMD7|Q86VX2	4.97e-17	1.76e-19	0.26351	0.282821
COMMD8|Q9NX08	8.61e-08	5.17e-08	0.169996	0.172856
COMMD9|Q9P000	1.59e-13	1.62e-13	0.232768	0.232706
COMT|P21964	5.33e-06	0.748396	0.144809	-0.010259
COMTD1|Q86VU5	0.242025	0.0159667	0.0374071	0.0769583
COPA|P53621	4.92e-12	3.96e-20	0.218276	0.287673
COPB1|P53618	2.26e-06	7.29e-12	0.150376	0.216546
COPB2|P35606	3.05e-21	3.58e-37	0.295814	0.391116
COPE|O14579	0.000604988	8.95e-09	0.109358	0.18235
COPG1|Q9Y678	7.51e-13	4.11e-11	0.226344	0.208773
COPG2|Q9UBF2	0.014194	4.74e-06	0.078316	0.145586
COPRS|Q9NQ92	8.71e-12	5.78e-18	0.215868	0.271193
COPS2|P61201	8.07e-05	0.00454527	-0.125597	0.0905734
COPS3|Q9UNS2	0.195726	0.627168	-0.0413649	-0.0155346
COPS4|Q9BT78	0.0210255	9.24e-12	-0.073705	0.215502
COPS5|Q92905	0.355622	0.00014261	-0.0295391	0.121208
COPS6|Q7L5N1	0.356239	0.0194582	-0.0295012	0.0746322
COPS7A|Q9UBW8	5.13e-07	0.0214377	-0.159574	0.0734712
COPS7B|Q9H9Q2	0.00179187	0.000437332	0.0996306	0.112118
COPS8|Q99627	0.00110553	1.28e-05	-0.104057	0.138892
COPS9|Q8WXC6	0.0381198	0.00458592	-0.0672522	0.09185
COPZ1|P61923	0.000495302	5.48e-15	0.111067	0.246114
COQ10A|Q96MF6	0.181315	0.0858012	-0.0427349	0.0549074
COQ10B|Q9H8M1	0.060546	0.888397	-0.0599746	-0.00448849
COQ3|Q9NZJ6	0.0197063	0.0340558	-0.0744812	-0.0677108
COQ5|Q5HYK3	0.00248011	0.00361844	-0.0965516	-0.0928627
COQ6|Q9Y2Z9	0.00436112	0.00189943	-0.0909922	-0.0990845
COQ7|Q99807	0.00258856	0.00527461	-0.0961398	-0.0890524
COQ8A|Q8NI60	9.82e-09	0.171761	-0.181864	-0.0436883
COQ8B|Q96D53	0.486239	0.0491729	0.0238866	0.0674137
COQ9|O75208	6.43e-11	0.000914592	-0.206709	-0.10575
CORO1A|P31146	9.77e-23	0.143115	-0.306332	0.0468091
CORO1B|Q9BR76	0.0453478	0.154748	0.063949	-0.0454893
CORO1C|Q9ULV4	0.00277604	1.21e-09	0.0954637	0.192594
CORO2A|Q92828	2.14e-11	0.000467202	-0.211739	-0.111561
CORO2B|Q9UQ03	1.1e-07	0.0705992	-0.168591	0.0577814
CORO6|Q6QEF8	2.08e-07	0.03057	-0.164915	-0.0690881
CORO7|P57737	0.0351812	1.05e-05	-0.0672918	-0.140226
COTL1|Q14019	6.32e-23	0.000990503	0.307634	0.105041
COX11|Q9Y6N1	0.000429053	0.00964085	-0.112279	-0.082649
COX14|Q96I36	0.361905	0.000657572	0.0338866	0.126146
COX15|Q7KZN9	0.46012	0.000244122	0.0236221	0.116928
COX16|Q9P0S2	0.015969	0.928435	-0.0771141	-0.00287857
COX17|Q14061	0.229189	0.454598	-0.0384458	0.0239138
COX18|Q8N8Q8	0.610814	0.000454324	0.0163517	0.112312
COX19|Q49B96	4.17e-06	0.824117	-0.146493	-0.00711221
COX20|Q5RI15	0.00124082	0.39702	-0.103014	-0.0270846
COX4I1|P13073	2.7e-08	0.0193285	-0.176443	-0.0747118
COX5A|P20674	3.21e-10	0.000421646	-0.199105	-0.112425
COX5B|P10606	4.11e-10	0.000705213	-0.19792	-0.108032
COX6A1|P12074	0.000616364	0.0830512	-0.109198	-0.0553948
COX6B1|P14854	7.21e-13	0.000587049	-0.226511	-0.109617
COX6C|P09669	5.81e-10	0.00100982	-0.196227	-0.104868
COX7A1|P24310	0.370561	0.00134681	-0.0286339	-0.102268
COX7A2|P14406	1.2e-09	0.123299	-0.192643	-0.0492608
COX7A2L|O14548	3.73e-14	6.23e-05	-0.238623	-0.127546
COX7B|P24311	0.0163355	0.0744273	-0.0766926	0.0570135
COX7C|P15954	1.04e-07	0.197052	-0.168945	-0.0412425
COX8A|P10176	8.63e-05	0.580977	-0.125089	0.0176528
CP|P00450	0.00775357	0.129119	0.0850087	-0.0485109
CPD|O75976	0.00026912	0.00958359	-0.116137	0.0827143
CPE|P16870	6.9e-11	1.19e-22	0.20638	0.305742
CPEB1|Q9BZB8	0.563713	0.418006	-0.0225125	-0.0315767
CPEB2|Q7Z5Q1	5.33e-05	0.0538177	-0.128698	0.0616174
CPEB3|Q8NE35	7.96e-07	0.0230307	-0.156912	0.0726028
CPEB4|Q17RY0	3.18e-05	0.0338121	-0.132817	0.0679768
CPLX1|O14810	3.73e-21	1.56e-11	-0.295178	-0.213165
CPLX2|Q6PUV4	5.06e-12	0.0245846	-0.218156	-0.0718045
CPLX3|Q8WVH0	0.0256196	1.55e-13	-0.0712966	0.23287
CPM|P14384	7.92e-05	5.16e-05	0.125737	-0.128936
CPN1|P15169	0.0383019	0.986174	0.085603	-0.00071741
CPN2|P22792	0.246924	0.633044	0.037308	0.0153886
CPNE1|Q99829	0.108487	0.236061	0.0513026	-0.0378847
CPNE2|Q96FN4	0.977719	0.00178114	0.000893297	-0.0996867
CPNE3|O75131	4.26e-28	1.69e-10	0.340932	0.202164
CPNE4|Q96A23	4.18e-16	0.18313	-0.255799	0.042558
CPNE5|Q9HCH3	1.25e-10	0.361614	-0.203615	0.0291732
CPNE6|O95741	3.05e-24	2.15e-55	0.316514	0.471512
CPNE7|Q9UBL6	2.74e-08	0.0804873	-0.17635	0.0558612
CPNE8|Q86YQ8	0.26327	1.82e-12	0.0357697	0.222583
CPNE9|Q8IYJ1	2.73e-26	4.11e-11	-0.329765	-0.208766
CPOX|P36551	0.160183	0.000137291	-0.0448984	-0.121505
CPPED1|Q9BRF8	0.962688	3.34e-06	-0.00149628	-0.147876
CPQ|Q9Y646	0.146979	1.39e-08	0.0463619	-0.180001
CPS1|P31327	0.000624632	0.0080873	0.109083	0.0845565
CPSF1|Q10570	1.66e-07	1.57e-07	0.166228	0.166547
CPSF2|Q9P2I0	0.220824	0.0154221	-0.0391451	0.0773607
CPSF3|Q9UKF6	2.56e-11	0.00374968	0.210927	0.0925082
CPSF4|O95639	0.889376	0.0416977	0.00498193	0.0728457
CPSF6|Q16630	5.43e-10	6.01e-21	0.196561	0.293681
CPSF7|Q8N684	3.11e-05	7.97e-05	0.132641	0.125691
CPT1A|P50416	0.877117	0.0528614	-0.00494559	0.0618646
CPT1B|Q92523	0.107113	0.0432487	0.0704037	0.0882549
CPT1C|Q8TCG5	0.00359662	0.00447051	-0.0929701	0.0907878
CPT2|P23786	0.0710489	0.190945	0.0576895	0.0418108
CPTP|Q5TA50	3.22e-05	5.51e-05	-0.132387	-0.128452
CPVL|Q9H3G5	4.23e-09	0.423328	0.186256	-0.0256047
CRABP1|P29762	4.96e-13	2.42e-12	0.22808	0.22136
CRABP2|P29373	0.00270397	9.53e-07	0.0957185	0.155804
CRADD|P78560	0.00555686	0.908377	0.0885143	0.00368096
CRAT|P43155	0.00699417	0.0336677	-0.0861062	0.067858
CRB2|Q5IJ48	4.62e-10	0.223994	0.201636	0.0397404
CRBN|Q96SW2	4.01e-08	7.11e-10	-0.174265	-0.195242
CREB1|P16220	0.00200007	0.0788966	0.0989012	0.0563295
CREB3L4|Q8TEY5	0.379889	0.559623	0.0319598	-0.0212368
CREBBP|Q92793	0.178492	2.46e-06	0.0430127	0.149853
CREG1|O75629	0.653306	4.49e-07	0.0145609	-0.162524
CREG2|Q8IUH2	0.830518	7.43e-05	-0.00747211	0.137665
CRELD1|Q96HD1	1.54e-06	0.549327	-0.15283	0.0191497
CRELD2|Q6UXH1	0.118649	0.0530045	-0.04988	0.0618274
CRH|P06850	1.27e-20	0.00413927	-0.320371	-0.101085
CRHBP|P24387	0.570081	3.13e-11	-0.0181636	0.210023
CRIM1|Q9NZV1	0.039217	0.00263067	0.0746152	0.108677
CRIP1|P50238	0.00104769	0.0125776	0.104539	0.0796911
CRIP2|P52943	1.74e-05	9.37e-05	-0.136765	0.124457
CRK|P46108	2.57e-05	2e-10	0.13401	0.201368
CRKL|P46109	4.36e-05	5.28e-10	0.130173	0.196697
CRLF1|O75462	5.42e-20	1.89e-11	0.326728	0.242702
CRLF3|Q8IUI8	7.67e-12	8.07e-13	0.216322	0.226037
CRMP1|Q14194	3.2e-15	1.04e-05	-0.248178	0.140335
CRNKL1|Q9BZJ0	3.75e-07	8.4e-06	0.161773	0.142048
CROCC|Q5TZA2	2.5e-13	0.191483	0.23092	0.0417603
CROT|Q9UKG9	0.0387482	0.607761	-0.0660353	0.0164157
CRP|P02741	0.0297878	0.603925	0.0694156	0.0165914
CRTAC1|Q9NQ79	1.14e-14	2.23e-08	0.24328	0.177482
CRTAP|O75718	0.0812123	0.0129819	0.0656238	0.0933914
CRTC1|Q6UUV9	0.602274	1.62e-09	0.0166671	0.19114
CRTC2|Q53ET0	0.166042	0.00570354	0.0446215	-0.0889267
CRTC3|Q6UUV7	0.697314	0.896189	0.0132663	0.00445048
CRY2|Q49AN0	0.0464603	0.00318313	-0.0770134	0.113875
CRYAB|P02511	0.308363	1.72e-08	0.032573	-0.178875
CRYBG1|Q9Y4K1	0.658395	9.97e-13	0.0158552	0.251615
CRYBG3|Q68DQ2	0.0719604	0.491564	0.0578602	-0.0221334
CRYL1|Q9Y2S2	1.84e-14	0.0118571	0.241412	0.080355
CRYM|Q14894	1.2e-11	0.223119	-0.214341	0.0389514
CRYZ|Q08257	0.7869	0.906896	-0.00864651	0.00374073
CRYZL1|O95825	3.02e-05	2.69e-42	0.13285	0.416006
CS|O75390	3.83e-14	0.000389926	-0.238517	-0.113079
CSAD|Q9Y600	3.27e-08	0.000234267	0.17538	0.117261
CSDC2|Q9Y534	0.00528692	0.1475	-0.0909968	-0.0473292
CSDE1|O75534	6.28e-14	0.962894	-0.236538	-0.00148798
CSE1L|P55060	0.440866	1.78e-05	-0.0246478	-0.136581
CSF1R|P07333	0.767427	0.0168027	-0.00987156	-0.0796839
CSK|P41240	1.53e-36	1.17e-19	0.387902	0.284159
CSMD1|Q96PZ7	4.08e-05	0.000664663	-0.130669	0.108546
CSMD2|Q7Z408	0.00047842	0.0243371	-0.111361	0.0719286
CSMD3|Q7Z407	1.07e-07	0.965928	-0.168917	0.00136767
CSNK1A1|P48729	1.86e-35	4.49e-103	0.382287	0.615122
CSNK1D|P48730	7.5e-22	2.14e-34	0.300151	0.376682
CSNK1E|P49674	3.63e-54	1.63e-73	0.466724	0.534551
CSNK1G1|Q9HCP0	0.00878095	9.44e-09	-0.0836677	0.182072
CSNK1G2|P78368	0.00017518	0.146826	-0.120946	0.0469098
CSNK1G3|Q9Y6M4	0.000202596	1.9e-07	-0.118429	0.165454
CSNK2A1|P68400	6.3e-12	0.0555976	-0.217193	0.0611669
CSNK2A2|P19784	0.579483	9.6e-15	-0.0177226	0.243951
CSNK2B|P67870	3.56e-05	3.74e-08	-0.131658	0.174652
CSPG4|Q6UVK1	0.250256	0.0770838	0.0367612	0.0564993
CSPG5|O95196	2.56e-06	4.04e-07	-0.149596	0.161004
CSPP1|Q1MSJ5	0.184886	0.0922628	0.0508302	0.0645188
CSRP1|P21291	1.17e-22	0.0844813	0.305778	0.0551397
CSRP2|Q16527	0.00179211	0.0324336	0.0996293	-0.068336
CST3|P01034	0.820585	1.58e-06	0.00725377	-0.152634
CSTA|P01040	0.00400875	0.0255946	0.105165	0.0816761
CSTB|P04080	2.72e-23	7.99e-12	0.310133	0.216143
CSTF1|Q05048	0.00158741	4.15e-07	0.10143	0.16192
CSTF2|P33240	0.700985	6.77e-05	-0.0122814	0.126914
CSTF2T|Q9H0L4	0.654258	0.203126	0.0143238	0.0406899
CSTF3|Q12996	7.19e-09	1.14e-06	0.183501	0.15467
CTBP1|Q13363	0.000394217	7.74e-07	-0.112988	0.157082
CTBP2|P56545	0.0034212	3.62e-11	-0.093418	0.20935
CTBS|Q01459	0.00130982	0.449106	0.103528	-0.0244445
CTCF|P49711	1.07e-07	0.0318864	0.169335	0.0687991
CTDNEP1|O95476	7.57e-06	0.476537	-0.15648	-0.0250323
CTDP1|Q9Y5B0	0.913328	0.125986	0.0034902	0.0490366
CTDSP1|Q9GZU7	0.000133738	0.454332	0.155435	0.0306279
CTDSPL|O15194	0.0210015	3.66e-06	0.0833265	0.166273
CTDSPL2|Q05D32	0.0997262	0.353287	0.0620933	0.0350356
CTF1|Q16619	0.00459986	0.000259098	0.120015	0.154344
CTGF|P29279	1.72e-14	5.53e-11	0.249874	0.214497
CTH|P32929	0.0370805	0.00225547	-0.06661	0.0974597
CTHRC1|Q96CG8	4.99e-190	1.94e-28	0.773595	0.34805
CTIF|O43310	0.0454825	0.00233936	0.0639091	0.0971113
CTNNA1|P35221	1.54e-19	0.38721	0.283265	0.0276515
CTNNA2|P26232	2.7e-05	1.67e-44	0.133649	0.426109
CTNNA3|Q9UI47	0.344502	4.61e-08	0.0302284	-0.173491
CTNNAL1|Q9UBT7	8.66e-13	6.56e-15	0.226873	0.246648
CTNNB1|P35222	9.29e-05	1.72e-42	0.124526	0.416908
CTNNBIP1|Q9NSA3	0.847272	0.185545	-0.00627687	0.0431255
CTNNBL1|Q8WYA6	7.44e-12	3.95e-12	0.216459	0.219238
CTNND1|O60716	0.0156999	1.64e-08	-0.0771539	0.179142
CTNND2|Q9UQB3	1.88e-05	7.48e-34	0.136222	0.37377
CTPS1|P17812	0.926207	0.294601	0.00296237	-0.0335131
CTPS2|Q9NRF8	1.61e-09	0.292731	0.191165	-0.0336431
CTR9|Q6PD62	0.00305845	8.62e-05	0.095005	0.125736
CTRB2|Q6GPI1	0.0827362	0.20533	-0.0657185	-0.0479966
CTSA|P10619	7e-10	0.0136436	0.195318	0.078768
CTSB|P07858	1.14e-17	8.47e-14	0.268692	0.235334
CTSC|P53634	2.67e-06	0.0211133	0.150084	0.0740335
CTSD|P07339	7.7e-24	1.02e-15	0.313831	0.252503
CTSF|Q9UBX1	1.52e-22	8.44e-13	0.305013	0.225848
CTSG|P08311	0.154059	0.144944	0.0455653	0.0465963
CTSH|P09668	4.76e-14	6.56e-07	0.237649	0.158086
CTSL|P07711	0.00481517	0.182588	0.0899864	-0.0426107
CTSS|P25774	2.34e-05	0.0643999	0.170222	0.074867
CTSZ|Q9UBR2	3.68e-16	0.00244936	0.256269	0.0966714
CTTN|Q14247	9.65e-06	0.0312536	-0.14082	0.0688078
CTTNBP2|Q8WZ74	8.47e-10	0.341143	-0.194377	0.0304395
CTTNBP2NL|Q9P2B4	2.72e-05	0.000739548	-0.133594	0.107618
CTU1|Q7Z7A3	0.218717	0.236003	0.0437802	0.042183
CTU2|Q2VPK5	0.510125	0.486002	0.0210642	0.0222803
CTXN1|P60606	0.187656	0.000536284	-0.0545032	0.142585
CUEDC1|Q9NWM3	0.428419	0.011058	-0.0259283	-0.0830625
CUEDC2|Q9H467	0.573104	0.178894	-0.0180399	0.0430169
CUL1|Q13616	0.121882	0.561722	-0.0494476	0.0185586
CUL2|Q13617	1.23e-16	0.275675	-0.260253	-0.0348555
CUL3|Q13618	2.02e-10	1.49e-05	-0.201335	0.137827
CUL4A|Q13619	0.222587	7.82e-07	0.0389962	0.157015
CUL4B|Q13620	4.88e-06	1.94e-08	0.145383	0.178218
CUL5|Q93034	0.934013	0.0126672	0.00264822	0.0796108
CUL7|Q14999	0.0764837	1.31e-05	0.0566142	0.138725
CUL9|Q8IWT3	0.0952655	0.294562	-0.0533205	0.0335158
CUSTOS|Q96C57	0.0224151	0.00971266	-0.0816957	0.0924803
CUTA|O60888	0.881507	0.96442	0.00476758	-0.00142677
CUTC|Q9NTM9	0.000149303	0.496205	0.121094	-0.0218068
CUX1|P39880	0.237566	1.75e-05	0.0377634	0.136711
CUX1|Q13948	0.0394869	0.047978	0.0730913	0.0702051
CWC15|Q9P013	0.0224421	0.0160811	0.0729174	0.0768753
CWC22|Q9HCG8	0.001485	1.62e-06	0.104447	0.157092
CWC27|Q6UX04	0.651736	0.00757854	0.0145476	0.0859121
CWF19L1|Q69YN2	0.331261	0.30734	-0.031068	-0.0326419
CX3CR1|P49238	0.413915	0.0337345	-0.0300175	-0.0779065
CXADR|P78310	0.0151127	1.36e-33	-0.0775949	0.372363
CXCL12|P48061	1.01e-33	4.91e-06	0.379237	0.147917
CXCL14|O95715	1.5e-15	4.32e-19	0.289212	0.321947
CXCL16|Q9H2A7	0.362997	0.0785253	0.0372955	-0.0720611
CXorf38|Q8TB03	6.17e-07	6.4e-06	0.158459	0.14359
CXorf56|Q9H5V9	0.149948	0.00627605	0.0471965	0.0894629
CXXC1|Q9P0U4	0.153828	0.00325448	0.0523018	0.107676
CYB561|P49447	0.103074	1.84e-08	0.0533729	0.182789
CYB5A|P00167	3.28e-11	0.19692	0.209806	0.0412547
CYB5B|O43169	0.00181965	9.72e-09	0.0994867	0.181915
CYB5R1|Q9UHQ9	0.00176765	0.82642	-0.0997576	0.00701399
CYB5R2|Q6BCY4	0.017527	0.000150311	0.0758688	-0.120795
CYB5R3|P00387	9.04e-09	2.22e-10	0.182298	0.20087
CYB5R4|Q7L1T6	0.489413	0.0223071	-0.0232393	0.0767211
CYBA|P13498	5.11e-19	2.12e-07	0.28095	0.165814
CYBB|P04839	2.12e-19	0.00278084	0.282199	0.095447
CYBC1|Q9BQA9	0.157547	0.0262737	0.0452757	-0.0711301
CYBRD1|Q53TN4	2.95e-08	0.000570574	0.175953	0.109861
CYC1|P08574	4.19e-17	6.68e-08	-0.26412	-0.17142
CYCS|P00004	0.180897	0.292979	-0.0577713	-0.0454203
CYCS|P99999	9.61e-22	3.64e-07	-0.299389	-0.161627
CYFIP1|Q7L576	2.75e-20	2.72e-09	0.288852	0.18853
CYFIP2|Q96F07	1.83e-06	1.24e-09	-0.151724	0.19249
CYGB|Q8WWM9	9.7e-13	1.6e-20	0.225262	0.290582
CYHR1|Q6ZMK1	0.0167403	0.178104	-0.0777674	0.0438191
CYLD|Q9NQC7	0.189441	8.38e-11	-0.0419529	0.205474
CYP20A1|Q6UW02	0.0178874	5.24e-06	0.0757841	0.14521
CYP27A1|Q02318	0.182098	0.0022493	0.0426585	-0.0974858
CYP2J2|P51589	0.000277787	0.202308	0.150408	0.0530187
CYP2U1|Q7Z449	0.00227015	0.000154075	0.0984562	0.121908
CYP46A1|Q9Y6A2	7.96e-06	2.06e-05	-0.14213	0.135577
CYP4F11|Q9HBI6	5.61e-20	3.55e-08	0.28655	0.174928
CYP4V2|Q6ZWL3	0.122965	0.146265	-0.0644541	-0.0607172
CYP4X1|Q8N118	0.333706	0.000793073	-0.0309114	0.107007
CYP51A1|Q16850	0.0023912	0.205759	-0.0970005	-0.0404954
CYP7B1|O75881	0.0355209	0.251434	-0.0671676	-0.03667
CYR61|O00622	2.8e-20	0.0334031	0.355908	0.0846984
CYSTM1|Q9H1C7	0.010318	0.800096	-0.0819023	0.0080991
CYTH1|Q15438	0.043973	0.209624	0.0643614	-0.0401118
CYTH2|Q99418	6.52e-19	0.00414767	-0.278477	-0.0914982
CYTH3|O43739	0.00208716	4.96e-05	-0.0981961	0.129228
CZIB|Q9NWV4	2.04e-24	1.76e-14	0.317663	0.241597
D2HGDH|Q8N465	0.11838	0.0740442	-0.0499164	-0.0570889
DAAM1|Q9Y4D1	1.85e-09	2.46e-32	0.190477	0.365481
DAAM2|Q86T65	0.0140495	1.19e-06	0.0784331	-0.15441
DAB1|O75553	0.174892	2.99e-06	-0.0449621	0.153984
DAB2|P98082	0.000224155	1.89e-05	0.123462	0.142922
DAB2IP|Q5VWQ8	0.000626173	9.03e-05	-0.109062	0.124742
DACT3|Q96B18	0.000701255	0.0525068	-0.108136	0.0619889
DAD1|P61803	0.00926964	4.78e-15	0.0830784	0.246643
DAG1|Q14118	7.74e-33	1.41e-27	0.368254	0.337774
DAGLA|Q9Y4D2	0.0023268	2e-07	-0.0971627	0.165155
DAGLB|Q8NCG7	5.04e-13	1.07e-18	0.228016	0.27682
DAP|P51397	8.49e-11	1.99e-17	0.205414	0.266743
DAP3|P51398	1.7e-09	0.228657	-0.190918	-0.0384897
DAPK1|P53355	3.83e-12	3.47e-12	0.219371	0.219802
DAPK2|Q9UIK4	0.0534347	0.00506478	0.0734541	-0.106439
DAPK3|O43293	0.00946903	0.0283359	0.0828459	-0.0700435
DARS|P14868	1.06e-12	5.67e-18	0.224886	0.271123
DARS2|Q6PI48	0.0700189	0.852103	-0.0579008	0.00596305
DAXX|Q9UER7	0.416305	0.889548	0.0291265	0.00497731
DAZAP1|Q96EP5	0.446612	0.212153	-0.0243391	0.0398903
DAZAP2|Q15038	0.00345004	0.0191975	0.0951451	0.0762455
DBI|P07108	4.09e-37	6.68e-07	0.390825	0.157977
DBN1|Q16643	1.15e-06	0.000123146	-0.154654	0.122352
DBNDD1|Q9H9R9	1.44e-08	1.39e-05	-0.179837	-0.138311
DBNL|Q9UJU6	1.01e-08	8.92e-05	-0.181728	0.124832
DBR1|Q9UK59	0.00219513	2.22e-05	0.0977178	0.135045
DBT|P11182	3.06e-17	0.503002	-0.265233	-0.02142
DCAF1|Q9Y4B6	0.000194503	1.42e-12	0.118754	0.223638
DCAF10|Q5QP82	0.0654754	0.000236389	0.0619462	0.123289
DCAF11|Q8TEB1	0.883248	3.1e-08	-0.004697	0.17568
DCAF13|Q9NV06	0.0233969	0.237083	0.0833285	0.0435155
DCAF5|Q96JK2	0.018668	0.000592641	0.105904	0.154168
DCAF6|Q58WW2	0.151182	3.53e-13	0.0458856	0.229495
DCAF7|P61962	0.061876	1.1e-24	0.059668	0.319443
DCAF8|Q5TAQ9	0.0381055	0.334631	-0.0662543	0.0308523
DCAKD|Q8WVC6	0.489845	0.0294727	0.0220845	0.0695496
DCBLD2|Q96PD2	0.734662	0.441052	0.0135404	0.0307725
DCC|P43146	0.00816788	0.218909	-0.0844498	0.0393079
DCD|P81605	0.825211	0.00773743	0.00815984	0.0981677
DCHS1|Q96JQ0	0.967405	0.00397493	-0.00141117	0.0992177
DCK|P27707	0.519595	0.0376565	0.020595	0.0664091
DCLK1|O15075	2.24e-20	0.04822	-0.289509	0.0631203
DCLK2|Q8N568	0.977075	2.23e-18	-0.000919103	0.274321
DCN|P07585	8.02e-08	0.0263106	0.170395	0.0709674
DCP1A|Q9NPI6	0.239613	0.010734	-0.0375992	0.0814649
DCP1B|Q8IZD4	0.899992	0.00458926	-0.00402159	0.0905217
DCP2|Q8IU60	0.00399307	3.15e-10	0.0920204	0.199508
DCPS|Q96C86	5.87e-16	1.2e-09	0.254544	0.19264
DCTD|P32321	9e-07	0.00032662	0.156152	0.114549
DCTN1|Q14203	0.00190533	0.000249474	-0.0990554	-0.116752
DCTN2|Q13561	7.74e-05	0.00128037	-0.125908	-0.102729
DCTN3|O75935	0.00164873	0.000280221	-0.100406	-0.115807
DCTN4|Q9UJW0	0.00281239	0.00149916	-0.0953375	-0.101285
DCTN5|Q9BTE1	0.0123305	0.445044	-0.0799149	-0.0244231
DCTN6|O00399	1.07e-07	0.00184226	-0.16877	-0.0993711
DCTPP1|Q9H773	0.0331498	0.250917	-0.0760435	-0.0410265
DCUN1D1|Q96GG9	5.73e-08	5.3e-06	-0.172278	-0.144849
DCUN1D2|Q6PH85	0.00265679	0.0291139	0.0981642	-0.0713616
DCUN1D3|Q8IWE4	0.434932	5.16e-10	-0.0249691	0.196814
DCUN1D4|Q92564	0.0215495	0.00201196	0.07809	0.104812
DCUN1D5|Q9BTE7	0.0179194	0.354536	-0.0763517	0.0298976
DCX|O43602	0.000453605	2.75e-12	-0.11181	0.220801
DCXR|Q7Z4W1	0.775314	0.338711	0.00912921	0.030593
DDA1|Q9BW61	0.179885	0.00492919	-0.0428752	0.0897473
DDAH1|O94760	7.38e-08	4.98e-17	0.17086	0.263504
DDAH2|O95865	5.64e-28	7.18e-07	0.340196	0.157541
DDB1|Q16531	0.000660479	0.784507	-0.108601	-0.00874605
DDB2|Q92466	0.000279109	0.0461074	0.152594	0.0840923
DDHD1|Q8NEL9	8.93e-23	1.04e-06	-0.306598	-0.155287
DDHD2|O94830	0.133653	0.0992602	-0.0479446	0.0526885
DDI2|Q5TDH0	1.69e-05	0.241198	-0.13694	0.0374728
DDN|O94850	0.87852	0.00668581	-0.00490123	0.0868041
DDO|Q99489	0.346616	0.382954	0.030666	-0.0284283
DDOST|P39656	0.00402546	1.62e-09	0.0917987	0.19114
DDR1|Q08345	0.000334171	0.0146026	0.114361	-0.0779903
DDR2|Q16832	0.0664433	0.00112133	0.0613108	0.108617
DDRGK1|Q96HY6	1.39e-07	0.158935	0.167262	0.0450327
DDT|P30046	0.563422	0.681186	0.0184781	0.0131402
DDX1|Q92499	1.01e-11	1.01e-06	0.215091	0.155427
DDX10|Q13206	0.283652	0.688122	-0.0357966	0.0134056
DDX17|Q92841	7.19e-19	1.3e-24	0.278147	0.318957
DDX18|Q9NVP1	0.0945612	0.0287442	-0.0534342	-0.0698642
DDX19A|Q9NUU7	0.794354	0.349912	0.00833701	0.0298913
DDX19B|Q9UMR2	0.0315127	0.00989978	0.0699269	0.0838238
DDX20|Q9UHI6	0.0707845	2.07e-05	0.057773	0.135595
DDX21|Q9NR30	0.128339	0.837145	0.0486098	-0.00657427
DDX23|Q9BUQ8	3.82e-12	8.45e-06	0.219378	0.141724
DDX24|Q9GZR7	0.00015269	0.116914	0.120672	-0.0501159
DDX25|Q9UHL0	0.00185604	0.334479	-0.100328	0.0311825
DDX27|Q96GQ7	0.0640979	0.00889409	0.0596261	0.0841748
DDX28|Q9NUL7	0.123424	0.59268	-0.0498073	-0.017305
[truncated: 7,180 more rows]
