# Supplementary material for: Large‐scale deep proteomic analysis in Alzheimer's disease brain regions across race and ethnicity
Source: Alzheimers Dement. 2024 Nov 13;20(12):8878–97. doi: 10.1002/alz.14360 (PMC11667503; doi:10.1002/alz.14360)
Supplement: Supplementary file 8 — Supporting Information [file ALZ-20-8878-s007.xlsx]

## Sheet: Sheet1
Table S4. Proteome wide APP and MAPT correlates in STG
GENE|UNIPROT	P value APP	P value MAPT	bicor APP	bicor MAPT
NA|A6NIZ1	0.167123	0.880354	0.0890913	-0.00972593
NA|A6NNZ2	5.12e-08	1.58e-09	-0.341349	-0.375649
NA|O00370	0.300955	0.045251	-0.070869	0.136712
NA|P00761	0.715145	0.0479226	-0.023579	-0.127295
NA|P02534	0.243982	0.823054	0.0790587	0.0151969
NA|Q56UQ5	1.36e-06	7.11e-06	-0.304685	-0.284155
NA|Q6ZSR9	0.00239637	0.000454914	0.194312	0.22367
A1BG|P04217	0.241171	0.807788	0.0756268	0.0157191
A2M|P01023	0.0110293	0.63022	0.16314	0.0311002
AAAS|Q9NRG9	8.3e-05	0.00383332	0.256541	0.18996
AACS|Q86V21	0.318322	0.505096	-0.0644151	0.0430468
AADAT|Q8N5Z0	0.30719	0.0824625	-0.0659109	0.11186
AAGAB|Q6PD74	0.854946	0.172581	-0.0118123	0.087964
AAK1|Q2M2I8	2.68e-12	4.48e-05	-0.429767	-0.2592
AAMDC|Q9H7C9	0.0120069	0.766016	0.16125	0.0192276
AAMP|Q13685	1.01e-08	2.99e-07	0.35789	0.322238
AAR2|Q9Y312	0.000366089	0.000103581	0.227236	0.24695
AARS|P49588	0.324623	0.00297394	0.0635835	-0.190185
AARS2|Q5JTZ9	0.129386	0.233621	-0.0977585	0.0768503
AARSD1|Q9BTE6	0.449073	0.0145042	0.0488834	0.156977
AASDHPPT|Q9NRN7	0.926665	0.42724	0.00594742	0.0512672
AASS|Q9UDR5	1.24e-05	0.000488485	0.276871	0.222488
AATF|Q9NY61	0.000754468	0.0289625	0.239887	0.156844
AATK|Q6ZMQ8	5.67e-07	0.000272522	-0.314963	-0.231996
ABAT|P80404	0.695521	0.730412	0.0252853	0.0222628
ABCA1|O95477	0.112603	0.140517	0.102252	0.0950213
ABCA2|Q9BZC7	0.666392	0.0734778	-0.0278513	-0.115269
ABCA3|Q99758	4.11e-10	3.05e-11	0.387918	0.410286
ABCA5|Q8WWZ7	0.930854	0.00572233	0.00560677	0.177141
ABCA6|Q8N139	0.601723	0.0984362	-0.0469389	-0.147878
ABCA7|Q8IZY2	0.445101	0.543557	-0.0507057	-0.0403454
ABCA8|O94911	0.0148708	0.353254	0.156406	-0.0599298
ABCA9|Q8IUA7	0.0819763	0.570118	0.129277	0.0423669
ABCB1|P08183	0.881736	0.00255134	0.0096128	0.193123
ABCB10|Q9NRK6	2.22e-08	0.0531311	-0.349964	-0.124473
ABCB11|O95342	0.0836746	0.0189384	0.121404	0.164197
ABCB4|P21439	0.482996	0.251419	-0.045305	0.0740082
ABCB6|Q9NP58	0.00483709	3.11e-05	0.180571	0.264325
ABCB7|O75027	0.814102	0.214148	0.015193	-0.0801406
ABCB8|Q9NUT2	0.0210876	0.00125963	-0.148209	-0.206148
ABCB9|Q9NP78	0.90527	0.144848	0.00768978	-0.0940011
ABCC1|P33527	0.0944206	5.56e-06	0.107759	0.287313
ABCC10|Q5T3U5	0.140604	0.870572	-0.155678	-0.017318
ABCC4|O15439	0.349222	0.0901201	0.0604326	-0.109183
ABCC5|O15440	9.75e-07	4.09e-05	0.316276	0.26701
ABCC8|Q09428	0.0188433	0.00653175	-0.150891	-0.174398
ABCC9|O60706	0.0789286	0.016914	-0.113163	-0.153427
ABCD1|P33897	0.245672	0.0232991	0.0749101	0.145799
ABCD2|Q9UBJ2	0.258797	0.326562	-0.072871	0.0633297
ABCD3|P28288	0.30131	0.520092	0.0667156	0.0415439
ABCD4|O14678	0.087281	0.878953	-0.13313	-0.0119101
ABCE1|P61221	0.0454138	0.0294699	-0.128747	0.139987
ABCF1|Q8NE71	0.0612925	0.25512	0.120482	0.0734348
ABCF2|Q9UG63	6.64e-07	0.00223694	0.313132	0.195611
ABCF3|Q9NUQ8	0.946251	0.277493	0.00435618	0.0700856
ABCG1|P45844	2.05e-05	2.13e-09	0.270122	0.372873
ABCG2|Q9UNQ0	0.778338	0.404165	-0.0181872	-0.0538648
ABCG4|Q9H172	0.124436	0.541471	0.107391	0.0427826
ABHD10|Q9NUJ1	0.00331555	0.225625	-0.188075	-0.0781768
ABHD11|Q8NFV4	0.00964382	0.0109769	-0.166088	-0.163245
ABHD12|Q8N2K0	0.000570858	3.24e-05	-0.219881	-0.263761
ABHD13|Q7L211	0.0172889	0.277669	-0.152915	0.0700601
ABHD14A|Q9BUJ0	1.52e-07	6.46e-08	0.337757	0.34718
ABHD14B|Q96IU4	1.6e-08	1.23e-05	0.35326	0.277018
ABHD15|Q6UXT9	0.563322	0.193477	0.043115	0.0968296
ABHD16A|O95870	1.58e-08	0.000249719	-0.353406	-0.233386
ABHD17A|Q96GS6	0.000270337	0.0749383	0.232124	0.114693
ABHD17B|Q5VST6	9.64e-05	0.207577	0.24802	0.0812991
ABHD17C|Q6PCB6	0.0228573	1.47e-07	0.146264	0.330081
ABHD4|Q8TB40	0.000492224	0.0270147	0.241269	0.154461
ABHD5|Q8WTS1	0.000358716	0.000620053	0.227568	0.218486
ABHD6|Q9BV23	0.204971	0.276859	0.0817659	0.0701781
ABI1|Q8IZP0	0.798966	1.06e-07	0.0164559	0.333584
ABI2|Q9NYB9	0.00586831	0.0781211	-0.176621	0.113467
ABI3|Q9P2A4	0.0252169	1.76e-06	0.143864	0.301585
ABI3BP|Q7Z7G0	0.00402847	0.182957	0.18424	0.0858917
ABL1|P00519	0.0692677	0.365945	-0.116984	0.0583701
ABL2|P42684	0.000558708	0.78865	-0.220243	-0.0173202
ABLIM1|O14639	0.000415475	5.51e-05	0.225165	0.256233
ABLIM2|Q6H8Q1	0.00506509	0.306105	-0.179637	-0.0660587
ABLIM3|O94929	0.901907	0.0246279	0.00796407	0.144444
ABR|Q12979	1.96e-07	0.417702	-0.326929	-0.0523306
ABRACL|Q9P1F3	5.02e-05	0.00049237	-0.257577	-0.222356
ABRAXAS1|Q6UWZ7	0.370081	0.324349	-0.0611424	0.0672168
ABRAXAS2|Q15018	0.647249	0.000394792	-0.0295614	0.226003
ABTB2|Q8N961	0.553577	0.103799	-0.0403386	0.110472
ACAA1|P09110	1.58e-05	0.000133118	0.273585	0.243161
ACAA2|P42765	0.140768	0.0581117	0.0949615	0.121982
ACACA|Q13085	0.0018704	0.0451688	-0.198951	-0.128893
ACACB|O00763	0.305269	0.453384	-0.0661727	0.0484204
ACAD10|Q6JQN1	0.0901579	0.257397	-0.10917	-0.0730851
ACAD11|Q709F0	0.331882	0.192624	-0.0626382	-0.0840376
ACAD8|Q9UKU7	0.00462239	3.5e-07	0.181488	0.320473
ACAD9|Q9H845	0.000477717	0.0280892	-0.222859	-0.14119
ACADL|P28330	0.158844	0.0662893	0.101553	0.132126
ACADM|P11310	0.281855	0.821888	0.0694543	-0.0145457
ACADS|P16219	0.0631057	0.969864	0.119655	-0.00244114
ACADSB|P45954	0.00070676	0.304499	-0.216259	-0.0662779
ACADVL|P49748	0.107856	0.540971	0.103618	0.0394879
ACAN|P16112	0.00213374	0.992485	0.196498	0.00060865
ACAP2|Q15057	0.952557	8.68e-06	-0.00384444	0.281565
ACAP3|Q96P50	6.92e-06	0.123653	-0.284506	-0.09924
ACAT1|P24752	0.925409	0.076536	0.00604951	0.114072
ACAT2|Q9BWD1	1.47e-06	0.000275646	0.303761	0.231814
ACBD3|Q9H3P7	5.16e-07	5.75e-08	0.316038	0.340133
ACBD4|Q8NC06	0.39053	0.200614	-0.0585776	-0.0872168
ACBD5|Q5T8D3	0.00958294	0.949575	0.166226	-0.00408643
ACBD6|Q9BR61	0.00780889	0.486353	-0.170633	-0.0449585
ACBD7|Q8N6N7	0.410752	0.00815407	0.0531145	0.16971
ACE|P12821	3.35e-05	5.7e-10	0.263292	0.384992
ACHE|P22303	0.00035691	0.199227	-0.311933	-0.114673
ACIN1|Q9UKV3	0.000157919	0.0014011	0.240546	0.204234
ACLY|P53396	0.341711	0.276333	0.0613792	-0.0702547
ACO1|P21399	0.203977	0.987272	0.0819449	-0.0010308
ACO2|Q99798	1.12e-10	9.6e-07	-0.399332	-0.308829
ACOT1|Q86TX2	0.00751555	1.48e-05	0.171446	0.274515
ACOT11|Q8WXI4	0.212287	0.00967086	-0.0848131	-0.174892
ACOT13|Q9NPJ3	5.56e-05	0.0113163	-0.256093	-0.16257
ACOT2|P49753	0.00549948	1.35e-05	0.177957	0.275779
ACOT4|Q8N9L9	0.0154822	2.28e-06	0.155479	0.29843
ACOT7|O00154	2.04e-06	0.204936	-0.299834	-0.0817721
ACOT7L|Q6ZUV0	4.25e-07	0.0765516	-0.318249	-0.114066
ACOT8|O14734	0.92965	0.074304	-0.00570467	0.114942
ACOT9|Q9Y305	0.00105902	0.010195	0.209232	0.164873
ACOX1|Q15067	0.000506239	0.321798	-0.221894	-0.0639549
ACOX2|Q99424	0.613816	0.00178473	0.0325993	0.199817
ACOX3|O15254	0.21764	0.0283731	0.0795353	0.140938
ACP1|P24666	0.392666	0.0737221	0.055192	0.115172
ACP2|P11117	0.0634346	0.94804	-0.119508	0.00421099
ACP6|Q9NPH0	0.547668	0.0967683	0.0400233	0.110255
ACSBG1|Q96GR2	0.000112328	2.63e-10	0.245732	0.391872
ACSF2|Q96CM8	0.000295495	4.81e-05	0.2307	0.258174
ACSF3|Q4G176	0.83572	0.82985	-0.0133991	0.0138851
ACSL1|P33121	0.00175835	0.0141809	0.200092	0.157492
ACSL3|O95573	0.436235	0.594873	0.0502768	0.0343523
ACSL4|O60488	0.00110073	0.916295	-0.208549	0.00679133
ACSL5|Q9ULC5	0.31408	0.471871	-0.064981	-0.0464629
ACSL6|Q9UKU0	0.256479	0.198969	-0.0732258	-0.0828575
ACSM5|Q6NUN0	1.02e-05	1.75e-06	0.322337	0.347524
ACSS1|Q9NUB1	0.236704	0.184295	0.0763474	0.0856309
ACSS2|Q9NR19	0.00136127	0.481031	0.204754	-0.0455085
ACSS3|Q9H6R3	1.15e-10	2.78e-07	0.399057	0.323051
ACTA1|P68133	0.195564	0.00808011	-0.0834873	0.169905
ACTA2|P62736	0.196149	0.00852203	-0.0833785	0.168764
ACTB|P60709	0.21828	0.00466107	-0.0794251	0.18132
ACTBL2|Q562R1	0.492885	0.000571886	-0.0442879	0.219851
ACTG1|P63261	0.201043	0.00552486	-0.0824775	0.177863
ACTG2|P63267	0.194794	0.00840503	-0.0836308	0.169061
ACTL6A|O96019	0.174951	0.169601	0.0874826	0.088576
ACTL6B|O94805	0.953611	0.308975	0.00375893	0.0656687
ACTN1|P12814	5.12e-06	0.0340854	-0.288353	-0.136288
ACTN2|P35609	5.95e-11	0.000234154	-0.404689	-0.234405
ACTN3|Q08043	1.58e-09	0.000614412	-0.375631	-0.21864
ACTN4|O43707	1.68e-11	7.55e-08	-0.415152	-0.337247
ACTR10|Q9NZ32	0.821543	0.784824	0.0145743	0.0176416
ACTR1A|P61163	0.0978415	0.333196	0.106662	0.0624685
ACTR1B|P42025	0.954249	0.368343	-0.0037072	-0.0580792
ACTR2|P61160	0.645098	6.69e-06	0.0297549	0.284938
ACTR3|P61158	0.025312	7.03e-09	0.143771	0.361419
ACTR3B|Q9P1U1	0.0952162	0.0319843	-0.107501	0.137915
ACTR5|Q9H9F9	0.198032	0.606504	0.113184	0.0454139
ACTR6|Q9GZN1	0.0230591	0.039819	0.154231	0.139667
ACVR1|Q04771	0.0324991	0.0197245	0.137508	0.149806
ACVR1B|P36896	2.12e-13	4.59e-15	0.448862	0.475632
ACVR1C|Q8NER5	0.00706554	0.000121417	0.187159	0.264594
ACVR2A|P27037	0.19082	0.00158022	0.086378	0.206753
ACY1|Q03154	3.14e-08	0.000204046	0.346437	0.236569
ACY3|Q96HD9	0.0542656	0.000705984	0.127089	0.221769
ACYP1|P07311	0.238302	0.00765425	0.0760886	0.171058
ACYP2|P14621	0.15789	0.658388	0.0910626	-0.0285639
ADA|P00813	0.641068	0.422558	0.030118	-0.0517875
ADA2|Q9NZK5	0.612787	0.280672	-0.0502025	0.106774
ADAL|Q6DHV7	0.824806	0.289368	-0.0143034	-0.0683821
ADAM10|O14672	0.00440275	0.619022	0.182467	-0.0321217
ADAM11|O75078	2.24e-14	2.54e-09	-0.464859	-0.371215
ADAM15|Q13444	0.608845	0.498159	0.0339171	-0.0448877
ADAM17|P78536	1.07e-07	2.04e-07	0.333549	0.326458
ADAM22|Q9P0K1	0.782213	0.0104096	0.0178611	-0.164415
ADAM23|O75077	0.283904	8.05e-06	-0.06916	-0.282543
ADAM9|Q13443	0.412732	0.0533604	0.0528904	0.124355
ADAMTS1|Q9UHI8	0.0704852	0.0588051	0.168563	0.175983
ADAMTS17|Q8TE56	0.836991	0.000317512	0.0144574	-0.249025
ADAP1|O75689	0.00812438	0.920067	-0.169788	0.00648418
ADAP2|Q9NPF8	0.00257837	0.770575	-0.192922	-0.0188421
ADAR|P55265	0.320664	0.0759198	0.0641048	0.11431
ADARB1|P78563	0.0267717	0.00485289	0.142386	0.180505
ADARB2|Q9NS39	0.260527	0.980299	0.112438	0.00247552
ADCK1|Q86TW2	0.000453519	0.00130442	-0.22372	-0.205522
ADCK5|Q3MIX3	0.00222732	0.10841	-0.195692	-0.103456
ADCY1|Q08828	6.13e-08	2.55e-07	-0.339457	-0.323994
ADCY2|Q08462	0.66213	6.02e-06	-0.0282303	0.286292
ADCY3|O60266	0.990171	0.0655959	-0.000796023	0.118551
ADCY5|O95622	0.0554267	0.429254	-0.123302	0.0510444
ADCY6|O43306	0.0150286	0.639556	-0.156163	0.0302544
ADCY7|P51828	0.231986	0.0316633	-0.0771189	0.138172
ADCY8|P40145	1.59e-05	5.56e-06	0.27355	0.287305
ADCY9|O60503	0.575307	0.140334	-0.03619	-0.0950649
ADCYAP1|P18509	0.000227813	0.0771008	-0.255349	-0.124052
ADCYAP1R1|P41586	1.37e-11	2.16e-14	0.416815	0.465099
ADD1|P35611	0.124141	9.19e-09	0.0991116	0.358793
ADD2|P35612	0.00011147	0.920419	-0.245848	0.00645557
ADD3|Q9UEY8	2.04e-10	3.01e-14	0.394087	0.462803
ADGRA1|Q86SQ6	0.125402	0.402726	-0.0987824	-0.0540296
ADGRA2|Q96PE1	0.82673	0.0891758	-0.0169122	0.13077
ADGRB1|O14514	7.2e-05	0.739719	-0.252337	-0.0214649
ADGRB2|O60241	0.000132732	0.445937	-0.243205	0.0492217
ADGRB3|O60242	0.934216	0.000281993	-0.00533356	0.23145
ADGRF5|Q8IZF2	0.0389297	0.355802	-0.187995	-0.084673
ADGRG1|Q9Y653	4.01e-16	1.61e-17	0.491509	0.511263
ADGRL1|O94910	0.00171488	0.479635	-0.200552	0.0456533
ADGRL2|O95490	0.654326	0.000531629	-0.0289269	0.221076
ADGRL3|Q9HAR2	0.131462	2.4e-10	0.0972346	0.392697
ADH1A|P07327	0.0492046	0.930414	0.126578	-0.00564257
ADH1B|P00325	0.0448691	0.996558	0.129071	0.000278746
ADH1C|P00326	0.0654185	0.950581	0.118629	0.00400477
ADH4|P08319	0.230346	0.669882	0.0817611	0.0291018
ADH5|P11766	2.43e-11	2.33e-10	0.412153	0.392947
ADHFE1|Q8IWW8	0.000552301	2.46e-05	0.220437	0.267595
ADI1|Q9BV57	0.0616807	0.095755	-0.123412	-0.110105
ADIPOR1|Q96A54	0.266073	0.0101135	0.075827	0.174262
ADIRF|Q15847	2.06e-07	6.59e-10	0.326399	0.383674
ADK|P55263	3.34e-07	1.59e-05	0.320995	0.273515
ADNP|Q9H2P0	0.000275204	0.00128111	0.231839	0.205845
ADO|Q96SZ5	0.268558	0.000155292	-0.0714003	-0.240804
ADORA1|P30542	0.0837089	0.0127133	-0.111411	-0.159968
ADPGK|Q9BRR6	0.000325052	0.0199357	0.229165	0.149553
ADPRH|P54922	0.224684	0.0926567	0.0825679	0.114172
ADPRHL1|Q8NDY3	0.099513	0.527702	0.106137	-0.0407898
ADPRHL2|Q9NX46	1.27e-05	0.0150154	0.276587	0.156183
ADRA1A|P35348	0.235008	0.335388	0.0999367	0.0811359
ADRA1B|P35368	0.83046	0.0902464	0.0142575	0.112456
ADRA2A|P08913	0.833118	0.0107209	0.0136145	0.163766
ADRM1|Q16186	0.0102902	3.54e-05	0.164669	0.26251
ADSL|P30566	2.5e-14	8.57e-19	0.464093	0.528245
ADSS|P30520	0.169185	0.524295	0.0886621	0.0411268
ADSSL1|Q8N142	0.675782	0.0490486	0.0270196	-0.126664
AEBP1|Q8IUX7	0.175383	0.180331	0.0896616	0.0886486
AES|Q08117	0.00608831	0.414073	-0.190519	-0.057207
AFAP1|Q8N556	0.362944	0.412314	-0.0620581	0.055933
AFAP1L1|Q8TED9	0.0601894	0.769661	-0.18675	0.0293488
AFAP1L2|Q8N4X5	0.600863	0.078321	-0.0337954	0.113392
AFDN|P55196	0.938717	2.52e-07	-0.00496785	0.324157
AFF4|Q9UHB7	0.000837035	0.017268	0.246153	0.176803
AFG1L|Q8WV93	0.0236262	0.887516	-0.14546	-0.00913977
AFG3L2|Q9Y4W6	4.6e-06	0.00930301	-0.289726	-0.16687
AFM|P43652	0.654824	0.0637557	-0.0288824	-0.119364
AFTPH|Q6ULP2	0.415257	0.0594948	0.0526056	0.121322
AGA|P20933	0.00251112	0.0494585	0.203696	0.133233
AGAP1|Q9UPQ3	0.769166	0.00146615	0.0189611	0.203413
AGAP2|Q99490	0.00014086	0.625304	-0.242299	0.0315477
AGAP3|Q96P47	0.212552	0.00523594	-0.0804197	0.178961
AGBL4|Q5VU57	0.0196851	0.00425884	-0.153377	-0.187411
AGFG1|P52594	0.00491937	0.874049	-0.18023	-0.0102427
AGFG2|O95081	9.18e-06	4.22e-06	0.280832	0.290809
AGK|Q53H12	2.18e-05	0.00440601	-0.269254	-0.182452
AGL|P35573	0.677076	0.329127	-0.0269053	-0.0629954
AGMAT|Q9BSE5	0.734136	0.851539	-0.0298381	0.0164451
AGO1|Q9UL18	1.18e-08	0.00119655	0.35636	0.207066
AGO2|Q9UKV8	5.81e-06	0.00145295	0.286745	0.203577
AGO3|Q9H9G7	0.000152328	0.282862	0.2411	0.0693095
AGPAT1|Q99943	1.52e-15	7.1e-06	-0.482918	-0.284168
AGPAT2|O15120	0.137923	0.653193	-0.152527	0.0464432
AGPAT3|Q9NRZ7	0.327391	0.587321	0.0632214	0.0350583
AGPAT4|Q9NRZ5	0.876927	0.241312	0.0100067	0.0756042
AGPAT5|Q9NUQ2	0.202004	0.692342	-0.0823026	-0.0255634
AGPS|O00116	0.114385	0.705588	0.101752	0.0244079
AGRN|O00468	2.11e-07	8.71e-07	0.326131	0.309969
AGT|P01019	0.000145381	0.727984	0.241816	0.0224715
AGTPBP1|Q9UPW5	0.470138	0.0123287	0.0466445	0.160658
AGTRAP|Q6RW13	0.000238008	0.0127155	0.234147	0.159964
AHCTF1|Q8WYP5	0.00117297	0.620599	0.207421	0.0319773
AHCY|P23526	0.00705081	0.0130921	0.172795	0.159306
AHCYL1|O43865	0.0151163	0.602957	-0.156029	-0.0336012
AHCYL2|Q96HN2	0.0610455	0.710755	-0.120596	-0.0239592
AHDC1|Q5TGY3	0.625111	0.379774	0.0354837	0.0637385
AHI1|Q8N157	0.0942745	0.468312	-0.21439	-0.0938099
AHNAK|Q09666	2.42e-08	1.14e-07	0.349081	0.332862
AHNAK2|Q8IVF2	5.78e-06	3.88e-07	-0.286818	-0.319297
AHSA1|O95433	0.421133	0.0154159	-0.0519465	-0.155578
AHSG|P02765	0.702435	0.0996955	-0.0246822	-0.106081
AHSP|Q9NZD4	0.02905	0.225472	-0.140348	-0.0782025
AIDA|Q96BJ3	2.54e-06	1.58e-09	0.297128	0.375656
AIF1|P55008	0.156857	0.0019459	0.0912885	0.198217
AIF1L|Q9BQI0	0.0120028	0.246071	0.161258	-0.0748471
AIFM1|O95831	2.41e-06	0.000435826	-0.297756	-0.224378
AIFM2|Q9BRQ8	0.00443567	0.00388171	0.186981	0.189705
AIFM3|Q96NN9	0.000332923	0.000708635	0.228778	0.216213
AIG1|Q9NVV5	0.842438	0.0714477	0.0128437	0.116086
AIMP1|Q12904	0.000633927	0.0459085	-0.218111	-0.128456
AIMP2|Q13155	0.00310036	0.0895714	-0.189379	-0.109369
AIP|O00170	1.7e-05	0.0215743	0.272648	0.147661
AJAP1|Q9UKB5	0.125591	0.267442	-0.0987332	0.0715665
AJM1|C9J069	0.00010732	0.300153	-0.246418	-0.0668751
AK1|P00568	1.16e-12	1.51e-10	0.436216	0.396731
AK2|P54819	0.00735592	0.195606	0.171901	0.0834795
AK3|Q9UIJ7	0.00350314	0.00013891	0.186998	0.242512
AK4|P27144	0.281093	9.85e-06	0.0695641	0.279903
AK5|Q9Y6K8	0.975163	0.0391543	0.00201175	0.132687
AK6|Q9Y3D8	5.39e-05	0.00144905	0.256541	0.203625
AKAIN1|P0CW23	0.916555	0.182498	-0.00979132	-0.124101
AKAP1|Q92667	0.0969134	8.56e-05	0.106957	0.249792
AKAP10|O43572	0.659602	0.435171	0.0284556	0.0503934
AKAP11|Q9UKA4	0.181302	0.089043	0.0862163	0.109548
AKAP12|Q02952	0.0677792	0.919423	0.117611	-0.0065366
AKAP13|Q12802	0.00438791	0.000803425	0.182534	0.214055
AKAP17A|Q02040	0.0209138	0.00105258	0.148408	0.20934
AKAP2|Q9Y2D5	0.11351	0.6594	-0.101997	-0.0284736
AKAP5|P24588	0.167321	0.00684712	-0.0890498	0.173411
AKAP6|Q13023	0.0267307	0.0229021	-0.146092	-0.149981
AKAP7|Q9P0M2	0.0364259	1.18e-07	0.134572	0.33248
AKAP8|O43823	1.38e-05	0.00146844	0.297747	0.220233
AKAP8L|Q9ULX6	1.04e-15	4.54e-10	0.48538	0.387022
AKAP9|Q99996	0.173217	6.35e-08	0.0878342	0.33909
AKR1A1|P14550	1.34e-11	3.12e-05	0.417038	0.264296
AKR1B1|P15121	2.81e-11	8.68e-11	0.41095	0.401479
AKR1B10|O60218	6.92e-13	3.6e-10	0.440116	0.389086
AKR1B15|C9JRZ8	1.17e-10	7.88e-10	0.398904	0.382053
AKR1C1|Q04828	4.38e-06	1.2e-05	0.29034	0.277264
AKR1C2|P52895	2.42e-06	1.2e-05	0.29774	0.277311
AKR1C3|P42330	4.92e-05	8.96e-06	0.257848	0.281141
AKR7A2|O43488	0.000218938	0.0448226	0.235464	0.129099
AKR7A3|O95154	0.00213811	0.252652	0.196459	0.0738165
AKR7L|Q8NHP1	9.85e-05	0.0331164	0.247708	0.137027
AKT1|P31749	0.877863	0.504849	0.00992999	0.0430717
AKT1S1|Q96B36	0.0639066	0.341122	-0.119296	0.0614541
AKT2|P31751	0.785307	0.505837	0.017601	0.042972
AKT3|Q9Y243	9.22e-09	1.09e-05	-0.358761	-0.278591
AKTIP|Q9H8T0	0.000254148	0.930889	-0.233107	0.00560398
ALAD|P13716	1.49e-07	0.0176123	0.329945	0.152481
ALB|P02768	0.723486	0.471039	0.0228587	-0.04655
ALB|P02769	0.882237	0.35724	0.0095718	-0.0594361
ALCAM|Q13740	0.000509317	1.34e-06	0.221793	0.304895
ALDH16A1|Q8IZ83	0.000791174	0.00133022	0.214321	0.20517
ALDH18A1|P54886	0.584751	0.686067	0.0352995	0.0261136
ALDH1A1|P00352	0.657056	0.070978	-0.0286828	-0.116278
ALDH1A2|O94788	0.563563	0.634305	0.037307	0.0307295
ALDH1A3|P47895	0.484567	0.864439	0.0451427	0.0110315
ALDH1B1|P30837	0.600691	0.655927	0.0338113	0.0287837
ALDH1L1|O75891	2.91e-21	1.25e-17	0.558662	0.512783
ALDH1L2|Q3SY69	3.66e-20	4.56e-17	0.545491	0.505011
ALDH2|P05091	0.663409	0.161748	0.0281165	0.0902288
ALDH3A2|P51648	1.27e-08	2.21e-06	0.355586	0.298849
ALDH3B1|P43353	0.0969184	0.131058	0.128885	0.11732
ALDH4A1|P30038	0.11101	0.171793	0.102706	0.088125
ALDH5A1|P51649	0.000335686	0.0723109	-0.228645	-0.115736
ALDH6A1|Q02252	0.792872	0.609623	0.0169661	0.0329852
ALDH7A1|P49419	0.0151536	0.860678	0.155973	-0.0113406
ALDH9A1|P49189	1.37e-08	8.49e-09	0.3548	0.359574
ALDOA|P00883	0.000102983	0.0985041	-0.247037	-0.106453
ALDOA|P04075	0.000144091	0.140421	-0.241952	-0.0950441
ALDOB|P05062	0.449036	0.348701	-0.0488873	-0.0604979
ALDOC|P09972	0.0936946	0.0359658	-0.107995	-0.134902
ALG1|Q9BT22	0.100605	0.000574927	0.105799	0.219762
ALG10|Q5BKT4	0.248639	0.668895	-0.102303	-0.0380102
ALG11|Q2TAA5	0.000524124	0.000552457	0.221314	0.220432
ALG12|Q9BV10	0.824243	0.0336395	0.0143501	0.136626
ALG13|Q9NP73	0.00135216	0.0334624	0.222912	0.148968
ALG2|Q9H553	0.916234	0.219376	0.00679624	-0.079237
ALG5|Q9Y673	1.62e-05	1.97e-06	0.273313	0.300256
ALG6|Q9Y672	0.213279	0.658264	0.0942779	0.0335703
ALG8|Q9BVK2	0.177809	0.392623	0.0913901	0.0580503
ALG9|Q9H6U8	0.685767	0.519224	0.02614	0.0416304
ALK|Q9UM73	0.122117	0.515447	0.137888	0.0582386
ALKBH4|Q9NXW9	0.898312	0.0099977	0.00825748	0.165301
ALKBH5|Q6P6C2	0.00166128	6.51e-06	0.201135	0.285293
ALKBH6|Q3KRA9	0.026362	0.0626431	-0.150768	-0.126604
ALKBH7|Q9BT30	0.0364823	0.0372784	-0.151061	-0.150432
ALKBH8|Q96BT7	0.251987	0.244334	0.129573	0.131669
ALMS1|Q8TCU4	0.903043	0.971867	-0.0143059	0.00414176
ALOX5|P09917	0.0279945	0.000238795	0.141274	0.234095
ALOX5AP|P20292	0.00033638	0.00139667	0.228611	0.204291
ALPL|P05186	4.73e-06	0.013843	-0.289377	-0.158042
ALS2|Q96Q42	0.965826	0.0554849	0.00276843	0.123273
ALYREF|Q86V81	0.906878	0.894158	0.00755864	-0.00859679
AMACR|Q9UHK6	0.181777	0.415065	-0.0861228	0.0526272
AMBP|P02760	0.0139535	0.0524032	0.157861	0.124854
AMBRA1|Q9C0C7	0.746202	0.313938	0.0290001	0.0900649
AMD1|P17707	1.62e-10	5.28e-07	0.396096	0.315788
AMDHD2|Q9Y303	9.96e-08	1.41e-07	0.334291	0.330528
AMER2|Q8N7J2	0.0302216	0.300332	0.139352	0.0668504
AMER3|Q8N944	0.00399525	0.000145092	0.201206	0.263558
AMFR|Q9UKV5	0.0411725	0.474895	-0.131362	0.0461467
AMIGO1|Q86WK6	0.00309812	0.160397	-0.189393	-0.090519
AMN1|Q8IY45	0.21346	0.00173129	0.0802607	0.200377
AMOT|Q4VCS5	0.980752	0.0238821	-0.00155895	0.145197
AMOTL1|Q8IY63	0.348731	0.178862	-0.062066	0.0889472
AMOTL2|Q9Y2J4	0.481979	0.0285577	0.0605717	0.187124
AMPD1|P23109	0.17464	0.804973	0.0898157	-0.0163693
AMPD2|Q01433	3.67e-18	2.89e-21	0.519947	0.558697
AMPD3|Q01432	0.000820221	0.491399	0.213698	0.04444
AMPH|P49418	0.0661041	0.00257437	0.11833	0.192952
AMT|P48728	5.5e-05	0.0146318	0.256256	0.156777
AMZ2|Q86W34	0.674375	0.687644	-0.0271439	-0.0259751
ANAPC1|Q9H1A4	0.111603	0.265744	-0.102536	-0.0718205
ANAPC10|Q9UM13	0.00382092	0.11687	0.230322	0.126057
ANAPC13|Q9BS18	0.23441	0.011629	0.0790597	0.166847
ANAPC15|P60006	0.14278	0.0252165	0.172019	0.260103
ANAPC16|Q96DE5	0.123309	0.00219765	0.101681	0.200511
ANAPC2|Q9UJX6	0.259537	0.00487557	0.0746471	0.185028
ANAPC4|Q9UJX5	0.785377	0.553771	-0.0175951	0.0382469
ANAPC5|Q9UJX4	0.421152	0.0945138	-0.0519444	0.107728
ANAPC7|Q9UJX3	6.48e-06	0.000102823	0.285338	0.24706
ANGEL1|Q9UNK9	0.446909	0.0689624	-0.0516564	-0.123131
ANGEL2|Q5VTE6	0.18597	0.000494976	0.0853062	0.222269
ANGPTL4|Q9BY76	0.000219285	0.00537021	0.280633	0.213263
ANK1|P16157	0.0423845	0.125406	0.130593	0.0987813
ANK2|Q01484	0.951212	0.00761392	-0.00395356	0.171171
ANK3|Q12955	0.00107219	1.4e-05	-0.209014	-0.275263
ANKFY1|Q9P2R3	1.94e-09	0.00269957	0.373734	0.192045
ANKH|Q9HCJ1	0.390832	0.3417	-0.0554058	-0.0613807
ANKHD1|Q8IWZ3	0.00034329	8.45e-05	0.228282	0.249978
ANKIB1|Q9P2G1	0.000255945	0.085325	-0.232995	-0.110837
ANKLE2|Q86XL3	0.0297794	0.00472674	0.139724	0.181038
ANKMY2|Q8IV38	0.396392	0.53777	-0.0547594	-0.0398005
ANKRD10|Q9NXR5	0.0369821	0.121258	0.193934	0.144678
ANKRD11|Q6UB99	0.178423	0.769945	0.153938	0.033647
ANKRD13A|Q8IZ07	0.390449	0.0696936	-0.0554506	-0.116807
ANKRD13B|Q86YJ7	0.0966445	0.134886	-0.109813	-0.0988815
ANKRD13C|Q8N6S4	0.505829	0.236167	-0.0593391	0.105449
ANKRD13D|Q6ZTN6	0.0244302	0.211133	-0.144642	-0.080669
ANKRD16|Q6P6B7	0.00953972	0.27144	0.166324	0.0709731
ANKRD17|O75179	0.00221319	4.37e-05	0.195812	0.259547
ANKRD24|Q8TF21	1.1e-06	0.0189822	-0.307193	-0.150717
ANKRD26|Q9UPS8	0.894826	0.077813	0.00995058	0.132159
ANKRD27|Q96NW4	0.267529	0.029635	0.0715535	0.139846
ANKRD28|O15084	0.014214	0.313091	-0.157439	0.0651137
ANKRD29|Q8N6D5	0.00142482	0.299243	0.203931	-0.0670008
ANKRD30B|Q9BXX2	0.831602	0.17006	-0.01374	0.0884812
ANKRD34A|Q69YU3	0.010827	0.488014	-0.163549	-0.0447875
ANKRD35|Q8N283	0.000103148	0.114665	-0.247013	-0.101673
ANKRD36C|Q5JPF3	0.659828	0.360123	-0.0329355	0.0684153
ANKRD39|Q53RE8	0.690544	0.0642157	0.0335775	0.155185
ANKRD40|Q6AI12	0.000113231	0.0677639	0.259065	0.124233
ANKRD44|Q8N8A2	0.767167	0.495517	0.0191302	-0.044019
ANKRD45|Q5TZF3	0.00698334	0.00385209	0.194098	0.207647
ANKRD46|Q86W74	0.974288	0.176457	0.00208261	0.0871793
ANKRD50|Q9ULJ7	0.0105932	0.00656772	0.164031	0.174283
ANKRD52|Q8NB46	0.201572	0.820009	-0.102144	0.018245
ANKRD54|Q6NXT1	0.00656732	0.00271469	0.174284	0.191938
ANKRD63|C9JTQ0	0.871908	9.39e-05	0.0113022	0.268738
ANKRD65|E5RJM6	0.0118425	0.00321658	0.281888	0.327505
ANKS1A|Q92625	0.148996	0.425161	-0.0930454	0.0514978
ANKS1B|Q7Z6G8	5.28e-05	0.317962	-0.256837	-0.0644629
ANLN|Q9NQW6	0.0298634	0.274253	0.139653	-0.070559
ANO10|Q9NW15	0.700878	0.462751	-0.0248178	0.0474231
ANO3|Q9BYT9	0.0149327	0.718556	-0.15631	-0.0232841
ANO4|Q32M45	0.925321	0.837424	0.00677339	0.0148267
ANO5|Q75V66	0.00690315	0.0184394	0.1886	0.164882
ANO6|Q4KMQ2	6.5e-13	3.54e-09	0.440587	0.368042
ANO8|Q9HCE9	0.0922863	0.451778	0.108459	0.0485926
ANP32A|P39687	0.000304841	0.00991134	0.2302	0.165491
ANP32B|Q92688	3.29e-07	0.00510556	0.321158	0.179475
ANP32E|Q9BTT0	0.151217	0.0499229	0.0925422	0.126183
ANPEP|P15144	0.0680675	0.00484372	0.117489	0.180544
ANTXR1|Q9H6X2	0.0341323	0.00315643	0.136252	0.189032
ANTXR2|P58335	2.47e-07	5.45e-06	0.359398	0.319096
ANXA1|P04083	4.04e-07	0.000355996	0.318821	0.227691
ANXA10|Q9UJ72	0.882261	0.306373	-0.0134356	0.092596
ANXA11|P50995	0.00375556	1.89e-09	0.185629	0.373996
ANXA2|P07355	0.00160976	0.0364432	0.201712	0.13456
ANXA2P2|A6NMY6	0.00119425	0.0317808	0.207101	0.138078
ANXA3|P12429	0.715254	0.0301144	-0.0235696	-0.139442
ANXA4|P09525	6.4e-09	0.00106425	0.362336	0.209146
ANXA5|P08758	4.57e-08	0.00232942	0.342538	0.194848
ANXA6|P08133	0.00880858	1.04e-08	-0.168052	-0.357608
ANXA7|P20073	0.0104751	0.0781246	0.164277	0.113466
AOC3|Q16853	0.476186	0.595329	-0.046012	0.0343099
AP1B1|Q10567	0.0003358	0.479938	-0.228639	-0.0456218
AP1G1|O43747	0.160886	0.039664	-0.0904138	0.132347
AP1G2|O75843	0.571566	0.0860176	0.0365447	0.110593
AP1M1|Q9BXS5	0.39468	0.0132138	-0.0549579	0.159097
AP1S1|P61966	0.174902	0.0122966	-0.0874925	0.160717
AP1S2|P56377	0.131049	0.878345	-0.0973383	0.00989053
AP2A1|O95782	5.91e-05	0.433276	-0.255215	-0.0506013
AP2A2|O94973	0.00100666	0.881185	-0.210126	-0.00965791
AP2B1|P63010	0.000360622	0.843187	-0.227481	-0.0127819
AP2M1|Q96CW1	9.44e-05	0.436384	-0.248336	-0.0502605
AP2S1|P53680	0.000980233	0.662983	-0.210593	-0.0281544
AP3B1|O00203	1.04e-07	0.0572732	-0.333778	-0.122389
AP3B2|Q13367	3e-08	0.010661	-0.346879	-0.16389
AP3D1|O14617	2.21e-07	0.0403007	-0.32559	-0.131927
AP3M1|Q9Y2T2	2.36e-05	0.619197	-0.268169	-0.0321057
AP3M2|P53677	1.68e-07	0.0108933	-0.328601	-0.163414
AP3S1|Q92572	1.55e-05	0.643874	-0.273875	-0.0298651
AP3S2|P59780	0.00194765	0.0819506	-0.1982	-0.112046
AP4B1|Q9Y6B7	0.0340407	0.0361564	0.136321	0.134765
AP4E1|Q9UPM8	0.18656	0.0332389	0.0851925	0.136933
AP4M1|O00189	0.291684	0.164925	0.069823	0.0918747
AP4S1|Q9Y587	0.00187507	5.96e-05	0.198905	0.255104
AP5B1|Q2VPB7	0.800423	0.108455	0.016334	0.103443
AP5M1|Q9H0R1	0.0291858	0.521953	-0.143844	-0.0424348
AP5S1|Q9NUS5	0.0669497	0.000437745	0.117965	0.224305
AP5Z1|O43299	0.0286403	0.00120127	0.140704	0.206996
APAF1|O14727	0.00817595	9.51e-05	0.19036	0.277898
APBA1|Q02410	0.877398	0.00068425	0.00996813	0.216811
APBA2|Q99767	0.00228564	0.00294681	-0.195206	-0.190362
APBB1|O00213	1.85e-05	0.399631	-0.271503	-0.0543853
APBB1IP|Q7Z5R6	0.0370041	7.38e-05	0.134163	0.251978
APBB2|Q92870	0.00048898	0.166509	-0.228112	-0.091533
APC|P25054	0.0122586	5.23e-07	0.160786	0.315884
APC2|O95996	0.53987	0.0499566	-0.0395953	0.126164
APCS|P02743	4.78e-17	2.57e-07	0.504729	0.323927
APEH|P13798	0.332644	0.318917	0.0625398	0.0643361
APEX1|P27695	9.08e-06	0.00566531	0.280975	0.177347
APH1A|Q96BI3	0.284592	0.111779	0.089774	0.13309
APH1B|Q8WW43	5.54e-05	0.00314081	0.295011	0.218397
API5|Q9BZZ5	0.00233763	0.17535	0.194781	0.087402
APIP|Q96GX9	0.0836053	0.674623	0.111448	-0.027122
APLNR|P35414	9.87e-07	0.0076147	0.308496	0.171168
APLP1|P51693	0.171723	0.320777	0.0881392	-0.0640898
APLP2|Q06481	6.41e-16	5.72e-09	0.488518	0.363422
APMAP|Q9HDC9	0.674253	0.0411992	0.0271547	0.131345
APOA1|P02647	0.639168	0.627643	0.0302895	-0.0313346
APOA2|P02652	0.603258	0.798396	0.0335733	-0.0165036
APOA4|P06727	0.000977767	0.00133913	-0.210637	-0.20505
APOB|P04114	0.0227476	0.201676	0.146381	0.0823622
APOBR|Q0VD83	0.0349242	0.583918	0.159109	0.0415605
APOC1|P02654	0.309883	0.303303	-0.0655459	-0.0664416
APOC2|P02655	0.121673	0.157181	-0.0997638	-0.0912177
APOC3|P02656	0.653845	0.294186	-0.02897	-0.0677043
APOD|P05090	0.0308606	0.0427889	0.138823	-0.13034
APOE|P02649	3.71e-33	9.91e-26	0.672048	0.606784
APOE4|APOE4	1.84e-12	1.51e-08	0.432665	0.353833
APOH|P02749	0.00495541	0.169471	0.180082	0.088603
APOL1|O14791	0.744317	0.34336	0.0237513	0.068933
APOL2|Q9BQE5	0.230069	0.0160884	-0.0774356	-0.154591
APOL3|O95236	0.129797	0.390813	0.15409	0.0876431
APOM|O95445	0.0949937	0.0852483	0.125179	0.129
APOO|Q9BUR5	3.57e-09	0.000316989	-0.367961	-0.229571
APOOL|Q6UXV4	3.44e-09	1.8e-05	-0.368321	-0.271854
APPBP2|Q92624	0.687485	0.29596	-0.0266071	0.0690574
APPL1|Q9UKG1	2.24e-07	7.75e-07	0.325457	0.311341
APPL2|Q8NEU8	1.01e-06	5.38e-06	0.308263	0.287722
APRT|P07741	0.372949	0.321616	0.0575237	0.063979
APTX|Q7Z2E3	0.117333	0.205583	0.120922	0.0978619
AQP1|P29972	0.0108014	0.95516	0.163601	-0.00363331
AQP11|Q8NBQ7	0.56005	0.56291	-0.0730333	0.0725029
AQP4|P55087	4.02e-05	0.000694193	0.260746	0.216565
AQR|O60306	0.00928036	0.00147908	0.166923	0.203253
ARAF|P10398	5.45e-05	0.146308	-0.256397	-0.0936624
ARAP1|Q96P48	4.66e-10	4.65e-09	0.386798	0.365425
ARAP2|Q8WZ64	0.60862	0.587989	0.0330777	-0.0349957
ARAP3|Q8WWN8	0.809292	0.967336	0.0223567	0.0037939
ARC|Q7LC44	1.18e-05	0.0328501	-0.277561	-0.137234
ARCN1|P48444	1.15e-06	7.3e-10	0.30672	0.38274
ARF1|P84077	0.0715153	0.028604	-0.116058	0.140736
ARF3|P61204	0.0678457	0.0318541	-0.117583	0.138019
ARF4|P18085	0.962262	0.00135977	-0.00305737	0.204774
ARF5|P84085	0.0234618	0.104654	-0.14563	0.104566
ARF6|P62330	0.544455	0.0148399	0.0391487	0.156453
ARFGAP1|Q8N6T3	0.000253695	0.202842	-0.233135	-0.0821503
ARFGAP2|Q8N6H7	2.63e-07	0.0163097	-0.323659	-0.154274
ARFGAP3|Q9NP61	0.000143147	3.99e-10	0.242053	0.388187
ARFGEF1|Q9Y6D6	0.0368335	0.593168	-0.134283	0.0345114
ARFGEF2|Q9Y6D5	0.453078	0.676996	-0.0484532	0.0269123
ARFGEF3|Q5TH69	0.619833	1.38e-05	0.0320474	0.275459
ARFIP1|P53367	2.09e-06	5e-17	0.299535	0.504457
ARFIP2|P53365	0.124436	0.0170758	-0.0990344	0.153205
ARFRP1|Q13795	0.242477	0.457511	0.079494	0.0505776
ARG1|P05089	0.37784	0.465713	-0.0688865	0.0570026
ARG2|P78540	0.00325928	0.017938	0.188408	0.152051
ARGLU1|Q9NWB6	0.00147918	0.000651617	0.203252	0.217643
ARHGAP1|Q07960	5.65e-06	4.24e-17	0.287094	0.505462
ARHGAP10|A1A4S6	0.00778574	0.00125824	-0.175452	-0.211871
ARHGAP12|Q8IWW6	0.0322556	0.000461963	0.1377	0.223415
ARHGAP17|Q68EM7	0.00378961	0.124637	0.185451	0.0989819
ARHGAP18|Q8N392	0.962429	0.000924726	0.00304385	0.211613
ARHGAP20|Q9P2F6	2.36e-05	0.000570066	-0.333623	-0.274527
ARHGAP21|Q5T5U3	0.0802558	0.252717	-0.112668	0.0738064
ARHGAP22|Q7Z5H3	0.0551161	0.0329369	0.126924	0.141009
ARHGAP23|Q9P227	1.53e-08	3.71e-06	0.353722	0.292425
ARHGAP24|Q8N264	0.432359	0.0861286	0.0613465	0.133613
ARHGAP25|P42331	0.15004	0.250629	-0.0930018	-0.0742861
ARHGAP26|Q9UNA1	0.000346727	2.94e-07	-0.22812	-0.322428
ARHGAP27|Q6ZUM4	0.0407057	0.323157	0.16406	0.0796173
ARHGAP29|Q52LW3	0.0467869	0.443691	-0.135443	0.0523862
ARHGAP31|Q2M1Z3	0.436215	0.000959795	-0.050279	0.210962
ARHGAP32|A7KAX9	0.666808	0.000296938	-0.0278144	0.230622
ARHGAP33|O14559	0.33356	0.000709196	-0.0624216	0.2162
ARHGAP35|Q9NRY4	0.168335	0.00189812	-0.0888385	0.198678
ARHGAP39|Q9C0H5	0.0289888	0.0075593	-0.140401	-0.171323
ARHGAP4|P98171	0.408507	0.0344565	-0.0598298	0.152319
ARHGAP42|A6NI28	0.3801	0.000706582	-0.0633622	-0.241133
ARHGAP44|Q17R89	0.000782412	0.930808	-0.214513	0.00561055
ARHGAP45|Q92619	0.00257278	0.0850544	0.216393	0.12461
ARHGAP5|Q13017	0.00646619	3.02e-05	0.174608	0.264732
ARHGAP6|O43182	0.234354	4.28e-05	0.0862275	0.290804
ARHGAP9|Q9BRR9	0.690751	0.312335	-0.0345514	0.0876031
ARHGDIA|P52565	4.24e-06	0.120141	-0.29074	-0.100174
ARHGDIB|P52566	0.160996	0.108256	0.09039	0.103501
ARHGEF1|Q92888	2.17e-05	0.0720377	0.269303	0.115847
ARHGEF10|O15013	1.53e-05	0.0082941	0.274064	0.169346
ARHGEF10L|Q9HCE6	7.43e-09	1.53e-08	0.360887	0.353754
ARHGEF11|O15085	0.000159742	0.0414608	-0.24037	-0.131177
ARHGEF12|Q9NZN5	0.00194983	1.11e-11	0.198179	0.418569
ARHGEF16|Q5VV41	0.648007	0.558239	0.0387777	-0.0497167
ARHGEF17|Q96PE2	4.5e-05	5.52e-06	0.259131	0.287399
ARHGEF18|Q6ZSZ5	0.721209	0.944086	-0.023055	0.00453189
ARHGEF2|Q92974	6.7e-08	0.00139301	-0.338512	-0.204339
ARHGEF25|Q86VW2	0.000563144	3.77e-05	0.22011	0.261626
ARHGEF26|Q96DR7	0.0162483	1.33e-06	0.154361	0.304999
ARHGEF28|Q8N1W1	0.149112	0.00886899	0.0982656	0.177272
ARHGEF37|A1IGU5	0.000893833	0.00210825	0.212206	0.196723
ARHGEF4|Q9NR80	0.119736	0.0762762	-0.100283	0.114173
ARHGEF40|Q8TER5	2.99e-06	1.33e-05	0.311008	0.290934
ARHGEF6|Q15052	6.88e-06	8.42e-08	0.284584	0.336083
ARHGEF7|Q14155	0.0182151	0.236413	-0.151691	0.0763948
ARHGEF9|O43307	0.069014	0.370637	-0.11709	0.057802
ARID1A|O14497	0.241651	0.0050925	0.07555	0.179527
ARID1B|Q8NFD5	0.000159918	7.57e-06	0.240353	0.28334
ARID2|Q68CP9	0.0609525	0.0792645	-0.144457	-0.13538
ARID4B|Q4LE39	0.0196128	0.0974508	0.173826	0.123918
ARIH1|Q9Y4X5	0.0544354	0.172822	-0.123803	-0.0879147
ARIH2|O95376	0.332481	0.750232	0.0625608	0.0205676
ARL1|P40616	0.301928	0.688105	0.0666304	0.0259347
ARL10|Q8N8L6	0.677295	6.55e-05	0.0277077	0.261219
ARL15|Q9NXU5	0.0159577	0.217453	-0.15478	0.0795676
ARL2|P36404	0.42138	0.534688	0.0519189	0.0401024
ARL2BP|Q9Y2Y0	0.675907	0.0911707	-0.0270085	-0.10883
ARL3|P36405	1.46e-12	5.93e-15	0.434468	0.473913
ARL4C|P56559	0.0496159	0.567632	-0.126351	-0.0369188
ARL5A|Q9Y689	0.137742	0.00547424	0.0956878	0.178051
ARL5B|Q96KC2	0.53478	0.799628	0.0424624	0.0173703
ARL6|Q9H0F7	0.441199	0.0235759	0.0497353	0.145512
ARL6IP1|Q15041	0.926375	0.104477	-0.00597097	0.104619
ARL6IP4|Q66PJ3	1.36e-07	3e-07	0.330961	0.322177
ARL6IP5|O75915	0.167232	0.174734	0.0890685	0.0875264
ARL6IP6|Q8N6S5	0.0505655	0.00736385	0.173887	0.236755
ARL8A|Q96BM9	3.43e-08	1.92e-06	0.34551	0.300546
ARL8B|Q9NVJ2	2.55e-08	1.24e-08	0.348568	0.355852
ARMC1|Q9NVT9	0.000570213	0.0650455	-0.2199	-0.118792
ARMC10|Q8N2F6	0.149941	0.00117827	0.0928306	0.207341
ARMC5|Q96C12	0.964259	0.0451734	-0.00379381	0.168377
ARMC6|Q6NXE6	0.628767	0.457514	-0.0312323	0.0479793
ARMC8|Q8IUR7	0.0374427	1.62e-13	0.133856	0.450842
ARMC9|Q7Z3E5	0.982087	0.100616	-0.00145078	0.105795
ARMCX1|Q9P291	0.0965007	0.429761	0.107088	0.0509884
ARMCX2|Q7L311	0.208381	0.796	-0.0811559	0.0167041
ARMCX3|Q9UH62	0.0183227	0.319403	-0.151552	-0.0642716
ARMH3|Q5T2E6	4.64e-06	5.55e-09	0.289595	0.36372
ARMT1|Q9H993	0.0251201	0.74645	0.143958	-0.0208899
ARNT|P27540	0.8002	0.225746	0.0173196	0.0827634
ARNT2|Q9HBZ2	0.798369	0.68209	-0.0165058	0.0264634
ARNTL|O00327	0.00347698	0.0272992	0.233347	0.177316
ARPC1A|Q92747	0.501139	0.000639315	-0.0434472	0.217967
ARPC1B|O15143	3.3e-05	9.23e-07	0.263512	0.309285
ARPC2|O15144	0.93223	7.77e-05	-0.00549497	0.251212
ARPC3|O15145	0.696982	8.86e-05	-0.0251577	0.249274
ARPC4|P59998	0.598692	0.000365077	-0.0339969	0.227282
ARPC5|O15511	0.0311417	5.99e-09	0.138593	0.362984
ARPC5L|Q9BPX5	0.0898001	0.18543	-0.109291	0.0854106
ARPIN|Q7Z6K5	0.0001279	2.72e-06	0.243769	0.296279
ARPP19|P56211	0.000187958	0.201533	-0.237851	-0.0823882
ARPP21|Q9UBL0	0.296556	0.00157855	-0.0673737	0.202069
ARRB1|P49407	9.72e-16	2.36e-19	0.485838	0.535426
ARRB2|P32121	4.04e-07	6.76e-19	0.318827	0.52958
ARRDC1|Q8N5I2	0.018494	0.00210282	0.151333	0.196771
ARSA|P15289	0.426411	0.0111483	0.0513591	-0.162902
ARSB|P15848	0.0114924	0.37345	-0.162227	-0.0574636
ARSD|P51689	0.473392	0.116781	0.049154	0.107282
ARSF|P54793	0.00107088	0.00921501	0.282664	0.226713
ARSK|Q6UWY0	0.00797426	0.077094	0.198281	0.13285
ART3|Q13508	6.51e-05	0.00237918	0.253813	0.194448
ARVCF|O00192	2.13e-10	1.28e-16	0.39373	0.49869
ARX|Q96QS3	0.811993	0.970578	0.0211455	-0.00327933
AS3MT|Q9HBK9	0.02115	0.05026	0.148138	0.125999
ASAH1|Q13510	8.9e-05	0.428017	0.249207	0.0511812
ASAP1|Q9ULH1	1.71e-09	0.00744708	-0.374923	-0.17164
ASAP2|O43150	3.08e-06	0.000217401	-0.294741	-0.235575
ASAP3|Q8TDY4	0.000758965	0.00281395	0.215036	0.191249
ASB1|Q9Y576	0.5651	0.889967	0.0371603	0.0089393
ASB3|Q9Y575	0.300324	0.106918	0.0776237	0.120568
ASB6|Q9NWX5	0.0559842	0.00866604	0.126477	0.173098
ASCC1|Q8N9N2	0.0460631	0.341732	0.128365	0.0613765
ASCC2|Q9H1I8	0.0123926	0.357211	0.160542	0.0594398
ASCC3|Q8N3C0	0.278737	0.300296	0.069905	0.0668554
ASDURF|L0R819	4.04e-07	0.000286718	0.335138	0.243348
ASF1A|Q9Y294	0.0394506	0.143755	0.135611	0.0964881
ASH1L|Q9NR48	0.11433	0.129083	-0.180232	-0.173344
ASH2L|Q9UBL3	0.0035799	0.162309	0.186573	0.0901086
ASIC1|P78348	0.787708	0.0201226	-0.0173993	0.14933
ASIC2|Q16515	0.00488315	0.247296	-0.18038	-0.0746538
ASIC4|Q96FT7	0.793674	0.186688	0.0341846	0.171356
ASL|P04424	9.51e-07	2.76e-09	0.308942	0.370411
ASMTL|O95671	0.970818	0.647172	-0.00236382	-0.0295683
ASNA1|O43681	5.08e-05	1.17e-08	0.257392	0.356411
ASNS|P08243	2.28e-08	0.00311259	-0.349716	-0.189303
ASNSD1|Q9NWL6	0.925141	0.645547	-0.0108131	-0.0528974
ASPA|P45381	0.0672756	0.366099	0.117826	-0.0583514
ASPH|Q12797	7.88e-16	1.66e-09	0.487197	0.375191
ASPHD1|Q5U4P2	0.1058	0.317894	-0.104224	-0.064472
ASPHD2|Q6ICH7	0.429238	0.0135116	-0.0510462	0.158592
ASPN|Q9BXN1	0.353529	0.386011	0.0905698	0.0846476
ASPRV1|Q53RT3	0.963843	0.0963832	-0.00318557	-0.116441
ASPSCR1|Q9BZE9	0.0562045	0.550749	0.122914	-0.0385387
ASRGL1|Q7L266	2.12e-05	1.17e-06	0.269639	0.3065
ASS1|P00966	1.89e-05	7.89e-05	0.271172	0.25099
ASTN1|O14525	0.0346676	0.0265076	-0.135852	0.142632
ASTN2|O75129	0.00235253	0.403478	-0.194661	-0.0539434
ATAD1|Q8NBU5	1.9e-07	0.00213434	-0.327258	-0.196493
ATAD2B|Q9ULI0	0.483825	0.740087	0.0662342	0.0314086
ATAD3A|Q9NVI7	2.74e-05	0.0675625	-0.266101	-0.117703
ATAD3B|Q5T9A4	2.13e-05	0.0498041	-0.269543	-0.126248
ATAT1|Q5SQI0	0.000867561	0.163138	-0.212725	-0.0899318
ATCAY|Q86WG3	0.00581634	0.871183	-0.176805	0.0104777
ATE1|O95260	0.00354607	0.000174811	0.186759	0.238977
ATF2|P15336	0.0495276	0.0424865	0.129381	0.133606
ATF7IP|Q6VMQ6	0.115879	0.147412	0.12599	-0.116158
ATG101|Q9BSB4	0.203517	0.583891	-0.0820282	-0.0353803
ATG12|O94817	0.230794	0.417119	-0.0773157	0.0523961
ATG13|O75143	0.0463753	0.11256	-0.128183	-0.102265
ATG14|Q6ZNE5	0.18603	0.0730034	0.0852946	0.115458
ATG16L1|Q676U5	0.160859	0.318149	0.0904196	0.064438
ATG2A|Q2TAZ0	7.28e-10	0.000422336	-0.382776	-0.224896
ATG2B|Q96BY7	0.000161722	1.24e-05	-0.24018	-0.276902
ATG3|Q9NT62	2e-10	0.00398698	0.394275	0.184446
ATG4B|Q9Y4P1	0.000195127	0.000785091	0.237268	0.214454
ATG4C|Q96DT6	0.00110658	0.887649	0.208456	0.00912886
ATG4D|Q86TL0	0.251102	0.684602	0.0965968	-0.0342581
ATG5|Q9H1Y0	0.225744	0.0159787	0.078157	0.154749
ATG7|O95352	6.07e-06	1.29e-14	0.286188	0.468664
ATG9A|Q7Z3C6	2.18e-17	1.16e-17	0.509454	0.513209
ATIC|P31939	2.33e-07	0.000212662	0.325029	0.235921
ATL1|Q8WXF7	0.000117043	0.396066	-0.245112	-0.0547972
ATL2|Q8NHH9	0.0157828	0.8308	-0.155035	-0.0138064
ATL3|Q6DD88	0.000123739	0.104112	0.244271	0.104729
ATM|Q13315	0.00266915	0.000903754	0.192262	0.212014
ATN1|P54259	0.978214	0.821218	0.00197339	-0.0163288
ATOX1|O00244	0.683721	0.275831	-0.0263198	0.070328
ATP11A|P98196	1.71e-07	1.13e-06	0.328433	0.306922
ATP11B|Q9Y2G3	0.0302756	1.48e-09	0.139307	0.376259
ATP11C|Q8NB49	6.06e-07	0.00110872	0.330291	0.219451
ATP12A|P54707	5.19e-06	4.24e-05	-0.288183	-0.259983
ATP13A1|Q9HD20	0.990815	0.053258	0.000743889	0.124408
ATP13A2|Q9NQ11	0.00408291	0.0146788	0.183973	0.156704
ATP13A3|Q9H7F0	0.000137763	0.0102958	0.248758	0.168883
ATP13A4|Q4VNC1	0.014913	0.0313971	0.169422	0.150001
ATP1A1|P05023	1.52e-05	2.55e-06	-0.274127	-0.297095
ATP1A2|P50993	4.44e-06	0.0011939	-0.290162	-0.207106
ATP1A3|P13637	1.66e-05	0.000171051	-0.272983	-0.239314
ATP1A4|Q13733	3.1e-06	5.87e-05	-0.294674	-0.255316
ATP1B1|P05026	1.98e-06	8.38e-07	-0.300176	-0.31043
ATP1B2|P14415	0.00151344	0.550319	-0.202836	-0.0385802
ATP1B3|P54709	0.674851	0.376644	-0.0271018	0.057081
ATP1B4|Q9UN42	2e-06	8.01e-07	-0.300044	-0.310957
ATP23|Q9Y6H3	0.451914	0.698989	-0.0510901	-0.0262757
ATP2A2|P16615	0.010669	0.206274	-0.163873	-0.0815319
ATP2A3|Q93084	0.0263624	0.2464	-0.142768	-0.074795
ATP2B1|P20020	0.0209371	0.842361	-0.148381	-0.0128501
ATP2B2|Q01814	0.0233199	0.201779	-0.145777	-0.0823435
ATP2B3|Q16720	0.246618	0.384806	-0.0747606	0.0561128
ATP2B4|P23634	0.0362681	1.86e-10	0.134685	0.394924
ATP2C1|P98194	0.0183494	2.79e-06	0.151518	0.295976
ATP4A|P20648	4.2e-06	0.000104253	-0.290859	-0.246853
ATP5F1A|P25705	3.89e-07	2.48e-05	-0.319254	-0.267466
ATP5F1B|P06576	3.01e-06	0.000216501	-0.295035	-0.23564
ATP5F1C|P36542	2.4e-07	4.49e-06	-0.324696	-0.290012
ATP5F1D|P30049	2.12e-06	0.000134194	-0.299325	-0.243039
ATP5F1E|P56381	1.99e-07	3.5e-05	-0.326732	-0.262679
ATP5IF1|Q9UII2	0.00697461	0.972541	-0.173023	0.0022242
ATP5MC3|P48201	0.0797666	0.568844	-0.11285	-0.0368034
ATP5MD|Q96IX5	6.95e-06	8.14e-05	-0.284452	-0.250542
ATP5ME|P56385	1.12e-05	4.5e-07	-0.278229	-0.3176
ATP5MF|P56134	6.64e-07	5.67e-07	-0.313138	-0.314959
ATP5MG|O75964	5.85e-09	1.48e-06	-0.36321	-0.303663
ATP5PB|P24539	3.77e-07	9.06e-06	-0.319624	-0.280994
ATP5PD|O75947	1.87e-07	5.34e-06	-0.327434	-0.287825
ATP5PF|P18859	2.46e-06	0.000149518	-0.297534	-0.241386
ATP5PO|P48047	5.66e-07	4.75e-06	-0.314978	-0.289312
ATP6AP1|Q15904	0.0961018	0.0725383	-0.107216	0.115645
ATP6AP2|O75787	0.162649	0.21725	-0.090036	0.0796026
ATP6V0A1|Q93050	0.0237512	0.256629	-0.145331	0.0732029
ATP6V0A2|Q9Y487	0.258898	0.0297194	-0.0728556	0.139775
ATP6V0C|P27449	0.998782	0.00122861	-9.87e-05	0.206594
ATP6V0D1|P61421	0.0120279	0.389454	-0.161211	0.0555669
ATP6V0D2|Q8N8Y2	0.0449372	0.0836883	-0.129031	0.111418
ATP6V1A|P38606	0.072057	0.485206	-0.115839	0.0450767
ATP6V1B1|P15313	0.14801	0.508709	-0.0932707	0.0426826
ATP6V1B2|P21281	0.0908781	0.426279	-0.108928	0.0513737
ATP6V1C1|P21283	0.201295	0.0599822	-0.0824315	0.121092
ATP6V1C2|Q8NEY4	0.158567	0.0721889	-0.0909151	0.115785
ATP6V1D|Q9Y5K8	0.133435	0.248932	-0.0967427	0.0743967
ATP6V1E1|P36543	0.064821	0.518502	-0.118891	0.0417022
ATP6V1E2|Q96A05	0.0854147	0.274838	-0.110805	0.0704733
ATP6V1F|Q16864	0.254369	0.125945	-0.0735508	0.0986415
ATP6V1G1|O75348	0.429271	0.732909	-0.0510425	-0.0220484
ATP6V1G2|O95670	0.137104	0.246665	-0.0958424	0.0747532
ATP6V1H|Q9UI12	0.146333	0.190353	-0.0936565	0.084467
ATP7A|Q04656	0.244357	0.216209	0.0770685	0.0818527
ATP8A1|Q9Y2Q0	2.9e-07	9.85e-21	0.322576	0.552388
ATP8A2|Q9NTI2	0.00552684	2.94e-11	0.177855	0.410577
ATP8B3|O60423	0.121601	1.52e-06	0.0997829	0.303326
ATP9A|O75110	0.0217283	1.73e-09	0.14749	0.37483
ATP9B|O43861	0.00752028	3.37e-08	0.171433	0.345706
ATPAF1|Q5TC12	1.76e-08	1.45e-05	-0.352303	-0.274736
ATPAF2|Q8N5M1	0.088556	0.000345621	0.109714	0.228172
ATR|Q13535	0.627927	0.0201133	0.0564845	0.266189
ATRN|O75882	0.252909	0.561011	-0.0737767	0.0375512
ATRNL1|Q5VV63	0.273893	0.26592	0.0706119	0.0717941
ATRX|P46100	0.0159137	0.000197915	0.154844	0.237046
ATXN1|P54253	0.471214	0.121305	-0.0505994	-0.108553
ATXN10|Q9UBB4	0.0567103	0.00889859	-0.122665	0.167833
ATXN1L|P0C7T5	0.549163	0.553331	-0.0468209	0.0463338
ATXN2|Q99700	0.000846285	0.411622	-0.213156	-0.053016
ATXN2L|Q8WWM7	3.2e-05	0.0456613	-0.263955	-0.128601
ATXN3|P54252	0.805842	0.983539	-0.0158815	-0.00133316
ATXN7L3B|Q96GX2	0.530672	7.21e-05	0.0451665	0.280337
AUH|Q13825	8.4e-09	1.38e-05	-0.359672	-0.275405
AUP1|Q9Y679	0.758956	0.210417	0.0198259	0.0807952
AVEN|Q9NQS1	0.000199899	0.00398255	0.23689	0.184468
AVL9|Q8NBF6	0.00136844	0.339735	-0.20466	0.0616304
AXIN1|O15169	7.04e-12	1.01e-13	0.457181	0.491101
AXL|P30530	0.598589	0.769454	0.0370726	0.0206451
AZGP1|P25311	0.00103417	0.106583	0.209651	0.103992
AZI2|Q9H6S1	0.00354278	0.0186222	-0.186778	-0.15117
AZU1|P20160	0.631521	0.600975	-0.040019	0.0436382
B2M|P61769	0.0211263	0.842297	0.148165	-0.0128554
B3GALNT1|O75752	0.00721612	0.000127203	0.235506	0.331032
B3GALT1|Q9Y5Z6	0.015629	0.000529643	0.29215	0.409251
B3GAT1|Q9P2W7	0.00631404	0.738734	-0.189702	-0.0233773
B3GAT3|O94766	3.29e-06	1.99e-05	0.293939	0.270484
B3GLCT|Q6Y288	0.000235465	0.000110598	0.234317	0.245966
B4GALNT1|Q00973	3.37e-05	2.32e-05	0.263208	0.268399
B4GALNT4|Q76KP1	0.388085	0.273877	0.142127	0.179623
B4GALT2|O60909	0.858263	0.519727	-0.0191998	0.0691346
B4GAT1|O43505	8.24e-10	6.01e-07	0.381642	0.314289
B9D1|Q9UPM9	7.98e-07	0.000444253	0.319335	0.230233
BAALC|Q8WXS3	1.21e-05	0.0443189	-0.277236	-0.129402
BABAM1|Q9NWV8	0.000890486	0.561071	-0.212271	0.0375455
BABAM2|Q9NXR7	0.245382	0.0403847	-0.0749561	0.131872
BACE1|P56817	3.96e-10	3.88e-21	0.388248	0.557182
BAD|Q92934	0.204035	0.219394	-0.0819345	0.079234
BAG1|Q99933	0.00819216	0.0120097	0.169611	0.161245
BAG2|O95816	0.494092	0.423413	-0.0441645	0.0516923
BAG3|O95817	1.29e-10	5.46e-11	0.398112	0.405418
BAG4|O95429	0.335718	0.509986	-0.0621441	0.0425543
BAG5|Q9UL15	0.00369379	0.000770859	-0.185957	-0.214769
BAG6|P46379	0.0317321	0.414916	-0.138117	-0.052644
BAHCC1|Q9P281	0.000562929	0.010087	0.220116	0.165106
BAIAP2|Q9UQB8	1.55e-05	0.922207	-0.273916	0.00631005
BAIAP3|O94812	0.637136	0.000200216	0.0304732	0.236866
BANF1|O75531	2.67e-10	8.19e-07	0.391759	0.310695
BAP18|Q8IXM2	0.782362	0.428418	0.0178485	0.0511368
BASP1|P80723	0.00814654	0.91756	-0.16973	0.00668832
BAX|Q07812	0.0153804	0.0369148	0.155631	0.134226
BAZ1B|Q9UIG0	0.444425	0.0897896	-0.0493852	-0.109295
BBOX1|O75936	1.93e-14	1.2e-09	0.465871	0.378233
BBS1|Q8NFJ9	9.2e-07	7.52e-11	0.309331	0.402702
BBS2|Q9BXC9	0.000563776	7.32e-06	0.220091	0.283773
BBS4|Q96RK4	0.00131467	3.93e-06	0.205381	0.291705
BBS5|Q8N3I7	0.00721202	0.000715957	0.176735	0.221523
BBS7|Q8IWZ6	4.2e-06	2.58e-09	0.290877	0.371045
BBS9|Q3SYG4	0.0317744	8.32e-05	0.138083	0.250204
BCAM|P50895	0.303367	0.000399922	0.0664329	0.225792
BCAN|Q96GW7	0.989513	0.0251543	0.00084928	0.143925
BCAP29|Q9UHQ4	0.000203251	0.0322257	-0.23663	-0.137724
BCAP31|P51572	0.668867	0.94225	0.0276317	0.00468096
BCAR1|P56945	0.234306	0.0574083	-0.0767382	0.122323
BCAR3|O75815	0.300123	0.912906	-0.0668792	-0.00706735
BCAS1|O75363	0.0911666	0.137205	0.108831	-0.0958179
BCAS2|O75934	0.91567	0.704885	-0.00684216	0.024469
BCAS3|Q9H6U6	5.27e-05	0.076823	-0.256882	-0.113962
BCAT1|P54687	3.47e-07	0.000471198	-0.320543	-0.223087
BCAT2|O15382	0.908777	0.383969	-0.00740382	0.0562115
BCCIP|Q9P287	8.84e-07	0.0053113	0.309804	0.17867
BCHE|P06276	0.00214308	0.503349	0.201426	0.0443476
BCKDHA|P12694	0.0002342	0.417821	-0.234402	-0.0523173
BCKDHB|P21953	0.000126159	0.203254	-0.243977	-0.0820757
BCKDK|O14874	0.00181756	0.871233	-0.199481	-0.0104736
BCL10|O95999	0.00287812	0.00581682	0.221547	0.205374
BCL11A|Q9H165	0.550458	0.337735	-0.0463868	-0.0744145
BCL2|P10415	0.000226808	0.000180959	0.240845	0.244462
BCL2L1|Q07817	0.539696	0.898611	-0.0396123	0.00823314
BCL2L13|Q9BXK5	0.944043	0.42901	0.00453538	0.0510714
BCL2L2|Q92843	2.78e-09	1.17e-08	-0.370332	-0.356377
BCL7A|Q4VC05	0.503243	0.0200859	0.0454704	0.157014
BCL7B|Q9BQE9	0.0163603	0.0131553	0.162453	0.167708
BCL7C|Q8WUZ0	0.75125	0.106013	0.0278501	0.141325
BCL9|O00512	0.888564	0.218148	0.0163428	0.142901
BCL9L|Q86UU0	0.481971	0.560392	0.067426	0.0558547
BCLAF1|Q9NYF8	0.00129818	0.000338299	0.205608	0.228519
BCO1|Q9HAY6	0.118631	0.972351	-0.145697	-0.00325332
BCR|P11274	0.0379664	0.00634073	-0.133494	0.175016
BCS1L|Q9Y276	0.000619744	0.0275089	-0.218494	-0.141711
BDH1|Q02338	1.92e-05	0.0979324	-0.27098	-0.106633
BDH2|Q9BUT1	6.94e-13	2.54e-07	0.440093	0.324043
BDNF|P23560	0.000136443	0.0276307	-0.352739	-0.208166
BECN1|Q14457	0.316179	0.223204	-0.0647004	-0.0785852
BEGAIN|Q9BUH8	0.000338693	0.268966	-0.2285	0.0713397
BET1|O15155	0.22932	0.02921	0.0905548	0.163496
BET1L|Q9NYM9	0.891927	0.556026	0.00986948	0.0427494
BGN|P21810	0.857257	0.683139	-0.0116221	0.026371
BHMT|Q93088	0.690131	0.0187531	0.025757	0.151004
BICD1|Q96G01	0.385189	0.000424728	0.0560677	0.224803
BICD2|Q8TD16	0.00131281	0.00706285	0.205407	0.172759
BID|P55957	0.887447	0.422499	0.00914542	-0.0517941
BIN1|O00499	0.286543	0.00917125	-0.068783	-0.16718
BIN2|Q9UBW5	0.601395	0.0221646	-0.033746	-0.14701
BIN3|Q9NQY0	0.000755762	0.00733557	0.220573	0.176367
BIRC2|Q13490	1.77e-11	4.63e-09	-0.414729	-0.365462
BIRC6|Q9NR09	0.00383614	0.409575	-0.18521	-0.053248
BLMH|Q13867	0.00495133	0.288303	0.180098	0.0685329
BLNK|Q8WV28	0.249375	0.867875	0.0806143	0.0116613
BLOC1S1|P78537	1.72e-12	1.22e-07	0.433195	0.332123
BLOC1S2|Q6QNY1	0.0713227	0.0216882	0.116137	0.147534
BLOC1S3|Q6QNY0	4.16e-05	2.24e-12	0.260261	0.431181
BLOC1S4|Q9NUP1	0.0473947	0.0029598	0.156033	0.232093
BLOC1S5|Q8TDH9	0.000430392	0.00717693	0.277657	0.213789
BLOC1S6|Q9UL45	0.0922574	0.0461321	0.124482	0.147214
BLVRA|P53004	1.48e-17	2e-10	0.511775	0.394296
BLVRB|P30043	5.5e-17	2.2e-11	0.503873	0.412958
BMI1|P35226	0.00633137	0.321053	0.179531	0.0657174
BMP2K|Q9NSY1	6.02e-09	0.00121537	-0.36294	-0.206788
BMPER|Q8N8U9	0.0724861	0.210754	0.151729	0.106041
BMPR1A|P36894	0.000961292	4.86e-05	0.242081	0.295581
BMPR1B|O00238	0.122927	0.0600356	0.128687	0.15656
BMPR2|Q13873	0.00137893	2.58e-12	0.204522	0.430073
BMS1|Q14692	0.878257	0.392255	-0.00989777	0.0552399
BNIP1|Q12981	0.425896	0.217088	-0.0514162	0.0796306
BNIP2|Q12982	0.723949	0.00470772	0.0228188	0.181119
BNIP3|Q12983	1.93e-06	0.0017699	-0.300458	-0.199971
BNIP3L|O60238	2.33e-09	0.00438406	-0.372005	-0.182552
BOD1|Q96IK1	0.0303254	0.000846653	0.142855	0.218565
BOD1L1|Q8NFC6	0.243264	0.0353439	0.0752923	0.135353
BOK|Q9UMX3	0.150591	0.977769	-0.116387	-0.00226398
BOLA1|Q9Y3E2	0.458824	0.792152	-0.0478399	-0.0170264
BOLA2|Q9H3K6	4.9e-06	0.00308603	0.288918	0.189469
BOLA3|Q53S33	1.16e-05	0.000515666	-0.277756	-0.221586
BOP1|Q14137	0.000153617	2.94e-05	0.247051	0.271748
BORCS5|Q969J3	0.00541282	0.0358451	0.178282	0.134989
BORCS6|Q96GS4	3e-15	2.25e-17	0.478461	0.509268
BORCS7|Q96B45	2.01e-07	9.5e-09	0.326662	0.358468
BORCS8|Q96FH0	7.65e-07	2.53e-06	0.329626	0.314557
BPGM|P07738	0.00331816	0.0900841	0.188059	0.109195
BPHL|Q86WA6	0.0202686	0.120655	-0.149158	-0.100036
BPI|P17213	0.890666	0.802148	0.0112047	-0.0204226
BPNT1|O95861	8.57e-09	2.02e-10	0.35948	0.394202
BPTF|Q12830	0.123703	0.0620383	0.101797	0.123244
BRAF|P15056	2.51e-07	0.00790529	-0.324199	-0.170372
BRAP|Q7Z569	0.4697	0.0485029	0.0491051	0.133485
BRAT1|Q6PJG6	0.945801	0.557066	-0.00475376	0.041045
BRCC3|P46736	0.622797	0.00461008	0.0317765	0.181542
BRD2|P25440	4.29e-09	8.9e-18	0.385384	0.539355
BRD3|Q15059	1.04e-09	9.86e-07	0.379496	0.308508
BRD3OS|A0A1B0GUI7	0.573597	0.67506	-0.0498079	0.0371133
BRD4|O60885	4.27e-07	1.17e-07	0.318193	0.332519
BRD8|Q9H0E9	0.977682	0.17661	0.00185476	-0.0894086
BRD9|Q9H8M2	0.526647	0.066676	0.0442522	0.127712
BRF1|Q92994	0.325963	0.717014	-0.0736282	-0.0272001
BRI3BP|Q8WY22	2.15e-06	0.00151748	-0.299185	-0.202788
BRINP1|O60477	0.0376493	0.216761	-0.133713	0.079687
BRINP2|Q9C0B6	0.194461	0.0971755	-0.083693	0.106873
BRINP3|Q76B58	0.210508	0.000601913	-0.0807792	0.218988
BRIX1|Q8TDN6	0.00755922	0.105151	0.171324	0.104418
BRK1|Q8WUW1	0.557379	0.000215249	-0.0378997	0.235731
BRMS1L|Q5PSV4	0.0019455	0.00177759	0.213639	0.215433
BROX|Q5VW32	0.401739	0.0706515	0.0541428	-0.116411
BRPF1|P55201	0.260222	0.530159	-0.0990748	-0.0553363
BRSK1|Q8TDC3	7.62e-08	2.6e-05	-0.33715	-0.266845
BRSK2|Q8IWQ3	2.24e-07	4.2e-05	-0.325449	-0.260125
BRWD1|Q9NSI6	0.0483458	0.190059	-0.134194	-0.089294
BSCL2|Q96G97	7.31e-07	0.022695	-0.312016	-0.146437
BSDC1|Q9NW68	0.758623	0.0027277	-0.0198542	0.191847
BSG|P35613	9.03e-05	0.0484004	-0.249002	-0.127026
BSN|Q9UPA5	4.22e-05	0.818679	-0.260047	-0.0148123
BSPRY|Q5W0U4	0.788786	0.805122	0.0293098	-0.0269951
BST1|Q10588	0.0567106	0.309701	0.177439	0.0951354
BST2|Q10589	0.0297523	0.359407	0.139747	0.0591693
BTAF1|O14981	0.12364	0.201609	0.0992432	0.0823744
BTBD1|Q9H0C5	0.0762396	0.192769	-0.117139	0.0861894
BTBD10|Q9BSF8	0.345862	0.239132	-0.0645973	0.0806207
BTBD11|A6QL63	0.160779	0.039864	0.0904366	0.132214
BTBD17|A6NE02	0.0395792	0.406859	-0.132403	-0.0535571
BTBD2|Q9BX70	0.195234	0.0359605	-0.0835488	0.134906
BTBD3|Q9Y2F9	0.772277	0.367355	0.0311084	-0.0966951
BTBD8|Q5XKL5	0.293409	0.899105	0.0756186	0.00913828
BTBD9|Q96Q07	0.375758	0.0261557	0.0602818	0.150627
BTD|P43251	0.0471919	0.600623	0.127712	0.0338177
BTF3|P20290	0.95863	0.824856	-0.00335188	0.0142992
BTF3L4|Q96K17	0.0113733	0.835376	-0.162459	0.0134276
BTK|Q06187	0.186956	0.7559	-0.0990856	-0.0233962
BTN2A1|Q7KYR7	0.872986	0.358151	0.0103299	-0.0593238
BTN3A1|O00481	0.00209959	0.394037	0.1968	0.0550326
BTN3A2|P78410	0.0006956	0.38004	0.216531	0.0566766
BTN3A3|O00478	0.000598458	0.33208	0.219085	0.0626126
BTRC|Q9Y297	0.019149	1.17e-11	0.15051	0.418134
BUB3|O43684	1.37e-11	1.24e-07	0.416831	0.33191
BUD13|Q9BRD0	0.568862	0.927879	0.0573573	0.00911973
BUD31|P41223	1.83e-06	2.33e-05	0.301092	0.268324
BYSL|Q13895	0.36076	0.375039	0.0685167	0.0665087
BZW1|Q7L1Q6	0.00147731	0.0426271	0.203275	0.130441
BZW2|Q9Y6E2	0.0753682	0.361964	-0.114525	0.0588557
C11orf49|Q9H6J7	0.24781	0.880327	-0.0812796	-0.0106058
C11orf54|Q9H0W9	0.000196415	0.0291655	0.237165	0.140248
C11orf68|Q9H3H3	3.4e-07	1.14e-08	-0.320779	-0.356661
C11orf87|Q6NUJ2	0.666726	0.930854	0.0462781	-0.00932934
C11orf96|Q7Z7L8	0.859273	0.301962	0.0128452	0.0746833
C12orf10|Q9HB07	5.98e-05	0.00130477	0.255053	0.205517
C12orf29|Q8N999	0.32428	0.791549	-0.0670705	-0.0180027
C12orf4|Q9NQ89	0.117084	1.65e-05	0.101004	0.273061
C12orf45|Q8N5I9	0.24649	0.365264	-0.0815062	0.0637163
C12orf57|Q99622	0.364304	0.0307286	-0.0585699	0.138932
C12orf65|Q9H3J6	0.000525956	0.218884	-0.221255	-0.0793214
C12orf66|Q96MD2	0.508815	0.575338	0.0551107	-0.0467395
C12orf73|Q69YU5	1.28e-09	0.0379433	-0.396412	-0.140677
C15orf40|Q8WUR7	0.0588875	6.26e-06	0.12161	0.285787
C15orf61|A6NNL5	0.455027	0.462811	-0.0561875	-0.0552236
C16orf45|Q96MC5	2.36e-07	3.89e-17	0.324882	0.505974
C16orf58|Q96GQ5	0.572262	0.0684275	-0.0364785	0.117337
C16orf62|Q7Z3J2	1.05e-07	2.7e-09	0.333691	0.370624
C16orf70|Q9BSU1	0.000125772	0.152129	-0.244024	-0.0923371
C17orf100|A8MU93	0.000338371	1.12e-06	-0.254705	-0.341289
C17orf75|Q9HAS0	0.0828128	0.654566	-0.111733	0.0289055
C17orf80|Q9BSJ5	0.319441	0.881513	0.0659362	0.00988174
C18orf25|Q96B23	0.769026	0.931355	0.018973	-0.00556608
C18orf32|Q8TCD1	6.92e-06	2.07e-05	-0.284496	-0.269956
C19orf12|Q9NSK7	0.6007	0.0824558	-0.0346902	0.114755
C19orf25|Q9UFG5	0.465432	0.11693	-0.0471397	0.101047
C19orf53|Q9UNZ5	0.192739	0.518636	0.084016	0.0416888
C1GALT1|Q9NS00	0.482949	0.647902	0.0548254	-0.0357036
C1orf122|Q6ZSJ8	0.156942	0.0763026	0.0912698	0.114162
C1orf167|Q5SNV9	4.22e-07	0.000861722	0.334612	0.224094
C1orf198|Q9H425	0.00226687	0.528191	0.195361	0.0407415
C1orf21|Q9H246	0.97381	2.29e-05	0.00212137	0.268609
C1orf216|Q8TAB5	0.542171	0.199954	0.0539416	0.113142
C1orf43|Q9BWL3	0.135974	0.0387835	0.0961178	0.132936
C1orf50|Q9BV19	0.0985752	0.873331	-0.111908	-0.0108349
C1orf52|Q8N6N3	0.244168	0.000418191	0.0751485	0.225058
C1QA|P02745	0.00259504	4.5e-05	0.192799	0.259133
C1QB|P02746	0.000939251	4.37e-05	0.211341	0.259547
C1QBP|Q07021	0.0577747	0.624498	-0.122145	0.0316212
C1QC|P02747	0.00164876	0.000180191	0.201274	0.238507
C1QL1|O75973	0.00379555	0.00456586	0.194841	0.190976
C1QL2|Q7Z5L3	0.73195	0.0226381	0.0221307	0.146498
C1QL3|Q5VWW1	0.0239243	0.652007	-0.145154	0.0291345
C1QTNF4|Q9BXJ3	0.124674	0.00105104	0.0989723	0.209366
C1QTNF5|Q9BXJ0	4.47e-07	9.63e-12	0.377741	0.494457
C1R|P00736	0.000168482	0.00192616	0.239548	0.198406
C1RL|Q9NZP8	0.001939	0.018414	0.198283	0.151435
C1S|P09871	6.56e-06	0.000534574	0.285192	0.220983
C2|P06681	0.362511	0.731591	0.0604493	0.0227885
C20orf194|Q5TEA3	0.625253	0.645158	0.0315523	0.0297495
C20orf27|Q9GZN8	0.127984	0.0298017	-0.0981162	0.139705
C22orf39|Q6P5X5	0.629308	0.750631	0.0432403	0.0284766
C2CD2|Q9Y426	3.59e-05	0.0864968	0.26233	0.110426
C2CD2L|O14523	0.0232609	0.532826	-0.145839	0.0402852
C2CD3|Q4AC94	0.443788	0.205872	0.086825	0.142953
C2CD4C|Q8TF44	4.93e-07	0.0409781	-0.316553	-0.131487
C2CD5|Q86YS7	0.166136	0.764268	-0.0892981	0.0193756
C2orf42|Q9NWW7	0.000237133	0.0175998	0.359716	0.23698
C2orf49|Q9BVC5	0.00150566	0.00145867	0.20293	0.203505
C2orf69|Q8N8R5	0.46807	0.0913076	-0.0468618	0.108784
C2orf72|A6NCS6	1.59e-05	3.28e-10	0.27355	0.389933
C2orf76|Q3KRA6	0.77179	0.236815	-0.0203794	-0.0829881
C2orf88|Q9BSF0	0.000358318	0.014366	0.227586	0.157196
C3|P01024	9.43e-06	0.0257663	0.280474	0.143333
C3AR1|Q16581	0.0401382	0.359194	0.205619	0.0926576
C3orf18|Q9UK00	0.524825	0.0193848	0.0500089	0.182431
C3orf33|Q6P1S2	0.036893	0.334302	-0.134241	-0.0623261
C3orf38|Q5JPI3	0.31074	0.000879327	0.0654301	0.212491
C4A|P0C0L4	9.28e-12	1.82e-05	0.41997	0.271749
C4B|P0C0L5	3.37e-12	1.07e-05	0.427986	0.278758
C4BPA|P04003	3.67e-06	0.00288818	0.292565	0.190749
C4BPB|P20851	0.000607599	0.000364069	0.245851	0.255331
C4orf3|Q8WVX3	0.0254378	0.00523538	0.156074	0.19434
C4orf33|Q8N1A6	0.000103424	0.00886586	0.336404	0.230467
C4orf48|Q5BLP8	0.00361363	0.747666	0.211246	0.023618
C5|P01031	0.000517707	0.0226977	0.22152	0.146434
C5orf22|Q49AR2	0.927889	0.324566	-0.00584783	0.063591
C5orf24|Q7Z6I8	0.0231253	0.363616	0.170201	0.0684973
C5orf30|Q96GV9	0.182937	0.000380765	0.0881234	0.232334
C5orf51|A6NDU8	0.613143	0.225465	0.0326611	0.0782038
C6|P13671	0.000248725	0.102792	0.23345	0.105128
C6orf106|Q9H6K1	0.390799	0.0112218	-0.0753042	-0.220086
C6orf120|Q7Z4R8	0.0575964	0.348426	0.132515	0.0656579
C6orf136|Q5SQH8	3.62e-06	2.45e-05	-0.292716	-0.267677
C6orf203|Q9P0P8	0.0421465	0.591831	-0.130742	0.0346362
C6orf47|O95873	0.265118	0.787422	0.0739438	-0.0179162
C6orf89|Q6UWU4	0.506755	0.0916017	-0.0439947	0.111498
C7|P10643	0.0054493	0.742005	0.178145	-0.0212694
C7orf25|Q9BPX7	0.987176	0.771648	0.00106566	-0.0192396
C7orf26|Q96N11	0.90252	0.269279	-0.00812007	0.0731442
C7orf43|Q8WVR3	0.70524	0.0174748	0.0244382	0.152665
C7orf50|Q9BRJ6	8.34e-05	0.00158735	0.271921	0.219761
C8A|P07357	0.00440712	0.0244399	0.192158	0.152384
C8B|P07358	0.117099	0.225115	0.106692	0.0826828
C8G|P07360	0.0138063	0.017851	0.166177	0.159945
C8orf33|Q9H7E9	0.0611752	0.470584	0.165313	0.0640855
C8orf37|Q96NL8	0.000295051	0.00436	0.230725	0.182662
C8orf82|Q6P1X6	0.0614212	0.265167	-0.120423	-0.071907
C9|P02748	0.00071497	0.103857	0.216061	0.104806
C9orf16|Q9BUW7	0.0161205	1.59e-05	0.154545	0.273517
C9orf40|Q8IXQ3	0.0358947	0.00395995	0.138433	0.1893
C9orf64|Q5T6V5	0.00302053	0.812723	0.189884	0.0153078
C9orf72|Q96LT7	0.415184	0.189202	-0.0526137	0.084686
C9orf78|Q9NZ63	1.01e-05	0.00119515	0.295358	0.219044
CA1|P00915	0.230226	0.884614	0.0774096	-0.00937717
CA10|Q9NS85	0.318838	0.0421234	-0.0643465	0.130757
CA11|O75493	0.757058	0.000297494	0.019987	0.230592
CA14|Q9ULX7	0.310412	0.000425112	-0.0654744	-0.224788
CA2|P00918	1.59e-05	0.822042	0.273544	0.0145328
CA3|P07451	2.93e-06	0.00258596	0.295365	0.192866
CA4|P22748	0.00287074	0.871651	-0.190865	0.0104394
CA5B|Q9Y2D0	0.458743	0.50255	0.0489853	-0.0443334
CA7|P43166	0.310388	0.698558	-0.0764605	-0.0292267
CA8|P35219	2.93e-15	2.74e-19	0.478622	0.534593
CAAP1|Q9H8G2	0.262525	0.0263132	0.0953336	0.187766
CAB39|Q9Y376	0.000118087	0.00168692	0.244978	0.200854
CAB39L|Q9H9S4	0.0428304	0.00420077	0.130314	0.183406
CABIN1|Q9Y6J0	0.797549	0.688611	-0.0175545	-0.027421
CABLES1|Q8TDN4	0.463207	0.000258186	0.0473749	0.232857
CABLES2|Q9BTV7	0.317114	0.125009	-0.0645757	-0.0988848
CABP1|Q9NZU7	1.96e-05	3.72e-10	-0.270715	-0.388799
CACFD1|Q9UGQ2	0.174443	0.996196	0.113796	0.000400763
CACHD1|Q5VU97	0.0201207	8.75e-08	0.149333	0.335683
CACNA1A|O00555	0.236728	0.880051	-0.0763436	-0.00975076
CACNA1B|Q00975	5.83e-05	3.13e-20	0.255421	0.546314
CACNA1C|Q13936	0.34406	0.0433837	-0.0610818	0.129972
CACNA1D|Q01668	0.809102	0.0102024	-0.0156095	0.164857
CACNA1E|Q15878	0.289952	1.69e-05	0.0682996	0.272713
CACNA1I|Q9P0X4	0.52114	0.0529211	0.0449525	0.13506
CACNA2D1|P54289	5.71e-05	0.893614	-0.255711	-0.00864126
CACNA2D2|Q9NY47	0.38382	0.382611	-0.0562291	0.0563719
CACNA2D3|Q8IZS8	0.395758	0.771334	-0.0548329	-0.018778
CACNB1|Q02641	0.85583	0.00170325	0.0117396	0.200677
CACNB2|Q08289	0.603688	0.00854221	-0.0335335	0.168713
CACNB3|P54284	0.791472	0.000197533	0.0170835	0.237076
CACNB4|O00305	0.760134	0.016682	-0.019726	0.153749
CACNG2|Q9Y698	1.57e-05	0.0101304	-0.27373	-0.165012
CACNG3|O60359	1.03e-05	0.308249	-0.279313	-0.0657671
CACNG4|Q9UBN1	0.040064	0.287933	-0.154487	0.0803149
CACNG6|Q9BXT2	0.140301	0.0621122	-0.100903	-0.127449
CACNG7|P62955	0.0266804	0.00504849	-0.145824	-0.183906
CACNG8|Q8WXS5	1.64e-06	0.00480634	-0.302414	-0.1807
CACTIN|Q8WUQ7	0.332951	0.338777	0.0772771	0.0763538
CACUL1|Q86Y37	0.262529	0.383647	-0.0741815	0.0577116
CACYBP|Q9HB71	0.229181	0.280734	0.0775828	0.0696159
CAD|P27708	3.63e-08	0.00814458	0.344935	0.169735
CADM1|Q9BY67	0.0487064	0.0367988	-0.126855	0.134308
CADM2|Q8N3J6	0.00012574	0.0012153	-0.244028	-0.206789
CADM3|Q8N126	1.07e-06	0.000280361	-0.3076	-0.231543
CADM4|Q8NFZ8	0.918678	0.000992293	0.00659724	-0.210378
CADPS|Q9ULU8	0.000136119	0.124004	-0.242822	-0.0991476
CADPS2|Q86UW7	0.000433757	0.00978345	-0.224456	-0.165774
CALB1|P05937	0.175138	0.0324116	-0.0874449	0.137577
CALB2|P22676	7.72e-07	5.89e-20	0.31138	0.542955
CALCOCO1|Q9P1Z2	9.66e-12	0.000451081	-0.419651	-0.22381
CALCOCO2|Q13137	8.55e-06	0.00836903	0.281752	0.169153
CALCRL|Q16602	0.759183	0.466766	0.0249019	-0.0590739
CALD1|Q05682	0.102661	0.0550571	0.105168	0.123488
CALHM2|Q9HA72	0.21465	0.00230641	0.0800532	0.195035
CALM1|P0DP23	0.00070456	0.686533	-0.216312	-0.0260727
CALML3|P27482	0.000527818	0.775343	-0.221196	-0.0184397
CALN1|Q9BXU9	1.67e-08	3.12e-05	-0.352832	-0.264281
CALR|P27797	0.774358	0.164235	0.0185228	0.089699
CALU|O43852	1.98e-06	0.313134	-0.300189	-0.0651079
CALY|Q9NYX4	0.375206	0.441802	-0.057253	-0.0496698
CAMK1|Q14012	0.143467	0.0801796	-0.0943239	0.112696
CAMK1D|Q8IU85	0.254668	0.813128	-0.0735046	0.0152741
CAMK1G|Q96NX5	0.000100912	0.267056	-0.247341	-0.0716241
CAMK2A|Q9UQM7	0.101606	0.972493	-0.10549	-0.00222811
CAMK2B|Q13554	0.539321	0.397781	-0.0396489	0.0545988
CAMK2D|Q13557	0.288366	0.223136	-0.0685241	0.0785967
CAMK2G|Q13555	0.865128	0.989904	-0.0109749	0.000817665
CAMK2N1|Q7Z7J9	0.949042	0.00474082	-0.00412966	0.180978
CAMK2N2|Q96S95	0.468182	0.0172635	-0.04685	0.15295
CAMK4|Q16566	0.000187909	0.131286	-0.237855	-0.0972788
CAMKK1|Q8N5S9	0.776262	0.986749	0.0183622	-0.0010732
CAMKK2|Q96RR4	4.32e-14	1.34e-08	-0.460263	-0.355064
CAMKMT|Q7Z624	0.0225258	0.00385465	0.17543	0.221175
CAMKV|Q8NCB2	0.869402	1.05e-05	0.0106239	0.279042
CAMLG|P49069	0.914572	0.110904	0.00693159	0.102736
CAMSAP1|Q5T5Y3	1.71e-06	0.761522	-0.30195	-0.0196083
CAMSAP2|Q08AD1	0.118995	0.00332794	0.100483	0.188002
CAMSAP3|Q9P1Y5	0.464702	0.0213414	-0.0472169	0.147922
CAMTA1|Q9Y6Y1	0.233139	0.175335	0.0933282	0.106015
CAMTA2|O94983	0.911133	0.872897	0.00762048	0.0109229
CAND1|Q86VP6	0.00152287	5.05e-07	0.202723	0.316278
CAND2|O75155	0.0609679	0.0006071	0.120632	0.218843
CANT1|Q8WVQ1	0.627312	0.0195031	-0.0363277	0.1735
CANX|P27824	2.84e-07	4.18e-08	0.322799	0.343462
CAP1|Q01518	0.0145696	4.57e-05	0.156875	0.258919
CAP2|P40123	4.85e-10	0.000523265	-0.386432	-0.221341
CAPG|P40121	7.1e-16	1.37e-11	0.48787	0.416812
CAPN1|P07384	0.00116103	0.971425	0.207603	-0.00231468
CAPN2|P17655	2.91e-13	1e-06	0.446559	0.308314
CAPN5|O15484	0.317593	0.000596885	-0.0645119	0.21913
CAPN7|Q9Y6W3	7.76e-05	0.000500642	0.251246	0.222079
CAPNS1|P04632	1.2e-10	0.000418133	0.398722	0.225061
CAPNS2|Q96L46	4.7e-10	0.000687291	0.38671	0.216736
CAPRIN1|Q14444	0.00227378	0.706344	-0.195304	-0.0243422
CAPRIN2|Q6IMN6	0.981625	0.580828	-0.00152695	0.0365966
CAPS|Q13938	8.3e-08	0.000988398	0.336239	0.210447
CAPZA1|P52907	0.231849	0.02179	-0.0771415	0.147421
CAPZA2|P47755	0.562697	0.000621363	-0.0373898	0.21845
CAPZB|P47756	0.178469	0.00877712	-0.0867771	0.168129
CARD19|Q96LW7	0.727633	0.762663	-0.0230874	0.0200194
CARD9|Q9H257	0.664657	0.156954	-0.0450492	0.14637
CARHSP1|Q9Y2V2	2.94e-05	0.000139737	0.265142	0.242421
CARM1|Q86X55	0.00401739	0.941075	-0.184295	0.00477641
CARMIL1|Q5VZK9	5.74e-05	1.17e-09	0.255638	0.378404
CARMIL2|Q6F5E8	0.00038081	0.634066	-0.226593	-0.0307512
CARMIL3|Q8ND23	0.132994	0.000314253	0.0968522	0.229711
CARNS1|A5YM72	0.410076	0.232981	0.0531912	-0.0769554
CARS|P49589	0.418665	0.582919	-0.0522226	0.0354717
CARS2|Q9HA77	0.678345	0.387532	-0.0267933	0.0557921
CARTPT|Q16568	0.965553	0.21062	0.00279058	-0.0807594
CASC3|O15234	0.189047	0.279363	0.111255	0.0917242
CASC4|Q6P4E1	0.000621813	1.85e-08	0.218438	0.351794
CASD1|Q96PB1	0.0624688	0.0145562	0.126395	0.165287
CASK|O14936	0.00263342	3.75e-09	0.192519	0.367496
CASKIN1|Q8WXD9	1.29e-07	0.0222215	-0.331485	-0.146948
CASKIN2|Q8WXE0	6.88e-09	0.00190215	-0.361628	-0.198639
CASP1|P29466	0.863015	0.219474	0.0111485	0.0792203
CASP10|Q92851	0.162464	0.542336	-0.123233	-0.0539196
CASP3|P42574	0.0369673	0.00177798	0.134189	0.199887
CASP6|P55212	0.411842	0.00363705	0.0574803	0.201753
CASP7|P55210	1.94e-05	2.03e-08	0.294968	0.381112
CASP8|Q14790	0.353574	0.522375	-0.099496	0.0686978
CASP9|P55211	0.587435	0.480293	0.0391916	0.0509722
CAST|P20810	0.14761	0.120817	0.0933627	-0.0999923
CASTOR1|Q8WTX7	0.613107	0.00426993	0.0345145	0.193264
CASTOR2|A6NHX0	1.37e-09	2.35e-06	-0.376977	-0.298071
CAT|P04040	0.00128338	0.113815	0.205814	0.101911
CAV1|Q03135	0.344751	0.930027	0.0609945	0.00567405
CAV2|P51636	0.720074	0.75317	-0.023153	-0.0203175
CAVIN1|Q6NZI2	0.171587	0.425705	0.0881672	0.0514374
CAVIN2|O95810	0.34599	0.381516	0.0608384	-0.0565016
CAVIN3|Q969G5	0.129066	0.0462668	0.0978399	0.128246
CBARP|Q8N350	1.02e-06	0.54989	-0.308077	-0.0386217
CBFA2T2|O43439	0.0170892	0.125135	-0.191945	-0.124112
CBFB|Q13951	6.89e-06	0.0293483	0.284561	0.140091
CBL|P22681	0.00902892	0.864811	-0.167518	0.0110009
CBLB|Q13191	2.99e-06	0.00996062	-0.295091	-0.165382
CBLL1|Q75N03	0.000678967	0.000508358	0.238293	0.243625
CBLN1|P23435	0.0675602	0.00267536	0.117704	0.192217
CBLN2|Q8IUK8	0.977748	0.726347	0.00180232	-0.0226123
CBLN4|Q9NTU7	2.13e-08	2.67e-05	-0.350372	-0.266476
CBR1|P16152	0.0207458	0.396426	0.148601	-0.0547554
CBR3|O75828	0.000964259	0.508409	0.210881	0.0427128
CBR4|Q8N4T8	0.559577	0.124211	0.0376887	0.0990934
CBSL|P0DN79	5.76e-06	0.00162257	0.286846	0.201567
CBWD2|Q8IUF1	0.560312	0.0133144	-0.0376182	0.158925
CBWD6|Q4V339	0.69319	0.00139444	0.0254892	0.20432
CBX1|P83916	2.89e-05	0.0216561	0.265361	0.14757
CBX3|Q13185	3.79e-05	0.015169	0.26158	0.155949
CBX4|O00257	0.839687	0.911289	-0.0171262	0.00943268
CBX5|P45973	2.49e-08	3.2e-07	0.348789	0.321466
CBX6|O95503	0.401595	0.197126	0.0815255	0.125077
CBX7|O95931	0.336041	0.156153	-0.0657677	-0.0968265
CBX8|Q9HC52	0.925205	0.0476955	-0.00789196	0.16531
CC2D1A|Q6P1N0	0.000192127	3.36e-11	0.237509	0.409461
CC2D1B|Q5T0F9	0.0658655	0.367453	0.118434	-0.058187
CC2D2A|Q9P2K1	0.287357	0.0228016	0.0996171	0.211286
CCAR1|Q8IX12	5.73e-08	1.38e-05	0.340172	0.275403
CCAR2|Q8N163	0.310812	0.705867	0.0654204	0.0243836
CCDC115|Q96NT0	0.0730899	0.000581542	0.115424	0.219569
CCDC12|Q8WUD4	0.00190347	0.151533	0.209162	0.0974611
CCDC120|Q96HB5	0.405827	0.0111386	0.0564496	0.171235
CCDC124|Q96CT7	0.336472	0.00136104	0.0620474	0.204757
CCDC127|Q96BQ5	0.00435013	0.0380137	-0.182708	-0.133461
CCDC134|Q9H6E4	0.284797	0.762267	-0.075058	0.0212554
CCDC136|Q96JN2	0.0513397	0.0132722	-0.125417	-0.158997
CCDC149|Q6ZUS6	0.280166	5.48e-05	0.0716653	0.263299
CCDC167|Q9P0B6	0.350509	0.0567415	0.0701863	0.142679
CCDC177|Q9NQR7	0.00127857	0.392782	-0.205881	-0.0551785
CCDC186|Q7Z3E2	0.799652	0.523869	-0.0163986	0.0411689
CCDC22|O60826	1.43e-08	6.24e-11	0.354408	0.404287
CCDC25|Q86WR0	0.966281	0.100682	0.00273155	-0.105775
CCDC28A|Q8IWP9	2.18e-10	7.99e-12	0.393513	0.421167
CCDC28B|Q9BUN5	0.212815	0.0181435	0.10519	0.198054
CCDC32|Q9BV29	0.766214	0.5222	-0.0192108	-0.0413345
CCDC40|Q4G0X9	3.35e-05	2.22e-07	0.338383	0.415616
CCDC43|Q96MW1	0.129402	0.133162	-0.0977546	0.0968104
CCDC47|Q96A33	6.32e-06	0.00112455	0.285661	0.20817
CCDC50|Q8IVM0	0.227398	0.665218	-0.07788	-0.0279556
CCDC51|Q96ER9	0.372266	0.686746	-0.0576058	-0.026054
CCDC58|Q4VC31	0.0716024	0.0820713	-0.116023	-0.112002
CCDC6|Q16204	9.48e-07	1.79e-17	0.308975	0.510635
CCDC85A|Q96PX6	0.736641	0.00650998	0.0217284	0.174467
CCDC85B|Q15834	7.57e-11	2.22e-45	0.402648	0.752254
CCDC85C|A6NKD9	0.261404	0.0754459	0.0724745	0.114494
CCDC86|Q9H6F5	0.0435638	0.00636153	0.137153	0.184696
CCDC88A|Q3V6T2	0.395545	0.853684	0.0548575	-0.0119162
CCDC88C|Q9P219	0.847655	0.280155	0.0146263	0.0820885
CCDC9|Q9Y3X0	0.342027	0.515924	0.0613392	0.0419594
CCDC90B|Q9GZT6	0.640164	0.00051492	-0.0301996	0.22161
CCDC91|Q7Z6B0	1.16e-06	1.51e-07	-0.306586	-0.329818
CCDC92|Q53HC0	0.118813	0.413134	-0.100532	0.052845
CCDC93|Q567U6	7.86e-08	3.78e-10	0.336818	0.38866
CCDC97|Q96F63	0.000451822	0.0683444	0.223782	0.117372
CCK|P06307	0.0425166	3.71e-05	0.13051	0.261852
CCKBR|P32239	0.363633	0.0309776	0.0601759	0.142303
CCM2|Q9BSQ5	0.842869	0.245279	-0.0128082	0.0749723
CCNH|P51946	0.175704	0.513899	0.104966	0.0507091
CCNK|O75909	0.763952	0.41277	0.0252406	0.068771
CCNL1|Q9UK58	0.0033194	0.120269	0.23674	0.126555
CCNL2|Q96S94	0.0204632	0.533539	0.202342	0.0548829
CCNT1|O60563	0.720404	0.38742	0.0467693	-0.112641
CCNT2|O60583	0.0851144	0.0873935	-0.116884	-0.116045
CCNY|Q8ND76	8.56e-06	0.61572	-0.28174	0.0324244
CCNYL1|Q8N7R7	5.99e-07	0.463687	-0.314329	-0.0473241
CCP110|O43303	0.0601612	0.0588847	0.121008	0.121612
CCPG1|Q9ULG6	0.73361	0.656594	-0.030372	-0.0396729
CCR1|P32246	0.00956802	0.0263511	0.175137	0.150433
CCS|O14618	0.295271	0.928348	-0.0675527	0.00581053
CCSAP|Q6IQ19	0.0304805	4.22e-07	0.139137	0.318333
CCSER2|Q9H7U1	0.493789	0.342539	0.0513283	0.0711523
CCSMST1|Q4G0I0	0.0614766	0.714692	-0.120397	-0.0236182
CCT2|P78371	0.126247	0.444918	-0.0985633	0.0493318
CCT3|P49368	0.238333	0.623292	-0.0760835	0.0317312
CCT4|P50991	0.698934	0.316631	-0.0249873	0.0646402
CCT5|P48643	0.0975813	0.578673	-0.106745	0.0358718
CCT6A|P40227	0.0888113	0.62608	-0.109627	0.0314769
CCT6B|Q92526	0.0410504	0.535268	-0.131441	0.0400455
CCT7|Q99832	0.0577147	0.719113	-0.122174	0.023236
CCT8|P50990	0.112616	0.372155	-0.102249	0.0576191
CCZ1B|P86790	0.0654931	0.0373552	0.118596	0.133917
CD109|Q6YHK3	6.47e-13	7.17e-08	0.44062	0.337797
CD14|P08571	0.145309	0.321572	0.093894	0.0639848
CD151|P48509	5.78e-09	9.04e-11	0.363335	0.401136
CD163|Q86VB7	0.00620002	0.0750357	0.175483	0.114655
CD200|P41217	0.000481382	0.332566	-0.222732	-0.0625498
CD274|Q9NZQ7	0.685192	0.483021	-0.0330357	-0.0571312
CD276|Q5ZPR3	0.00167041	2.38e-05	0.212173	0.282649
CD2AP|Q9Y5K6	2.47e-06	0.000243562	0.297477	0.233782
CD2BP2|O95400	0.160761	0.0359741	0.0904405	0.134896
CD302|Q8IX05	0.0021366	0.255223	0.206431	0.0772094
CD320|Q9NPF0	0.0788954	2.09e-06	0.135951	0.356608
CD34|P28906	0.00220277	0.0397472	0.205831	0.139076
CD38|P28907	0.82641	0.0806757	0.0141703	-0.112513
CD3EAP|O15446	0.99705	0.156118	-0.000324878	0.124145
CD40|P25942	0.478755	0.344776	-0.0495003	0.0659941
CD44|P16070	2.31e-07	0.00695014	0.325094	0.173097
CD46|P15529	0.0310907	8.67e-05	0.138635	0.249597
CD47|Q08722	0.000324086	0.608215	-0.229213	0.033115
CD53|P19397	7.09e-05	0.00179859	0.273208	0.21623
CD55|P08174	0.418672	0.0602339	-0.0522218	-0.120974
CD58|P19256	0.000170589	0.000956066	0.29563	0.261118
CD59|P13987	0.00107971	2.63e-05	0.208891	0.266695
CD5L|O43866	0.276567	0.417847	0.072044	0.0536744
CD63|P08962	0.000266108	1.59e-05	0.232376	0.273502
CD74|P04233	0.0148343	0.00255382	0.160483	0.198033
CD81|P60033	0.291842	0.024822	-0.0680331	-0.144252
CD82|P27701	0.43697	0.0221504	0.0501964	-0.147025
CD9|P21926	0.0882719	0.0987552	0.109812	-0.106375
CD93|Q9NPY3	0.00706516	4.76e-08	0.172752	0.342119
CD97|P48960	0.347158	0.79639	0.0641239	-0.017616
CD99|P14209	3.64e-07	0.000552844	0.320028	0.22042
CD99L2|Q8TCZ2	0.157297	0.302889	0.0911922	0.0664984
CDA|P32320	0.212578	0.47854	0.0906033	0.0515808
CDAN1|Q8IWY9	0.699471	0.403615	0.0324438	0.070124
CDC123|O75794	0.508625	0.891072	-0.0426911	-0.00884898
CDC16|Q13042	0.308473	0.30774	-0.0657368	0.0658363
CDC23|Q9UJX2	0.70909	0.00117816	0.0241037	0.207342
CDC26|Q8NHZ8	2.92e-05	9.15e-07	0.265203	0.309395
CDC27|P30260	0.781786	0.0236732	0.017897	0.145411
CDC34|P49427	0.056988	0.983092	-0.122528	-0.00136942
CDC37|Q16543	6e-06	9.97e-07	-0.28633	-0.308383
CDC37L1|Q7L3B6	0.726792	0.00786119	-0.022574	0.170491
CDC40|O60508	0.132478	0.454025	-0.0994932	0.0496091
CDC42|P60953	2.66e-09	7.02e-05	-0.370777	-0.252709
CDC42BPA|Q5VT25	0.00161758	0.00465376	-0.201623	-0.181352
CDC42BPB|Q9Y5S2	0.0483255	0.00648929	-0.127068	0.174534
CDC42EP1|Q00587	0.0824257	0.476716	0.111873	-0.0459568
CDC42EP2|O14613	0.0968873	0.865945	0.109974	0.0112164
CDC42EP4|Q9H3Q1	0.0127203	2.04e-05	0.159956	0.270146
CDC42SE2|Q9NRR3	0.0816982	0.239665	-0.112138	-0.0758687
CDC5L|Q99459	0.00476606	0.00422297	0.180871	0.183301
CDC73|Q6P1J9	2.8e-05	1.16e-05	0.265806	0.277696
CDH10|Q9Y6N8	1.24e-08	0.0317192	-0.355809	-0.138127
CDH11|P55287	0.819064	1e-05	0.0147802	0.279703
CDH12|P55289	0.0106324	0.431037	-0.163949	-0.0508477
CDH13|P55290	0.978512	0.000254772	0.00174039	0.233068
CDH18|Q13634	0.510027	0.415652	-0.0425502	0.052561
CDH19|Q9H159	0.242976	0.945752	0.0774639	-0.00452109
CDH2|P19022	6.71e-08	7.72e-14	0.338502	0.456156
CDH20|Q9HBT6	3.45e-10	1.22e-06	0.389464	0.306016
CDH22|Q9UJ99	1.67e-06	0.00144105	-0.302257	-0.203726
CDH23|Q9H251	0.617345	0.175277	0.0716464	0.192793
CDH4|P55283	3.72e-06	6.3e-08	0.292393	0.33916
CDH5|P33151	0.783291	0.709996	-0.018233	-0.0246504
CDH6|P55285	0.385734	0.255627	-0.0560035	0.0733569
CDH7|Q9ULB5	0.0963049	0.24396	-0.107151	-0.0751816
CDH8|P55286	9.49e-07	0.352928	-0.308963	-0.0599703
CDH9|Q9ULB4	0.0045646	0.746148	-0.181742	0.0209157
CDIP1|Q9H305	0.0203394	0.213118	-0.149075	-0.0803205
CDIPT|O14735	0.152634	0.50756	-0.0922239	0.0427983
CDK11A|Q9UQ88	0.00632193	3.15e-05	0.175078	0.264158
CDK11B|P21127	0.0323176	1.52e-06	0.137651	0.30339
CDK12|Q9NYV4	2.71e-05	0.0184698	-0.266246	-0.151364
CDK13|Q14004	5.03e-06	0.0253293	-0.288574	-0.143754
CDK14|O94921	4.81e-05	0.0336654	-0.258173	-0.136606
CDK16|Q00536	9.47e-08	0.010624	-0.334834	-0.163967
CDK17|Q00537	7.64e-06	0.0495972	-0.283228	-0.126361
CDK18|Q07002	0.433738	0.230371	-0.0505506	-0.0773856
CDK19|Q9BWU1	0.180758	0.810022	0.112557	-0.020279
CDK2|P24941	3.13e-06	0.0269731	-0.29456	-0.1422
CDK20|Q8IZL9	7.52e-06	0.0453618	-0.283431	-0.128778
CDK4|P11802	7.66e-06	0.0500197	-0.28318	-0.12613
CDK5|Q00535	2.6e-05	0.189956	-0.26683	-0.0845424
CDK5R1|Q15078	0.559561	0.210649	-0.0410879	0.088013
CDK5R2|Q13319	8.05e-09	0.000945719	-0.360092	-0.211221
CDK5RAP1|Q96SZ6	0.295343	0.0413667	0.0736207	0.142961
CDK5RAP2|Q96SN8	7.66e-05	4.69e-09	0.280743	0.40598
CDK5RAP3|Q96JB5	0.0621579	0.0144374	0.120085	0.157083
CDK6|Q00534	2.21e-06	0.0274855	-0.298813	-0.141732
CDK7|P50613	0.0100993	0.000513057	0.1751	0.234959
CDK9|P50750	1.97e-06	0.0289416	-0.300245	-0.140441
CDKAL1|Q5VV42	0.803865	0.0231756	0.0191302	0.173584
CDKL5|O76039	0.000850605	0.399295	-0.213068	0.054424
CDKN1B|P46527	0.0255433	0.716544	0.143547	0.023458
CDKN1C|P49918	0.755205	0.360844	0.0233988	-0.0685047
CDKN2A|P42771	0.0926613	0.472131	0.126064	0.0540813
CDKN2AIP|Q9NXV6	7.08e-06	0.0297724	0.284211	0.13973
CDKN2C|P42773	0.0014284	0.0711869	0.203885	0.116192
CDKN2D|P55273	0.115582	0.0425199	0.113641	0.146172
CDR2|Q01850	0.580498	0.165424	0.0491074	0.122856
CDR2L|Q86X02	0.564063	0.00676129	0.0372592	-0.173675
CDS1|Q92903	0.0248049	0.0283361	-0.144269	-0.140971
CDS2|O95674	0.0023831	3.78e-05	0.194417	0.261621
CDV3|Q9UKY7	0.0332328	0.258629	-0.136938	-0.0728966
CDYL2|Q8N8U2	0.810015	0.0608288	-0.0186857	0.144957
CEBPB|P17676	0.412831	0.041747	0.0528792	0.130995
CEBPZ|Q03701	0.195364	0.0799096	0.0856912	0.115714
CEBPZOS|A8MTT3	0.000169648	0.331894	-0.239441	-0.0626367
CELF1|Q92879	0.40763	0.0223622	-0.0534692	0.146795
CELF2|O95319	7.7e-05	0.805222	-0.251352	-0.0159332
CELF3|Q5SZQ8	0.273402	0.0131059	-0.070684	0.159282
CELF4|Q9BZC1	0.968592	0.00119895	0.00254421	0.207031
CELF5|Q8N6W0	0.201417	0.0470679	-0.0824093	0.127783
CELF6|Q96J87	0.469266	0.0163428	-0.046736	0.154227
CELSR2|Q9HCU4	0.159083	0.247756	-0.0908031	0.0745814
CELSR3|Q9NYQ7	0.0517858	0.104783	0.164139	0.13718
CEMIP2|Q9UHN6	1.74e-08	1.92e-15	0.352409	0.48142
CEND1|Q8N111	4.67e-07	3.05e-10	-0.317174	-0.390573
CENPB|P07199	0.166694	0.229687	0.173591	0.151061
CENPV|Q7Z7K6	1.19e-08	1.94e-09	0.356242	0.373755
CENPVL3|A0A0U1RRI6	2.7e-05	4.69e-05	0.266315	0.258542
CEP104|O60308	0.207982	0.0274418	0.0860135	0.150063
CEP131|Q9UPN4	0.389166	0.89187	-0.0744259	-0.0117648
CEP135|Q66GS9	0.37898	0.971311	0.0820793	-0.00336097
CEP170|Q5SW79	0.00415174	1.67e-09	0.18364	0.37514
CEP170B|Q9Y4F5	1.54e-06	0.0885949	-0.303234	-0.109701
CEP170P1|Q96L14	1.48e-07	9.86e-16	0.330035	0.485747
CEP192|Q8TEP8	0.730083	0.934536	0.0402266	0.0095806
CEP250|Q9BV73	2.47e-05	3.24e-05	0.274216	0.270396
CEP290|O15078	1.11e-08	8.75e-06	-0.356963	-0.281459
CEP350|Q5VT06	0.287315	0.0275039	0.0871488	0.179415
CEP41|Q9BYV8	0.735888	0.0807909	0.021793	0.11247
CEP44|Q9C0F1	0.356265	0.47905	-0.0720517	-0.0553142
CEP63|Q96MT8	1.55e-07	4.16e-07	0.394769	0.381916
CEP68|Q76N32	0.0641879	0.0107754	0.129836	0.178193
CEP76|Q8TAP6	0.206153	0.926794	-0.0884474	-0.00644069
CEP85|Q6P2H3	0.88766	0.935224	-0.0132592	-0.00762862
CEP97|Q8IW35	0.916079	0.398007	0.00680889	-0.0545727
CEPT1|Q9Y6K0	0.514729	0.259193	0.0420788	0.0728105
CERK|Q8TCT0	0.3965	0.845996	0.05617	-0.0128767
CERS1|P27544	3.82e-09	5.53e-09	0.367322	0.363751
CERS2|Q96G23	0.00985795	0.738702	0.165609	-0.0215519
CERS4|Q9HA82	5.85e-05	0.00626698	0.262909	0.180531
CERS6|Q6ZMG9	0.943673	0.0949075	0.0045654	0.107601
CES1|P23141	0.275316	0.102265	0.0704033	0.105289
CES2|O00748	0.979826	0.0440457	-0.00224829	0.177609
CETN2|P41208	5.71e-06	4.98e-09	0.286976	0.364773
CETN3|O15182	0.0544518	0.0131026	0.134866	0.17345
CFAP20|Q9Y6A4	0.0426624	0.0234594	-0.130419	-0.145632
CFAP298|P57076	0.035169	0.00693228	0.135482	0.173151
CFAP36|Q96G28	9.2e-08	4.45e-12	-0.335135	-0.425805
CFAP410|O43822	0.0525207	0.0444668	0.128014	0.13265
CFB|P00751	0.238552	0.212714	0.0760481	0.0803912
CFD|P00746	0.101236	0.948626	0.137606	-0.00543575
CFDP1|Q9UEE9	5.88e-09	6.4e-09	0.363166	0.362335
CFH|P08603	0.000131512	0.0625139	0.243346	0.119923
CFHR1|Q03591	5.96e-06	0.0147427	0.286428	0.156604
CFHR2|P36980	0.0096603	0.154947	0.198546	0.10989
CFHR3|Q02985	0.000198643	0.0565419	0.256448	0.133074
CFI|P05156	0.24017	0.62526	0.0757875	0.0315517
CFL1|P23528	0.00435785	0.0133127	-0.182672	-0.158928
CFL2|Q9Y281	0.959983	0.00150923	-0.00324218	-0.202887
CGGBP1|Q9UFW8	0.0328804	0.00135623	0.140442	0.209586
CGN|Q9P2M7	0.494821	0.0261392	0.046586	0.15099
CGNL1|Q0VF96	1.51e-07	6.96e-10	0.329788	0.38318
CGREF1|Q99674	0.998046	0.590958	-0.00015826	0.0347179
CHAC2|Q8WUX2	0.770941	0.159857	0.0263004	0.126482
CHADL|Q6NUI6	0.0746184	0.407174	0.155706	0.0727406
CHAMP1|Q96JM3	7.94e-07	9.47e-06	0.311047	0.280422
CHCHD1|Q96BP2	0.162713	0.690075	-0.0978655	0.028016
CHCHD10|Q8WYQ3	0.000546619	0.000439936	-0.232776	-0.236577
CHCHD2|Q9Y6H1	0.0969809	0.244101	-0.106935	-0.0751592
CHCHD3|Q9NX63	2.02e-06	0.00841654	-0.299929	-0.169032
CHCHD4|Q8N4Q1	0.00162376	0.0553858	-0.201553	-0.123323
CHCHD5|Q9BSY4	0.121417	0.4599	-0.107992	0.0516433
CHCHD6|Q9BRQ6	1.58e-07	0.047436	-0.329274	-0.127572
CHCHD7|Q9BUK0	0.725466	0.975337	-0.0226881	0.00199764
CHD1L|Q86WJ1	0.992391	0.738563	0.00063227	0.0221252
CHD2|O14647	0.192854	0.176092	0.0839943	0.0872527
CHD3|Q12873	3.59e-05	0.00215959	0.262337	0.196272
CHD4|Q14839	4.99e-06	0.00760494	0.288693	0.171196
CHD5|Q8TDI0	0.00422361	0.0258111	0.183298	0.14329
CHD6|Q8TD26	0.102539	0.0217241	-0.105205	0.147494
CHD8|Q9HCK8	0.0113447	0.0489159	-0.166687	-0.13001
CHD9|Q3L8U1	0.0786416	0.375281	-0.131426	-0.066475
CHDH|Q8NE62	5.2e-05	0.000418603	0.257054	0.225042
CHERP|Q8IWX8	0.00225761	0.00401824	0.195438	0.184291
CHGA|P10645	3.33e-20	1.18e-09	0.545991	0.378352
CHGB|P05060	0.00251624	1.31e-06	0.193386	0.305134
CHI3L1|P36222	0.00247294	0.104863	0.193716	0.104504
CHIC1|Q5VXU3	0.0078377	0.00946448	0.180897	0.176601
CHID1|Q9BWS9	0.0291793	0.559334	-0.140236	0.037712
CHKA|P35790	3.59e-08	0.000413981	0.345036	0.225225
CHKB|Q9Y259	1.44e-09	8.75e-12	0.376515	0.420447
CHL1|O00533	0.000864094	0.572109	-0.212795	-0.0364931
CHM|P24386	0.0289103	0.462975	-0.140469	-0.0473994
CHML|P26374	1.05e-08	6.74e-05	-0.357453	-0.253308
CHMP1A|Q9HD42	0.992042	0.00554075	0.000644523	0.177804
CHMP1B|Q7LBR1	0.183628	0.8123	-0.0857608	-0.015343
CHMP2A|O43633	0.0224835	0.282884	-0.146664	-0.0693064
CHMP2B|Q9UQN3	0.328362	0.39429	0.0630949	-0.0550031
CHMP3|Q9Y3E7	6.88e-07	8.41e-12	0.312726	0.420757
CHMP4A|Q9BY43	0.121934	0.335763	0.0996945	0.0621382
CHMP4B|Q9H444	0.151797	0.122214	-0.0924117	-0.0996201
CHMP4BP1|P59074	0.0136717	0.838771	0.158325	0.0131468
CHMP5|Q9NZZ3	0.40175	0.30348	-0.0541415	0.0664174
CHMP6|Q96FZ7	0.864484	0.0531679	-0.0110278	0.124454
CHMP7|Q8WUX9	0.0029204	0.58875	-0.190535	0.0349245
CHN1|P15882	0.529748	0.172109	0.040588	0.0880604
CHN2|P52757	0.678348	0.551934	-0.0267931	0.0384242
CHORDC1|Q9UHD1	0.545771	0.887948	0.0390209	-0.0091044
CHP1|Q99653	0.000998029	0.120489	-0.210277	-0.10008
CHPF|Q8IZ52	0.967487	0.0253169	0.00435745	0.235714
CHPF2|Q9P2E5	0.545667	0.8018	-0.0602209	-0.0250353
CHRD|Q9H2X0	3.22e-07	1.84e-07	0.321406	0.327603
CHRM1|P11229	0.562335	0.000702075	0.0374244	0.216372
CHRM3|P20309	7.59e-16	2.63e-34	0.487437	0.680848
CHRM4|P08173	0.685334	0.620526	-0.026178	0.031984
CHST1|O43916	9.49e-06	7.58e-08	0.294277	0.353552
CHST10|O43529	0.884641	0.292391	0.0122837	0.0889677
CHST14|Q8NCH0	0.189029	0.685094	0.151294	0.0469559
CHST15|Q7LFX5	0.051295	0.451827	-0.150187	-0.058258
CHST6|Q9GZX3	0.00823998	0.00225887	0.273911	0.314568
CHSY3|Q70JA7	0.161354	0.00244522	0.101744	0.218033
CHTF8|P0CG12	0.67038	0.0448407	0.0330757	0.154998
CHTOP|Q9Y3Y2	0.268943	0.520455	-0.0713431	0.0415078
CHUK|O15111	0.0567772	0.000262336	0.122632	0.232603
CHURC1|Q8WUH1	1.41e-11	1.52e-13	0.416589	0.451308
CIAO1|O76071	8.34e-09	2.15e-07	0.35975	0.3259
CIAO2A|Q9H5X1	0.155164	0.236376	0.104088	0.0867747
CIAO2B|Q9Y3D0	0.817269	0.083922	0.0149295	0.111335
CIAO3|Q9H6Q4	0.00151205	0.00355422	0.202853	0.186714
CIAPIN1|Q6FI81	1.25e-13	1.13e-15	-0.452691	-0.484857
CIB1|Q99828	0.0296838	0.326685	0.139805	-0.0633135
CIC|Q96RK0	0.194305	0.0360922	0.0837223	0.134811
CIRBP|Q14011	0.000381162	0.0980945	-0.226578	-0.106582
CISD1|Q9NZ45	8.29e-09	1.43e-05	-0.359804	-0.274942
CISD2|Q8N5K1	0.00780474	0.00137218	0.170645	0.204611
CISD3|P0C7P0	0.421347	0.658695	-0.0519226	-0.0285365
CIT|O14578	0.693084	0.275471	-0.0254985	0.0703806
CKAP4|Q07065	0.000115706	0.956225	-0.245286	0.00354694
CKAP5|Q14008	0.1003	0.243009	-0.105893	-0.075333
CKB|P12277	0.00419939	0.0312262	0.183413	0.138525
CKM|P06732	0.00199378	0.0978029	0.197765	0.106674
CKMT1A|P12532	0.00820796	0.0624233	-0.169569	-0.119964
CKMT2|P17540	0.00816498	0.0259529	-0.169682	-0.143155
CLASP1|Q7Z460	0.0119854	0.0254995	-0.161291	-0.14359
CLASP2|O75122	0.0175192	0.626281	-0.152606	-0.0314586
CLASRP|Q8N2M8	1.01e-07	2.76e-14	0.334117	0.463395
CLCC1|Q96S66	1.38e-10	6.91e-08	0.397474	0.338185
CLCN2|P51788	0.00177951	0.595985	0.240058	0.0413197
CLCN3|P51790	9.48e-12	1.72e-19	0.419798	0.537148
CLCN4|P51793	7.29e-09	7.16e-19	0.361061	0.52926
CLCN5|P51795	2.6e-10	1.21e-20	0.391974	0.551317
CLCN6|P51797	1.5e-09	8.72e-09	0.376163	0.359307
CLCN7|P51798	2.31e-20	4.66e-22	0.547926	0.567827
CLDN10|P78369	5.44e-25	1.27e-25	0.599346	0.605698
CLDN11|O75508	0.368371	0.0421556	0.0580758	-0.130736
CLDN12|P56749	0.000846674	0.54995	-0.224415	-0.0407077
CLDN5|O00501	0.302057	0.0374585	0.0666128	0.133845
CLDND1|Q9NY35	0.906339	0.00556717	-0.00760257	-0.177706
CLEC14A|Q86T13	0.269493	0.427548	0.0731117	0.0525651
CLEC16A|Q2KHT3	1.45e-13	1.41e-23	0.451651	0.58458
CLEC2L|P0C7M8	0.00194852	2.37e-11	-0.198192	-0.412367
CLEC3B|P05452	0.0210489	0.000478385	-0.148254	-0.222836
CLEC4M|Q9H2X3	0.638414	0.874569	-0.0438942	-0.0147516
CLGN|O14967	0.00159564	0.0303892	0.201873	0.139213
CLIC1|O00299	4.43e-07	0.000151093	0.317776	0.241225
CLIC2|O15247	0.0195453	0.699219	0.150024	0.0249625
CLIC4|Q9Y696	0.00618884	0.3976	0.17552	-0.0546197
CLIC5|Q9NZA1	0.432736	0.084771	0.0506607	-0.111032
CLIC6|Q96NY7	0.149537	0.333378	0.0929223	-0.0624451
CLINT1|Q14677	0.00512934	0.445035	-0.179381	0.0493192
CLIP1|P30622	0.214678	6.78e-06	0.0800483	0.284759
CLIP2|Q9UDT6	0.00625136	0.00778347	0.175312	0.170703
CLIP3|Q96DZ5	6.25e-10	0.0115203	-0.384158	-0.162173
CLIP4|Q8N3C7	0.711938	0.399264	0.0238567	-0.0544276
CLK4|Q9HAZ1	0.00210935	0.093037	0.247517	0.136721
CLMN|Q96JQ2	0.010475	0.90571	0.164277	-0.00765383
CLN5|O75503	0.0530928	0.239797	0.131489	0.0801322
CLN6|Q9NWW5	0.974604	0.295956	-0.00260363	0.0853221
CLN8|Q9UBY8	0.00460383	0.0699541	0.186214	0.119716
CLNS1A|P54105	2.72e-10	4.14e-08	0.391581	0.343563
CLOCK|O15516	0.0268641	0.00494783	0.207339	0.261504
CLP1|Q92989	0.60868	0.790489	0.0431711	-0.0224108
CLPB|Q9H078	0.119001	0.125511	-0.100482	-0.0987541
CLPP|Q16740	0.000588342	7.33e-12	0.219373	0.421863
CLPTM1|O96005	5.49e-06	0.121757	-0.287468	-0.0997414
CLPTM1L|Q96KA5	0.737623	0.00276856	0.0216443	0.191562
CLPX|O76031	0.69301	0.236245	-0.025505	0.076422
CLSTN1|O94985	0.292893	0.515334	-0.0678855	-0.0420184
CLSTN2|Q9H4D0	4.7e-05	2.79e-05	0.2585	0.26587
CLSTN3|Q9BQT9	0.843268	0.282335	-0.0127753	0.0693852
CLTA|P09496	0.00194733	0.321947	-0.198203	-0.0639353
CLTB|P09497	0.186495	0.190693	-0.085205	0.0844024
CLTC|Q00610	0.0186536	0.771107	-0.15113	0.0187972
CLTCL1|P53675	0.0235652	0.743838	-0.145523	0.0211128
CLU|P10909	3.6e-29	2.74e-18	0.638974	0.521645
CLUH|O75153	0.000242851	0.910434	-0.233828	0.00726876
CLVS1|Q8IUQ0	0.112463	0.0505455	-0.102292	0.125844
CLVS2|Q5SYC1	0.0838873	0.000164705	0.111347	0.239898
CLYBL|Q8N0X4	0.229774	0.0721007	0.0774845	0.115821
CMAS|Q8NFW8	0.360704	4.87e-07	0.0590101	0.316694
CMBL|Q96DG6	2.1e-17	6.97e-16	0.509699	0.487988
CMC1|Q7Z7K0	0.645097	0.969087	-0.029755	0.0025041
CMC2|Q9NRP2	0.000104235	4.87e-06	-0.246856	-0.289003
CMC4|P56277	0.000323786	5.08e-07	0.23503	0.324019
CMIP|Q8IY22	0.0151329	0.0032731	0.156004	0.188326
CMPK1|P30085	0.0839437	0.210645	0.111327	-0.080755
CMPK2|Q5EBM0	0.00224626	0.0288289	0.195533	0.140539
CMSS1|Q9BQ75	0.100473	0.208496	0.155307	0.119219
CMTM4|Q8IZR5	4.1e-06	9.56e-13	0.291169	0.437676
CMTM5|Q96DZ9	0.95946	0.00255577	0.00328459	-0.19309
CMTM6|Q9NX76	9.13e-06	6.16e-07	0.280907	0.314004
CMTR1|Q8N1G2	0.291471	0.443361	0.0680854	0.0495005
CNBP|P62633	0.547541	0.584858	-0.0388492	-0.0352894
CNDP1|Q96KN2	0.0483013	0.0141832	0.127082	-0.157489
CNDP2|Q96KP4	9.27e-07	0.0549699	0.309238	0.123532
CNIH2|Q6PI25	0.567649	0.00249949	-0.0369172	0.193513
CNIH3|Q8TBE1	0.563801	0.706724	0.0506891	-0.0330546
CNIH4|Q9P003	0.767906	0.303943	0.0190677	0.0663539
CNK3/IPCEF1|G9CGD6	0.000183637	0.000116732	-0.238213	-0.245152
CNKSR2|Q8WXI2	0.884862	0.00230637	0.00935689	0.195036
CNN1|P51911	0.00218169	0.0177282	0.196081	0.152328
CNN2|Q99439	1.64e-06	4.19e-08	0.302413	0.343429
CNN3|Q15417	2.98e-05	5.03e-06	0.264939	0.288573
CNNM1|Q9NRU3	0.56923	0.530441	0.0367667	0.0405197
CNNM2|Q9H8M5	0.343664	0.674325	0.0611318	0.0271483
CNNM3|Q8NE01	1.61e-16	4.14e-10	0.497269	0.387846
CNNM4|Q6P4Q7	0.0792796	0.992682	-0.113031	0.000592643
CNOT1|A5YKK6	0.00011784	2.91e-12	0.24501	0.429129
CNOT10|Q9H9A5	0.0727403	3.76e-05	0.115564	0.261677
CNOT11|Q9UKZ1	0.048797	0.0666488	0.126804	0.118095
CNOT2|Q9NZN8	0.00247963	0.000985134	0.193665	0.210506
CNOT3|O75175	0.0374244	8.17e-05	0.133869	0.250482
CNOT4|O95628	0.793481	0.0988733	0.0169151	0.106337
CNOT6L|Q96LI5	0.235433	0.0592152	0.0994948	0.157606
CNOT7|Q9UIV1	0.000396247	1.15e-07	0.225943	0.332784
CNOT8|Q9UFF9	0.115946	0.795176	0.121378	0.0201161
CNOT9|Q92600	0.000149948	2.95e-12	0.241342	0.429032
CNP|P09543	0.322912	0.0119352	0.0638082	-0.161384
CNPY2|Q9Y2B0	0.532993	0.29607	0.0402687	0.0674412
CNPY3|Q9BT09	0.286935	0.0400528	0.0687273	0.13209
CNPY4|Q8N129	4.46e-08	3.52e-05	0.34278	0.262611
CNR1|P21554	0.0256791	0.0341472	-0.143416	0.136241
CNRIP1|Q96F85	0.0576027	0.0116156	-0.122228	0.16199
CNST|Q6PJW8	0.00293362	0.0861046	0.190448	0.110563
CNTFR|P26992	8.11e-05	2.89e-07	0.250596	0.322597
CNTN1|Q12860	3.81e-11	4.98e-05	-0.408422	-0.257691
CNTN2|Q02246	0.580792	0.000455445	0.0356719	-0.22365
CNTN3|Q9P232	0.316984	5.51e-05	-0.0645931	0.256231
CNTN4|Q8IWV2	0.695291	4.89e-05	0.0253055	0.257957
CNTN5|O94779	0.000414326	1.9e-13	0.225211	0.449679
CNTN6|Q9UQ52	0.302882	1.16e-05	0.0664994	0.277772
CNTNAP1|P78357	0.733975	0.00331469	0.0219569	-0.18808
CNTNAP2|Q9UHC6	0.246715	0.00957776	-0.0747453	-0.166238
CNTNAP3|Q9BZ76	0.0580828	2.84e-05	0.121996	0.265606
CNTNAP4|Q9C0A0	0.222859	0.0335918	0.0786435	0.136662
CNTNAP5|Q8WYK1	0.387348	0.41811	-0.0558138	0.0522848
CNTRL|Q7Z7A1	0.194408	0.404293	0.0971689	0.0625358
COA1|Q9GZY4	1.57e-06	5.41e-06	-0.302942	-0.287655
COA3|Q9Y2R0	3.86e-05	0.0175461	-0.261295	-0.15257
COA4|Q9NYJ1	0.0423278	0.981712	-0.137962	-0.00156515
COA5|Q86WW8	0.0281058	0.218115	-0.141175	-0.0794535
COA6|Q5JTJ3	8.06e-07	0.0114221	-0.310876	-0.162363
COA7|Q96BR5	5.32e-09	0.00132088	-0.36413	-0.205297
COASY|Q13057	7.19e-07	8.43e-09	0.312214	0.35964
COBL|O75128	0.225654	0.000212067	0.0781721	0.235965
COBLL1|Q53SF7	0.0813466	0.0264624	0.112266	0.142674
COCH|O43405	0.00112595	0.00435206	0.256793	0.225706
COG1|Q8WTW3	0.342979	0.000135251	0.0612186	0.242919
COG2|Q14746	0.000832118	0.0578147	0.213449	0.122126
COG3|Q96JB2	0.167506	0.000156973	0.0890112	0.240639
COG4|Q9H9E3	0.263777	0.0948196	0.0721159	0.107629
COG5|Q9UP83	0.920806	0.24276	0.00642408	0.0753727
COG6|Q9Y2V7	0.0615996	0.00861508	0.120341	0.168531
COG7|P83436	0.406599	0.618732	-0.0535866	0.0321482
COG8|Q96MW5	0.468996	0.437249	-0.0467644	0.0501659
COIL|P38432	0.888365	0.229017	0.00930647	0.0796244
COL11A1|P12107	8.41e-06	4.32e-05	0.296585	0.273279
COL12A1|Q99715	0.199565	0.12695	0.0827479	0.0983816
COL14A1|Q05707	0.88166	0.452447	0.00961904	0.0485208
COL15A1|P39059	0.0132401	0.0062461	0.173193	0.190868
COL16A1|Q07092	0.0117016	0.0354942	0.260412	0.218352
COL18A1|P39060	0.251579	0.582936	0.0739832	0.0354701
COL1A1|P02452	0.557581	0.440177	0.0378803	0.0498465
COL1A2|P08123	0.680482	0.389962	0.0266049	0.0555075
COL21A1|Q96P44	0.750689	0.331214	0.0268005	0.0818371
COL22A1|Q8NFW1	0.934017	0.31176	0.0070349	0.0857931
COL24A1|Q17RW2	0.00035842	0.015207	0.348273	0.240965
COL25A1|Q9BXS0	1.53e-32	2.64e-25	0.66721	0.602531
COL26A1|Q96A83	0.186061	0.530955	0.11241	0.0533939
COL2A1|P02458	0.679358	0.439887	0.026704	0.0498781
COL3A1|P02461	0.806295	0.487212	0.0158437	0.04487
COL4A1|P02462	0.000715232	0.00239915	0.216055	0.19429
COL4A2|P08572	0.000579989	0.00269117	0.219614	0.192105
COL4A3|Q01955	0.0616854	0.727456	0.139954	0.0262283
COL4A3BP|Q9Y5P4	0.621779	3.01e-07	0.0318694	0.322172
COL4A4|P53420	0.215509	0.21515	0.0925046	0.0925769
COL4A5|P29400	0.00126195	0.00130575	0.206115	0.205504
COL4A6|Q14031	0.884783	0.0439024	-0.0150659	0.20723
COL5A1|P20908	0.000977292	0.00805759	0.222291	0.179444
COL5A2|P05997	0.652409	0.333597	0.0290985	0.0624169
COL5A3|P25940	0.21706	0.00531251	0.202189	0.437816
COL6A1|P12109	0.26513	0.664168	0.0719125	0.028049
COL6A2|P12110	0.39409	0.658283	0.0550264	0.0285733
COL6A3|P12111	0.308763	0.591145	0.0656975	0.0347004
COL8A1|P27658	0.843918	0.0985268	0.0197358	-0.164487
COLEC12|Q5KU26	0.000264777	1.09e-05	0.252167	0.301867
COLGALT1|Q8NBJ5	0.634757	0.0190647	-0.0314871	0.154489
COLGALT2|Q8IYK4	0.0369037	0.00910426	0.137996	0.172004
COMMD1|Q8N668	9.35e-07	6.87e-08	0.309141	0.338245
COMMD10|Q9Y6G5	3.46e-08	7.8e-09	0.345418	0.36041
COMMD2|Q86X83	1.43e-08	4.85e-12	0.354414	0.425141
COMMD3|Q9UBI1	0.00433259	0.00587928	0.182788	0.176583
COMMD4|Q9H0A8	4.51e-05	1.48e-06	0.259108	0.303723
COMMD5|Q9GZQ3	4.11e-06	1.55e-10	0.291132	0.39649
COMMD6|Q7Z4G1	3.33e-09	1.18e-07	0.368633	0.332481
COMMD7|Q86VX2	6.31e-06	2e-06	0.285683	0.300048
COMMD8|Q9NX08	2.83e-07	1.7e-05	0.322849	0.272611
COMMD9|Q9P000	3.09e-09	3.97e-12	0.36934	0.426703
COMT|P21964	0.000176749	0.0322914	0.238806	0.137672
COMTD1|Q86VU5	0.00504274	0.0484333	0.179727	0.127008
COPA|P53621	2.16e-08	8.53e-11	0.350261	0.401634
COPB1|P53618	9.17e-06	2.04e-12	0.280837	0.431902
COPB2|P35606	1.57e-11	1.42e-14	0.415707	0.467967
COPE|O14579	0.00229454	1.16e-06	0.195132	0.306579
COPG1|Q9Y678	4.15e-08	4.71e-11	0.343542	0.406655
COPG2|Q9UBF2	8.99e-05	2.27e-09	0.249068	0.372259
COPRS|Q9NQ92	2.95e-08	1.89e-08	0.347067	0.351607
COPS2|P61201	0.829021	0.00018635	0.0139539	0.237985
COPS3|Q9UNS2	0.0777355	1.6e-06	0.113614	0.302727
COPS4|Q9BT78	0.912844	0.00343347	-0.0070724	0.187392
COPS5|Q92905	0.645208	0.00018643	0.029745	0.237978
COPS6|Q7L5N1	0.403007	0.00357363	0.0539974	0.186607
COPS7A|Q9UBW8	1.59e-05	0.171228	-0.273528	-0.0882409
COPS7B|Q9H9Q2	2.45e-07	2.9e-18	0.324473	0.521299
COPS8|Q99627	0.696539	0.000214932	0.0251964	0.235754
COPS9|Q8WXC6	0.863149	0.0561538	-0.0111375	0.12294
COPZ1|P61923	0.000238499	2.97e-08	0.234114	0.346991
COQ10A|Q96MF6	0.209919	0.692477	-0.0808833	-0.0255516
COQ10B|Q9H8M1	0.18718	0.279583	-0.085073	-0.0697824
COQ3|Q9NZJ6	0.0585229	0.00179927	-0.121785	-0.199668
COQ5|Q5HYK3	0.00173849	4.6e-05	-0.200301	-0.258805
COQ6|Q9Y2Z9	0.00338921	0.000118376	-0.187646	-0.244941
COQ7|Q99807	0.00028878	1.04e-05	-0.231069	-0.2792
COQ8A|Q8NI60	0.000168627	0.00111622	-0.239534	-0.208302
COQ8B|Q96D53	0.654672	0.650036	-0.0304618	0.0308996
COQ9|O75208	3.53e-06	1.38e-07	-0.29305	-0.330798
CORO1A|P31146	7.08e-05	0.620414	-0.252594	0.0319942
CORO1B|Q9BR76	0.0077138	0.208524	0.170894	-0.0811305
CORO1C|Q9ULV4	0.012851	0.154558	-0.159725	0.0917953
CORO2A|Q92828	1.78e-05	2.31e-05	-0.272006	-0.268464
CORO2B|Q9UQ03	0.00188662	0.0104311	-0.198791	-0.16437
CORO6|Q6QEF8	1.41e-05	0.577339	-0.27512	-0.0359979
CORO7|P57737	0.381474	0.066376	-0.0565066	-0.118213
COTL1|Q14019	6.02e-08	0.00017832	0.339654	0.238669
COX11|Q9Y6N1	0.827747	0.37819	-0.0140595	-0.0568967
COX14|Q96I36	0.971649	0.312245	-0.00299829	0.0850976
COX15|Q7KZN9	0.464142	0.702479	0.047276	0.0246784
COX16|Q9P0S2	0.066427	0.96198	-0.121245	-0.00316046
COX17|Q14061	0.0127732	0.113996	-0.159862	-0.10186
COX18|Q8N8Q8	0.00597471	0.851252	-0.17625	0.0121166
COX19|Q49B96	0.0932586	0.657571	-0.108138	0.0286369
COX20|Q5RI15	0.00108399	0.000782751	-0.208821	-0.214505
COX4I1|P13073	9.1e-08	2.57e-06	-0.335253	-0.296966
COX5A|P20674	3.3e-08	4.79e-07	-0.345897	-0.316885
COX5B|P10606	1.95e-07	1.12e-05	-0.326989	-0.278213
COX6A1|P12074	4.77e-06	3.16e-06	-0.289246	-0.294413
COX6B1|P14854	5.26e-08	9.69e-07	-0.341058	-0.308724
COX6C|P09669	3.16e-08	5.38e-06	-0.346363	-0.287725
COX7A1|P24310	0.236769	0.00328227	-0.0763369	-0.188271
COX7A2|P14406	2.72e-09	1.83e-05	-0.37055	-0.271654
COX7A2L|O14548	1.19e-08	3.24e-06	-0.356223	-0.294127
COX7B|P24311	9.16e-07	0.000206753	-0.309385	-0.236363
COX7C|P15954	9.38e-07	5.81e-05	-0.309098	-0.255465
COX8A|P10176	8.86e-06	0.000434982	-0.281298	-0.22441
CP|P00450	0.0396286	0.640083	0.13237	0.0302069
CPD|O75976	0.00465327	0.627579	-0.181354	-0.0313404
CPE|P16870	6.62e-11	1.19e-19	0.403782	0.539172
CPEB1|Q9BZB8	0.0180978	0.00125266	0.184956	0.250611
CPEB2|Q7Z5Q1	0.00181922	0.0262378	-0.199464	-0.142885
CPEB3|Q8NE35	0.00368269	0.0388769	-0.186016	-0.132873
CPEB4|Q17RY0	0.00330148	0.0782073	-0.188158	-0.113435
CPLX1|O14810	1.71e-07	4.73e-07	-0.328429	-0.317042
CPLX2|Q6PUV4	0.00298756	0.883006	-0.190096	-0.00950881
CPLX3|Q8WVH0	0.808649	3.87e-05	-0.0156473	0.261281
CPM|P14384	0.000272099	0.366585	0.232021	0.0582923
CPN2|P22792	0.00189003	0.000767584	0.203824	0.220299
CPNE1|Q99829	0.000747979	0.329139	0.215287	0.0629938
CPNE2|Q96FN4	0.603446	0.00110006	0.0335559	0.20856
CPNE3|O75131	0.000529145	3.39e-11	0.221154	0.409396
CPNE4|Q96A23	0.0490084	0.0938653	-0.126687	0.10794
CPNE5|Q9HCH3	0.000915098	0.937946	-0.211796	-0.0050305
CPNE6|O95741	0.00346403	1.64e-14	0.187218	0.466986
CPNE7|Q9UBL6	0.106455	0.00959252	-0.10403	0.166204
CPNE8|Q86YQ8	0.0196773	0.297524	-0.149863	0.0672391
CPNE9|Q8IYJ1	0.00432962	0.410666	-0.182802	0.0531242
CPOX|P36551	0.00835958	0.000592225	-0.169177	-0.219262
CPPED1|Q9BRF8	0.00830555	0.969445	0.169316	0.00247507
CPQ|Q9Y646	0.152029	0.275853	0.0923594	-0.0703248
CPS1|P31327	1.6e-05	0.0245818	0.273442	0.14449
CPSF1|Q10570	0.000226347	0.000221773	0.23494	0.235262
CPSF2|Q9P2I0	0.541876	0.00162829	0.0393997	0.201502
CPSF3|Q9UKF6	0.0065849	0.0715857	0.174228	0.11603
CPSF4|O95639	0.0506529	0.0168348	0.151047	0.18421
CPSF6|Q16630	0.00165775	0.00018851	0.201174	0.237805
CPSF7|Q8N684	0.0798895	0.1313	0.112804	0.0972752
CPT1A|P50416	0.350009	0.152937	0.0603342	0.0921561
CPT1B|Q92523	0.0981054	0.063016	0.139363	0.156431
CPT1C|Q8TCG5	0.76685	0.00533042	-0.0191571	0.178596
CPT2|P23786	0.492067	0.718073	-0.0443716	-0.0233258
CPTP|Q5TA50	0.371161	0.0316862	-0.0577388	-0.138153
CPVL|Q9H3G5	0.0204438	0.0308023	0.148952	0.138871
CRABP1|P29762	0.000923044	0.00036133	0.211645	0.227449
CRABP2|P29373	0.0882778	0.055717	0.10981	0.123157
CRADD|P78560	0.012313	0.482325	0.160687	0.0453745
CRAT|P43155	0.0919438	0.991569	-0.108573	-0.000682777
CRB2|Q5IJ48	0.000197836	0.0188322	0.280918	0.179475
CRBN|Q96SW2	0.000857752	3.59e-06	-0.212922	-0.292846
CREB1|P16220	0.626844	0.263995	0.0314073	0.0720832
CREB3L4|Q8TEY5	0.185253	0.158065	0.111414	0.118669
CREBBP|Q92793	0.0300156	0.0351308	0.139525	0.13551
CREG1|O75629	0.034536	0.114403	0.13595	-0.101746
CREG2|Q8IUH2	0.327734	0.00244273	-0.0631767	0.193949
CRELD1|Q96HD1	0.000544849	0.0691589	-0.220664	-0.11703
CRELD2|Q6UXH1	2.67e-05	0.0287551	-0.266447	-0.140604
CRH|P06850	2.8e-13	1.1e-06	-0.47019	-0.324455
CRHBP|P24387	0.719419	0.000653197	0.0232096	0.217602
CRHR2|Q13324	0.531247	0.185662	0.0664798	0.139994
CRIM1|Q9NZV1	0.0878844	0.0695674	0.148567	0.157858
CRIP1|P50238	0.908283	0.594974	-0.00763786	0.0352366
CRIP2|P52943	0.00451009	0.530755	-0.181983	0.0404888
CRK|P46108	1.59e-07	7.33e-11	0.329242	0.402921
CRKL|P46109	5.17e-06	0.000338385	0.288227	0.228515
CRLF1|O75462	0.00685699	0.0748281	0.23787	0.158025
CRLF3|Q8IUI8	4.11e-05	0.000239197	0.260421	0.234068
CRMP1|Q14194	0.000238838	0.953374	-0.234092	0.00377818
CRNKL1|Q9BZJ0	0.0063776	0.0817766	0.174896	0.112109
CROCC|Q5TZA2	1.83e-09	1.69e-10	0.374305	0.395738
CROT|Q9UKG9	0.0654472	0.559487	-0.121948	-0.0387633
CRP|P02741	0.00982109	0.0572369	0.165691	0.122407
CRTAC1|Q9NQ79	0.00139233	0.0022413	0.204347	0.195575
CRTAP|O75718	0.940952	0.423667	0.00572336	0.06176
CRTC1|Q6UUV9	0.00587943	4.35e-07	0.176582	0.317985
CRTC2|Q53ET0	0.0470743	0.415954	0.131364	0.0540113
CRTC3|Q6UUV7	0.0444787	0.0330244	0.151249	0.160333
CRY2|Q49AN0	0.483953	0.43276	-0.0659206	-0.0738598
CRYAB|P02511	0.0270956	0.117714	0.142087	-0.100832
CRYBG3|Q68DQ2	0.00495614	0.0431517	0.180079	0.130115
CRYL1|Q9Y2S2	1.93e-07	0.00807217	0.327078	0.169926
CRYM|Q14894	0.0053737	0.508553	-0.178431	0.0426983
CRYZ|Q08257	0.968818	0.897769	-0.00252594	-0.00830185
CRYZL1|O95825	0.00601304	1.27e-13	0.176118	0.452612
CS|O75390	1.83e-06	2.35e-05	-0.301152	-0.268196
CSAD|Q9Y600	5.94e-06	0.0112071	0.29359	0.166965
CSDC2|Q9Y534	0.22538	0.372336	-0.084832	-0.0624754
CSDE1|O75534	2.1e-06	0.104352	-0.29947	-0.104657
CSE1L|P55060	0.220613	0.57733	0.0790255	0.0359987
CSF1R|P07333	0.0562929	0.673737	0.122871	0.0272003
CSK|P41240	5.82e-11	6.68e-12	0.404876	0.4226
CSMD1|Q96PZ7	0.0336161	0.945453	-0.136644	-0.00442097
CSMD2|Q7Z408	0.0100174	0.166849	-0.165258	-0.0891486
CSMD3|Q7Z407	0.0100343	0.0796536	-0.165221	-0.112892
CSNK1A1|P48729	2.4e-30	7.78e-62	0.649161	0.826547
CSNK1D|P48730	5.8e-32	7.78e-54	0.662571	0.794187
CSNK1E|P49674	5.61e-32	3.57e-51	0.66269	0.781944
CSNK1G1|Q9HCP0	0.428838	0.0139893	-0.0510904	0.157803
CSNK1G2|P78368	0.0718947	0.13087	-0.115904	0.0973833
CSNK1G3|Q9Y6M4	0.194869	0.0496849	-0.0836169	0.126313
CSNK2A1|P68400	0.000277713	0.614593	-0.231694	0.0325278
CSNK2A2|P19784	0.480348	0.000231916	0.0455793	0.234557
CSNK2B|P67870	0.221036	0.21949	-0.0789534	0.0792175
CSPG4|Q6UVK1	0.827231	0.0835883	0.0141023	0.111454
CSPG5|O95196	0.653689	0.0109865	-0.0289839	0.163226
CSRP1|P21291	8.62e-08	0.0234784	0.335841	0.145613
CSRP2|Q16527	0.256558	0.275422	0.0732137	-0.0703879
CST3|P01034	0.138044	0.000135203	-0.0956147	-0.242925
CSTA|P01040	0.762561	0.694635	0.0283525	0.036836
CSTB|P04080	1.94e-10	7.53e-08	0.394524	0.33728
CSTF1|Q05048	0.0687869	0.0275157	0.117186	0.141704
CSTF2|P33240	0.51588	0.950649	0.0419638	0.00399924
CSTF2T|Q9H0L4	0.644254	0.817131	0.0298309	0.014941
CSTF3|Q12996	0.00516314	0.000659946	0.179247	0.217428
CTBP1|Q13363	0.0427592	0.0861403	-0.130358	0.11055
CTBP2|P56545	0.0428486	0.068583	-0.130303	0.117271
CTBS|Q01459	0.010803	0.0914854	0.163598	0.108725
CTCF|P49711	0.00702621	0.0233046	0.172868	0.145793
CTDNEP1|O95476	0.51245	0.263989	-0.048998	-0.0834602
CTDP1|Q9Y5B0	0.318364	0.475348	0.0644096	0.0460994
CTDSP1|Q9GZU7	0.0381984	0.135978	0.193565	0.139874
CTDSPL|O15194	0.44744	0.0619792	0.0612595	0.149796
CTDSPL2|Q05D32	0.975198	0.157839	-0.00302681	-0.136858
CTF1|Q16619	0.029991	0.072838	0.191171	0.158482
CTGF|P29279	1.73e-11	6.98e-08	0.414913	0.33808
CTH|P32929	0.496486	0.49509	-0.0439203	0.0440626
CTHRC1|Q96CG8	1.96e-23	2.42e-15	0.608097	0.502381
CTIF|O43310	0.0920412	0.187499	0.10854	0.0850119
CTNNA1|P35221	0.0230596	7.92e-08	0.14605	0.336739
CTNNA2|P26232	0.529374	0.000500416	0.0406249	0.222086
CTNNA3|Q9UI47	0.0421693	0.247282	0.130728	-0.074656
CTNNAL1|Q9UBT7	8.3e-09	2.52e-06	0.359792	0.29722
CTNNB1|P35222	0.59708	0.000247515	0.0341468	0.233527
CTNNBIP1|Q9NSA3	0.541759	0.871932	0.0453917	-0.0119984
CTNNBL1|Q8WYA6	0.00100743	0.000643181	0.210112	0.217865
CTNND1|O60716	0.00145679	0.403268	-0.203529	-0.0539675
CTNND2|Q9UQB3	0.607641	0.000218246	0.0331681	0.235514
CTPS1|P17812	0.846402	0.289035	0.0125166	-0.0684293
CTPS2|Q9NRF8	5.23e-07	0.187418	0.315892	0.0850274
CTR9|Q6PD62	3e-07	3.07e-05	0.330124	0.271155
CTRB1|P17538	0.134119	0.845816	-0.107937	-0.0140515
CTSA|P10619	0.00593616	0.795445	0.176384	0.0167505
CTSB|P07858	0.0143411	0.00293334	0.157236	0.19045
CTSC|P53634	0.0390653	0.00137121	0.132746	0.204623
CTSD|P07339	0.00105558	0.0210668	0.20929	0.148233
CTSF|Q9UBX1	1.14e-07	6.73e-06	0.332873	0.284851
CTSG|P08311	0.792956	0.67636	0.016959	0.0269685
CTSH|P09668	3.14e-05	0.000701746	0.264195	0.21638
CTSL|P07711	0.515555	0.00761761	-0.0419963	-0.17116
CTSZ|Q9UBR2	1.28e-05	0.00618877	0.276469	0.175521
CTTN|Q14247	0.0053747	0.541712	-0.178427	0.0394157
CTTNBP2|Q8WZ74	0.000611554	0.0374394	-0.218719	-0.133858
CTTNBP2NL|Q9P2B4	0.0750738	0.189224	-0.11464	0.0846818
CTU1|Q7Z7A3	0.0345184	0.195111	0.187032	0.115265
CTU2|Q2VPK5	0.689757	0.824197	-0.026461	-0.0147276
CTXN1|P60606	0.0195945	0.0608526	-0.158357	0.12747
CUEDC1|Q9NWM3	0.187172	0.633485	0.0872812	-0.0316054
CUEDC2|Q9H467	0.372152	0.0294301	0.0576195	0.140021
CUL1|Q13616	0.0677056	0.194684	0.117643	0.0836514
CUL2|Q13617	0.0666164	0.142055	-0.118109	0.0946563
CUL3|Q13618	0.101569	0.0496672	-0.105502	0.126323
CUL4A|Q13619	1.89e-08	9.98e-09	0.35159	0.357979
CUL4B|Q13620	5.62e-07	1.21e-08	0.315068	0.356065
CUL5|Q93034	0.000492376	5.28e-07	0.222356	0.315782
CUL7|Q14999	0.717067	0.797206	0.0234128	0.0166031
CUL9|Q8IWT3	0.63319	0.231003	0.0308306	0.0772811
CUSTOS|Q96C57	0.792276	0.550544	-0.0281481	0.0637507
CUTA|O60888	1.45e-06	0.000366024	0.303899	0.227239
CUTC|Q9NTM9	0.00011627	0.12659	0.245212	0.0984744
CUX1|P39880	0.0592478	0.0447539	0.121439	0.12914
CUX1|Q13948	0.199674	0.173946	0.082728	0.0876861
CWC15|Q9P013	0.0355482	0.0208237	0.135204	0.148511
CWC22|Q9HCG8	0.993479	0.277676	-0.000558059	0.0740186
CWC27|Q6UX04	0.574551	0.243724	-0.0362616	0.0752191
CWF19L1|Q69YN2	0.527004	0.514011	0.0408587	0.0421507
CX3CR1|P49238	0.349083	0.681306	-0.0655688	0.0287827
CXADR|P78310	0.76465	2.34e-07	-0.0193432	0.324972
CXCL12|P48061	4.02e-11	1.21e-09	0.418465	0.387999
CXCL14|O95715	9.18e-11	1.12e-13	0.441655	0.497954
CXCL16|Q9H2A7	0.0870156	0.300955	0.168646	0.102401
CXorf38|Q8TB03	0.000201203	0.00239242	0.243289	0.199733
CXorf56|Q9H5V9	0.0107337	0.000180418	0.172094	0.25045
CXXC1|Q9P0U4	1.54e-12	1.11e-08	0.434044	0.356933
CXXC5|Q7LFL8	0.969898	0.740671	0.0031723	0.0278175
CYB561|P49447	0.00338212	7.64e-10	0.187686	0.382335
CYB5A|P00167	1.63e-05	0.000539357	0.273172	0.220834
CYB5B|O43169	5.82e-06	1.11e-11	0.286735	0.418538
CYB5D2|Q8WUJ1	0.405464	0.0717834	-0.0854197	0.183635
CYB5R1|Q9UHQ9	1.26e-06	0.0128311	-0.305621	-0.15976
CYB5R2|Q6BCY4	0.00239884	0.578042	0.194293	-0.0359314
CYB5R3|P00387	0.0132613	9.82e-05	0.159016	0.247743
CYB5R4|Q7L1T6	0.205195	0.184395	0.0982394	0.102903
CYBA|P13498	0.000201032	0.00345307	0.249243	0.197239
CYBB|P04839	2.33e-05	0.000453338	0.268354	0.223727
CYBC1|Q9BQA9	0.0244521	0.421642	0.14462	0.0518896
CYBRD1|Q53TN4	0.0137241	0.129065	0.158238	0.0978401
CYC1|P08574	1.6e-08	3.53e-07	-0.353288	-0.320351
CYCS|P99999	6.96e-11	2.47e-06	-0.403367	-0.297488
CYFIP1|Q7L576	0.697094	8.65e-05	-0.0251479	0.249638
CYFIP2|Q96F07	0.0987314	0.014898	-0.106382	0.156364
CYGB|Q8WWM9	2.59e-10	7.49e-17	0.392003	0.501982
CYHR1|Q6ZMK1	0.661262	0.303311	-0.0283076	0.0664405
CYLD|Q9NQC7	0.808393	0.000191538	0.0156686	0.237557
CYP1B1|Q16678	0.456023	0.0460113	0.0956122	0.252352
CYP20A1|Q6UW02	0.0521906	0.00172804	0.124965	0.200412
CYP27A1|Q02318	0.0699198	0.28081	0.116713	-0.0696049
CYP2J2|P51589	0.0875314	0.00690813	0.131832	0.207068
CYP2S1|Q96SQ9	0.046123	0.107854	0.148439	0.119914
CYP2U1|Q7Z449	0.0584301	0.00442198	0.132079	0.19756
CYP46A1|Q9Y6A2	0.00245443	0.522332	-0.193859	0.0413214
[truncated: 7,734 more rows]
