# Supplementary material for: Large‐scale deep proteomic analysis in Alzheimer's disease brain regions across race and ethnicity
Source: Alzheimers Dement. 2024 Nov 13;20(12):8878–97. doi: 10.1002/alz.14360 (PMC11667503; doi:10.1002/alz.14360)
Supplement: Supplementary file 9 — Supporting Information [file ALZ-20-8878-s004.xlsx]

## Sheet: Sheet1
Table S5. Anova results comparing AD and Controls in African Americans
GENE|UNIPROT	F-Value	FDR (BH)	Control-AD	diff Control-AD
NA|A6NIZ1	2.0591	0.24763	0.154189	-0.0474756
NA|A6NNZ2	6.08384	0.0350011	0.0144923	0.0647533
NA|O00370	2.87805	0.163012	0.0918689	0.0560444
NA|P00761	0.523251	0.58506	0.470279	-0.0158964
NA|P02534	5.96542	0.0374792	0.0157511	-0.111945
NA|Q6ZSR9	2.86755	0.163012	0.0918939	-0.0385805
NA|Q7M135	0.960316	0.445372	0.329129	0.080362
A1BG|P04217	0.473732	0.605417	0.49205	0.035838
A2M|P01023	3.86815	0.0996097	0.0505536	-0.103826
AAAS|Q9NRG9	9.19954	0.00848736	0.00273204	-0.0513991
AACS|Q86V21	0.264467	0.705354	0.607619	-0.0137151
AADAT|Q8N5Z0	30.0307	1.78342e-06	1.24022e-07	0.156546
AAGAB|Q6PD74	2.67304	0.179321	0.103588	0.028832
AAK1|Q2M2I8	49.9826	1.52809e-09	2.36372e-11	0.147088
AAMDC|Q9H7C9	3.76784	0.104647	0.0536114	-0.08635
AAMP|Q13685	28.0846	3.65091e-06	3.01459e-07	-0.0962193
AAR2|Q9Y312	0.488937	0.599321	0.485202	0.0131789
AARS|P49588	3.50331	0.118878	0.0626637	-0.0220759
AARS2|Q5JTZ9	2.23029	0.224913	0.136859	0.0374065
AARSD1|Q9BTE6	2.35249	0.2108	0.126618	-0.0468894
AASDHPPT|Q9NRN7	0.184433	0.754597	0.66804	0.00575853
AASS|Q9UDR5	26.0231	7.99504e-06	7.63797e-07	-0.155195
AATF|Q9NY61	1.52771	0.323559	0.217891	0.0287854
AATK|Q6ZMQ8	43.3588	1.37078e-08	3.71812e-10	0.128806
ABAT|P80404	1.96721	0.257424	0.16225	0.0354331
ABCA1|O95477	1.09453	0.411613	0.296828	-0.0403295
ABCA2|Q9BZC7	0.0238469	0.912242	0.877426	-0.0043803
ABCA3|Q99758	0.47125	0.606488	0.493185	-0.0115172
ABCA5|Q8WWZ7	4.48125	0.0737488	0.0354685	0.0438526
ABCA7|Q8IZY2	0.803014	0.488272	0.37131	0.0255331
ABCA8|O94911	4.95612	0.0588011	0.0270818	-0.0979832
ABCB1|P08183	6.7334	0.0257777	0.0101426	0.050756
ABCB10|Q9NRK6	19.9847	8.72102e-05	1.2882e-05	0.0795731
ABCB11|O95342	0.956334	0.44564	0.329376	0.0289976
ABCB6|Q9NP58	0.0144058	0.931158	0.904582	-0.00212663
ABCB7|O75027	2.79441	0.168803	0.0961118	0.0640836
ABCB8|Q9NUT2	10.0844	0.00570779	0.00172477	0.0763806
ABCB9|Q9NP78	0.338621	0.666631	0.561263	-0.0156263
ABCC1|P33527	7.81329	0.0157788	0.00567898	0.0437715
ABCC4|O15439	16.7082	0.000333645	6.24639e-05	-0.0993606
ABCC5|O15440	1.44594	0.338668	0.230575	-0.028233
ABCC8|Q09428	14.436	0.000871148	0.000190864	0.085048
ABCC9|O60706	0.419572	0.629904	0.51799	0.0220876
ABCD1|P33897	0.478176	0.603862	0.490326	0.0242765
ABCD2|Q9UBJ2	10.0707	0.00574421	0.00173703	0.0696124
ABCD3|P28288	3.19215	0.139051	0.075463	-0.0264823
ABCD4|O14678	0.130002	0.794501	0.718896	0.0129408
ABCE1|P61221	5.30858	0.0496975	0.0222177	0.0218064
ABCF1|Q8NE71	1.52902	0.323385	0.217668	0.0133533
ABCF2|Q9UG63	3.11224	0.144379	0.0791882	-0.0186033
ABCF3|Q9NUQ8	2.08947	0.241954	0.149837	-0.0258405
ABCG1|P45844	4.79177	0.0638873	0.029828	-0.0637149
ABCG2|Q9UNQ0	3.59194	0.113932	0.0594606	0.0432606
ABCG4|Q9H172	3.4466	0.122695	0.0650632	0.0439415
ABHD10|Q9NUJ1	13.1243	0.00150526	0.000367133	0.0760118
ABHD11|Q8NFV4	10.1175	0.00562932	0.00169554	0.0895526
ABHD12|Q8N2K0	31.9969	8.54212e-07	5.11851e-08	0.0707768
ABHD13|Q7L211	0.810289	0.486231	0.36944	0.0275198
ABHD14A|Q9BUJ0	1.3725	0.352249	0.242819	-0.0264816
ABHD14B|Q96IU4	15.7775	0.000492079	9.84695e-05	-0.157186
ABHD16A|O95870	20.7602	6.34078e-05	8.91025e-06	0.0670551
ABHD17A|Q96GS6	1.47329	0.333709	0.226217	0.0136313
ABHD17B|Q5VST6	4.33276	0.0792631	0.0386213	-0.0491045
ABHD17C|Q6PCB6	0.25863	0.70864	0.611607	0.00725292
ABHD4|Q8TB40	5.0711	0.0557607	0.0254203	-0.0438089
ABHD5|Q8WTS1	0.41136	0.632928	0.521993	-0.0115709
ABHD6|Q9BV23	0.000371645	0.988298	0.984638	-0.000284492
ABI1|Q8IZP0	6.52661	0.0283805	0.0113491	0.0397721
ABI2|Q9NYB9	40.0475	4.40254e-08	1.52027e-09	0.142864
ABI3|Q9P2A4	1.88227	0.26891	0.171598	-0.0465828
ABI3BP|Q7Z7G0	12.2326	0.00221224	0.000575231	-0.316581
ABL1|P00519	0.273135	0.7003	0.601815	0.00997208
ABL2|P42684	9.07231	0.00897422	0.00292004	0.0399268
ABLIM1|O14639	10.3486	0.00507312	0.00150481	-0.0679543
ABLIM2|Q6H8Q1	24.0339	1.72433e-05	1.91592e-06	0.127501
ABLIM3|O94929	0.166561	0.766402	0.68361	0.010241
ABR|Q12979	29.6921	1.99966e-06	1.43767e-07	0.106887
ABRACL|Q9P1F3	42.49	1.87411e-08	5.36918e-10	0.141189
ABRAXAS1|Q6UWZ7	0.478476	0.603722	0.49	0.0822095
ABRAXAS2|Q15018	9.75588	0.00660258	0.00204479	0.0337248
ABTB2|Q8N961	4.29979	0.0820874	0.0402389	0.118401
ACAA1|P09110	8.68185	0.0106653	0.00358414	-0.0540747
ACAA2|P42765	3.52759	0.117471	0.0617682	0.0392828
ACACA|Q13085	18.9525	0.000133238	2.11032e-05	0.0619927
ACACB|O00763	9.26532	0.00854009	0.00275274	-0.214246
ACAD10|Q6JQN1	0.661105	0.533667	0.417109	0.0184184
ACAD11|Q709F0	0.154275	0.775481	0.694892	-0.0110181
ACAD8|Q9UKU7	2.65356	0.181022	0.104847	-0.0457078
ACAD9|Q9H845	8.29514	0.0127003	0.00439532	0.0683759
ACADL|P28330	6.85967	0.0243374	0.0094884	-0.151619
ACADM|P11310	1.89645	0.266952	0.169971	-0.0395136
ACADS|P16219	0.0541371	0.868367	0.816246	-0.00817948
ACADSB|P45954	5.34807	0.048803	0.0217328	0.074821
ACADVL|P49748	0.561973	0.569586	0.454321	-0.0281881
ACAN|P16112	10.5797	0.00459356	0.00133604	-0.133047
ACAP2|Q15057	2.37996	0.207732	0.124436	0.0151169
ACAP3|Q96P50	35.7797	2.05367e-07	9.64194e-09	0.0910959
ACAT1|P24752	1.83462	0.275504	0.177067	0.0239198
ACAT2|Q9BWD1	10.2322	0.00534412	0.001598	-0.0714309
ACBD3|Q9H3P7	0.148876	0.779865	0.70001	0.00640907
ACBD5|Q5T8D3	9.40632	0.0077352	0.00245253	-0.0454181
ACBD6|Q9BR61	16.7369	0.000330099	6.15968e-05	0.05579
ACBD7|Q8N6N7	0.414033	0.631913	0.520645	-0.0381434
ACE|P12821	1.41119	0.345233	0.236227	-0.0370246
ACHE|P22303	3.45609	0.122536	0.0649653	0.0633133
ACIN1|Q9UKV3	7.84118	0.015575	0.00559281	-0.0512073
ACLY|P53396	1.3391	0.358787	0.248532	-0.0156608
ACO1|P21399	3.39672	0.125412	0.0667632	-0.0320745
ACO2|Q99798	26.9608	5.48206e-06	4.96849e-07	0.119335
ACOT1|Q86TX2	1.88168	0.268922	0.171636	-0.0872041
ACOT11|Q8WXI4	7.76097	0.0161661	0.00583953	0.0744048
ACOT13|Q9NPJ3	3.27782	0.133229	0.0716793	0.055102
ACOT2|P49753	7.1908	0.0209777	0.00793076	-0.123666
ACOT7|O00154	13.1151	0.00151149	0.000368818	0.0625544
ACOT7L|Q6ZUV0	2.29373	0.218191	0.13196	0.0411034
ACOT8|O14734	1.58165	0.314663	0.209947	0.026351
ACOT9|Q9Y305	1.94774	0.259966	0.164333	-0.0283907
ACOX1|Q15067	6.47229	0.0291457	0.01169	0.0586432
ACOX2|Q99424	0.851744	0.47427	0.357183	-0.0244206
ACOX3|O15254	0.00573177	0.95597	0.939725	-0.00202927
ACP1|P24666	1.47222	0.333851	0.226386	0.0294542
ACP2|P11117	0.177361	0.759296	0.67409	-0.00783534
ACP6|Q9NPH0	0.0324503	0.897711	0.857226	-0.00754232
ACSBG1|Q96GR2	3.11291	0.144349	0.0791562	-0.0457274
ACSF2|Q96CM8	3.18096	0.139738	0.075973	-0.043886
ACSF3|Q4G176	14.1215	0.000998651	0.000223119	0.110352
ACSL1|P33121	10.1816	0.0054697	0.00164031	-0.0517896
ACSL3|O95573	1.25765	0.375106	0.263401	0.0195351
ACSL4|O60488	12.515	0.00195835	0.000498761	0.0601516
ACSL5|Q9ULC5	0.0420201	0.884233	0.837806	-0.00575914
ACSL6|Q9UKU0	6.41498	0.0299573	0.0120612	0.0539175
ACSM5|Q6NUN0	12.7724	0.00184722	0.000466798	-0.183841
ACSS1|Q9NUB1	5.62285	0.0431138	0.0186498	0.0534404
ACSS2|Q9NR19	1.86009	0.271905	0.174102	-0.0218957
ACSS3|Q9H6R3	13.7692	0.00115635	0.00026591	-0.0954118
ACTA1|P68133	0.21281	0.735792	0.645061	-0.0101294
ACTA2|P62736	0.157207	0.773645	0.692151	-0.0283182
ACTB|P60709	5.34662	0.0488307	0.0217504	0.0230518
ACTBL2|Q562R1	5.05071	0.0562271	0.0256758	0.0392864
ACTG1|P63261	3.94701	0.0956846	0.0482801	0.0356542
ACTL6A|O96019	13.6015	0.00123998	0.00029014	-0.0942785
ACTL6B|O94805	0.0664092	0.854556	0.796896	0.0053574
ACTN1|P12814	36.1371	1.80709e-07	8.24807e-09	0.199455
ACTN2|P35609	49.628	1.69584e-09	2.73403e-11	0.314902
ACTN3|Q08043	24.627	1.39387e-05	1.48498e-06	0.169
ACTN4|O43707	53.4833	4.8179e-10	5.68554e-12	0.121509
ACTR10|Q9NZ32	1.44893	0.338106	0.230081	0.01307
ACTR1A|P61163	0.00131267	0.978488	0.971133	-0.000367638
ACTR1B|P42025	6.75503	0.0254982	0.0100243	0.0425829
ACTR2|P61160	13.527	0.0012766	0.000300097	0.0459173
ACTR3|P61158	0.0145653	0.930976	0.904057	0.00132504
ACTR3B|Q9P1U1	38.451	7.78985e-08	3.0209e-09	0.170506
ACTR5|Q9H9F9	0.000548455	0.98607	0.981344	-0.000685383
ACTR6|Q9GZN1	0.821775	0.482133	0.365736	-0.0163455
ACVR1|Q04771	7.41923	0.018899	0.00700992	-0.0440561
ACVR1B|P36896	5.90117	0.0379455	0.0159884	-0.0510858
ACVR1C|Q8NER5	5.17433	0.0539146	0.0244319	0.0848413
ACVR2A|P27037	0.138753	0.787615	0.709918	-0.00865094
ACY1|Q03154	6.38389	0.0303878	0.0122677	-0.0679058
ACY3|Q96HD9	0.26899	0.702859	0.604567	-0.0225878
ACYP1|P07311	4.05067	0.0909115	0.0454558	0.0397968
ACYP2|P14621	6.7766	0.0252578	0.00990778	-0.100445
ADA|P00813	2.13742	0.235776	0.145267	0.0601435
ADAL|Q6DHV7	0.962331	0.444339	0.327881	0.0258029
ADAM10|O14672	6.56406	0.0278761	0.0111201	-0.109287
ADAM11|O75078	70.3209	2.34375e-12	7.91463e-15	0.176757
ADAM15|Q13444	0.0379925	0.890268	0.845658	-0.00426311
ADAM17|P78536	22.0771	3.70913e-05	4.78388e-06	-0.0862888
ADAM22|Q9P0K1	5.63888	0.0427859	0.0184846	0.0420125
ADAM23|O75077	4.26106	0.0820886	0.0402485	0.0467867
ADAM9|Q13443	0.070357	0.850268	0.791083	0.00446005
ADAMTS1|Q9UHI8	18.3848	0.000197118	3.36904e-05	-0.242328
ADAMTS17|Q8TE56	5.18533	0.0529431	0.0239167	-0.107782
ADAP1|O75689	16.8977	0.000308469	5.69559e-05	0.0552052
ADAR|P55265	1.18782	0.389531	0.277042	-0.0191055
ADARB1|P78563	0.149943	0.778922	0.698993	-0.010603
ADCK1|Q86TW2	6.99036	0.0229454	0.00882573	0.0784548
ADCK5|Q3MIX3	21.4854	4.72615e-05	6.32213e-06	0.10204
ADCY1|Q08828	37.3289	1.16169e-07	4.90997e-09	0.122195
ADCY2|Q08462	3.24909	0.135215	0.0729249	0.0413367
ADCY3|O60266	1.05943	0.419787	0.304551	0.0236304
ADCY5|O95622	8.21582	0.0131374	0.00458377	0.0348441
ADCY6|O43306	0.976898	0.440768	0.324142	0.0208582
ADCY7|P51828	0.025468	0.909876	0.873402	-0.00650028
ADCY8|P40145	3.57498	0.114912	0.0600596	-0.0319647
ADCY9|O60503	5.25054	0.0511262	0.0229511	0.0393561
ADCYAP1|P18509	27.381	4.88663e-06	4.29576e-07	0.212718
ADCYAP1R1|P41586	53.1706	5.28816e-10	6.45178e-12	-0.233045
ADD1|P35611	0.0161392	0.928151	0.899033	0.00193718
ADD2|P35612	32.4235	7.26434e-07	4.23357e-08	0.122554
ADD3|Q9UEY8	28.246	3.39904e-06	2.76588e-07	-0.132656
ADGRA1|Q86SQ6	20.8625	6.09709e-05	8.48811e-06	0.157399
ADGRA2|Q96PE1	0.00064204	0.984752	0.979817	-0.000741868
ADGRB1|O14514	41.9179	2.2682e-08	6.84412e-10	0.17703
ADGRB2|O60241	36.5629	1.57218e-07	6.85046e-09	0.140643
ADGRB3|O60242	12.8119	0.00172552	0.000429501	0.076046
ADGRF5|Q8IZF2	8.79602	0.0104736	0.00350033	0.110344
ADGRG1|Q9Y653	10.4406	0.00486524	0.00143519	-0.107027
ADGRL1|O94910	31.7374	9.40295e-07	5.74625e-08	0.135074
ADGRL2|O95490	8.3372	0.012472	0.00429863	0.0634249
ADGRL3|Q9HAR2	4.14726	0.0866618	0.0429816	0.0442952
ADH1B|P00325	2.18269	0.230394	0.141098	-0.122431
ADH1C|P00326	0.322656	0.674795	0.571003	-0.030246
ADH5|P11766	75.3345	5.34439e-13	1.21177e-15	-0.205394
ADHFE1|Q8IWW8	0.532664	0.581315	0.466318	0.0315665
ADI1|Q9BV57	0.111604	0.809768	0.738671	-0.0166603
ADIPOR1|Q96A54	8.31744	0.0126292	0.00436106	0.0730955
ADIRF|Q15847	38.3028	8.18971e-08	3.22057e-09	-0.439937
ADK|P55263	15.7397	0.000499382	0.000100312	-0.0589873
ADNP|Q9H2P0	4.44615	0.0749692	0.0361943	-0.0313203
ADO|Q96SZ5	4.99062	0.0578182	0.0265598	0.0316855
ADORA1|P30542	33.1132	5.64453e-07	3.1174e-08	0.139913
ADPGK|Q9BRR6	3.68799	0.108634	0.0561866	-0.0384327
ADPRH|P54922	0.23968	0.719784	0.625051	-0.0117654
ADPRHL1|Q8NDY3	10.0628	0.00576143	0.00174412	-0.0951419
ADPRHL2|Q9NX46	11.9413	0.00252152	0.000666638	-0.0400779
ADRA1B|P35368	0.158326	0.772838	0.691177	0.0120701
ADRA2A|P08913	0.349222	0.661605	0.555202	0.0152117
ADRB1|P08588	1.49544	0.330117	0.223243	0.0401428
ADRM1|Q16186	0.00636232	0.95396	0.936502	-0.000900848
ADSL|P30566	16.7039	0.000333693	6.25948e-05	-0.077479
ADSS|P30520	0.296011	0.688626	0.586982	0.00847815
ADSSL1|Q8N142	0.975114	0.441149	0.324567	-0.0325382
AEBP1|Q8IUX7	3.74078	0.105943	0.0544832	-0.0987795
AES|Q08117	2.26344	0.220989	0.134014	0.0348108
AFAP1|Q8N556	1.15282	0.397919	0.284222	0.0355594
AFAP1L2|Q8N4X5	20.1639	8.09107e-05	1.18281e-05	0.0768978
AFDN|P55196	8.91523	0.00962809	0.00317056	0.0425978
AFF4|Q9UHB7	6.8552	0.0245009	0.00955482	-0.0654722
AFG1L|Q8WV93	13.6503	0.00121385	0.000282173	0.0758031
AFG3L2|Q9Y4W6	26.0966	7.7736e-06	7.38407e-07	0.116401
AFM|P43652	8.16203	0.0134793	0.0047207	0.131391
AFTPH|Q6ULP2	11.4803	0.00307577	0.000842652	0.038471
AGA|P20933	1.74353	0.288919	0.188332	-0.0653304
AGAP1|Q9UPQ3	0.622554	0.547199	0.431007	-0.0117651
AGAP2|Q99490	36.6436	1.52549e-07	6.61377e-09	0.14407
AGAP3|Q96P47	11.6624	0.00284538	0.000768068	0.0574453
AGBL4|Q5VU57	6.71164	0.0260539	0.0102768	0.0534192
AGFG1|P52594	23.107	2.48578e-05	2.95152e-06	0.0547488
AGFG2|O95081	26.2352	7.33611e-06	6.92855e-07	-0.0847607
AGK|Q53H12	13.2798	0.00141132	0.000339608	0.103835
AGL|P35573	0.690807	0.523575	0.406852	0.0198719
AGMAT|Q9BSE5	0.0165067	0.927342	0.897929	0.00593307
AGO1|Q9UL18	9.57985	0.00713957	0.00224064	-0.0447523
AGO2|Q9UKV8	0.213999	0.735198	0.644139	0.00674179
AGO3|Q9H9G7	0.590042	0.559051	0.443282	-0.0128655
AGPAT1|Q99943	65.2834	9.93194e-12	5.40955e-14	0.1402
AGPAT3|Q9NRZ7	2.35678	0.21038	0.126274	-0.0169469
AGPAT4|Q9NRZ5	5.16614	0.0532286	0.0240631	0.0449408
AGPAT5|Q9NUQ2	8.17937	0.0133601	0.00467313	0.0384175
AGPS|O00116	2.15256	0.233944	0.143857	-0.0173249
AGRN|O00468	14.9123	0.000715298	0.000150774	-0.0853092
AGT|P01019	4.17408	0.0856103	0.0423202	-0.0911163
AGTPBP1|Q9UPW5	1.27008	0.372599	0.261063	0.0118495
AGTRAP|Q6RW13	0.910633	0.457613	0.341116	0.0348754
AHCTF1|Q8WYP5	14.5217	0.000840859	0.000182919	-0.0516645
AHCY|P23526	18.4524	0.000162832	2.68372e-05	-0.0488366
AHCYL1|O43865	10.6032	0.00454696	0.00132001	0.0662916
AHCYL2|Q96HN2	5.0542	0.0561497	0.0256255	0.046497
AHDC1|Q5TGY3	0.0657866	0.855274	0.797883	0.00947939
AHNAK|Q09666	35.1242	2.63259e-07	1.28475e-08	-0.274939
AHNAK2|Q8IVF2	1.79268	0.281532	0.182076	0.0410284
AHSA1|O95433	5.28799	0.0501999	0.0224751	0.0460767
AHSG|P02765	4.4708	0.074124	0.0356813	0.162964
AHSP|Q9NZD4	0.284459	0.694451	0.594368	-0.0381621
AIDA|Q96BJ3	16.7208	0.000332309	6.20818e-05	-0.0626662
AIF1|P55008	1.34085	0.3584	0.248225	-0.0513451
AIF1L|Q9BQI0	1.12331	0.404967	0.290447	-0.0634194
AIFM1|O95831	20.0065	8.64378e-05	1.27491e-05	0.0953685
AIFM2|Q9BRQ8	0.58218	0.562258	0.446376	0.0144699
AIFM3|Q96NN9	1.57387	0.315879	0.211068	0.0362039
AIG1|Q9NVV5	12.7295	0.00185318	0.000468544	-0.137719
AIMP1|Q12904	3.26411	0.134157	0.0722709	0.0194188
AIMP2|Q13155	0.441246	0.619322	0.507264	-0.0126468
AIP|O00170	18.2319	0.000178138	2.98449e-05	-0.057432
AJAP1|Q9UKB5	12.5205	0.00195997	0.000499386	0.106051
AJM1|C9J069	22.1368	3.63703e-05	4.65127e-06	0.116882
AK1|P00568	40.7283	3.39726e-08	1.13612e-09	-0.185541
AK2|P54819	1.99456	0.25409	0.159374	-0.0263824
AK3|Q9UIJ7	10.6484	0.00445984	0.00128965	-0.0879602
AK4|P27144	0.118981	0.803148	0.730494	-0.00716796
AK5|Q9Y6K8	4.75916	0.0646929	0.0302746	0.0559163
AK6|Q9Y3D8	0.00359208	0.965629	0.95227	0.00197212
AKAIN1|P0CW23	0.373861	0.650455	0.541833	-0.0271687
AKAP1|Q92667	0.0691212	0.851652	0.792883	-0.00400083
AKAP10|O43572	0.136565	0.789216	0.712099	0.00624125
AKAP11|Q9UKA4	0.188479	0.751501	0.664644	-0.00718487
AKAP12|Q02952	2.94931	0.15643	0.087417	-0.0369098
AKAP13|Q12802	2.16799	0.231954	0.142482	-0.0363463
AKAP17A|Q02040	0.0274183	0.90626	0.868647	-0.00438614
AKAP2|Q9Y2D5	8.87446	0.00979096	0.00323912	0.0549133
AKAP5|P24588	19.5215	0.00010522	1.60696e-05	0.170895
AKAP6|Q13023	14.8957	0.000724663	0.000153063	0.064088
AKAP7|Q9P0M2	1.2833	0.36995	0.258602	0.037416
AKAP8|O43823	20.3332	7.53727e-05	1.09389e-05	-0.119392
AKAP8L|Q9ULX6	28.1476	3.5262e-06	2.8924e-07	-0.0954755
AKAP9|Q99996	0.611363	0.551247	0.435173	0.00906226
AKR1A1|P14550	49.3955	1.82875e-09	3.00807e-11	-0.131342
AKR1B1|P15121	30.3012	1.60819e-06	1.09301e-07	-0.0946477
AKR1B15|C9JRZ8	11.9788	0.00250601	0.000661719	-0.078647
AKR1C1|Q04828	18.2711	0.000175259	2.92862e-05	-0.195489
AKR1C2|P52895	13.1585	0.00152639	0.000372619	-0.155728
AKR1C3|P42330	10.6257	0.00450479	0.00130482	-0.133656
AKR7A2|O43488	6.82599	0.0247145	0.00964618	-0.0848997
AKR7A3|O95154	0.74062	0.507833	0.390463	-0.0427506
AKT1|P31749	9.15833	0.0086371	0.00279153	-0.0322844
AKT1S1|Q96B36	5.37589	0.0481922	0.0213978	0.0502634
AKT2|P31751	1.40604	0.346271	0.237109	-0.0229321
AKT3|Q9Y243	28.156	3.51962e-06	2.88136e-07	0.0730223
AKTIP|Q9H8T0	10.1507	0.00554536	0.00166663	0.053711
ALAD|P13716	49.0478	2.04233e-09	3.47062e-11	-0.182258
ALB|P02768	0.876835	0.46716	0.350166	0.0708361
ALB|P02769	3.02981	0.150797	0.0835462	-0.117255
ALCAM|Q13740	0.179085	0.758537	0.672602	-0.00880478
ALDH16A1|Q8IZ83	12.9111	0.00165166	0.000408597	-0.0921567
ALDH18A1|P54886	0.0555188	0.866636	0.813958	-0.00489465
ALDH1A1|P00352	5.0742	0.0556082	0.0253387	0.107358
ALDH1A2|O94788	2.01012	0.252048	0.157763	-0.143724
ALDH1A3|P47895	1.21175	0.38459	0.272271	-0.0441122
ALDH1B1|P30837	3.72749	0.106581	0.0548965	0.131362
ALDH1L1|O75891	24.1746	1.63762e-05	1.7946e-06	-0.190306
ALDH1L2|Q3SY69	13.3765	0.00138241	0.000331145	-0.158442
ALDH2|P05091	0.0411356	0.885487	0.839477	0.00427584
ALDH3A2|P51648	18.7353	0.000145381	2.34225e-05	-0.0984674
ALDH3B1|P43353	0.936392	0.45182	0.334977	0.0556411
ALDH4A1|P30038	1.3911	0.348967	0.23958	0.036137
ALDH5A1|P51649	11.6293	0.00288905	0.000781113	0.0802426
ALDH6A1|Q02252	1.67528	0.298774	0.197002	0.029537
ALDH7A1|P49419	3.50028	0.119043	0.0627764	-0.058811
ALDH9A1|P49189	36.032	1.86088e-07	8.63547e-09	-0.178854
ALDOA|P00883	0.651204	0.537132	0.420636	0.0304081
ALDOA|P04075	1.43495	0.340707	0.232334	0.0164373
ALDOB|P05062	0.0983378	0.820788	0.754266	0.0246822
ALDOC|P09972	2.44882	0.200546	0.119148	-0.0305405
ALG1|Q9BT22	1.76443	0.285834	0.185543	-0.0315661
ALG10|Q5BKT4	5.47635	0.0469287	0.0207089	0.0653139
ALG11|Q2TAA5	0.171121	0.762716	0.679548	0.00603073
ALG12|Q9BV10	0.0279356	0.905852	0.867428	0.0033732
ALG13|Q9NP73	0.000758684	0.983306	0.978058	0.000715905
ALG2|Q9H553	0.476183	0.604286	0.490933	0.00826796
ALG5|Q9Y673	8.07709	0.0139742	0.00493359	-0.0431211
ALG6|Q9Y672	0.313663	0.679468	0.576141	-0.0137503
ALG8|Q9BVK2	0.038297	0.889944	0.845059	0.00729857
ALG9|Q9H6U8	5.4727	0.0461801	0.020278	0.0307723
ALK|Q9UM73	0.164808	0.767624	0.685342	-0.014074
ALKBH4|Q9NXW9	0.925157	0.453977	0.337252	0.0159067
ALKBH5|Q6P6C2	10.6205	0.00451515	0.00130831	-0.0611463
ALKBH6|Q3KRA9	2.48656	0.197374	0.116726	0.0434369
ALKBH7|Q9BT30	2.41638	0.204292	0.121819	0.0569169
ALOX5|P09917	13.2829	0.00141036	0.000339069	-0.130892
ALOX5AP|P20292	8.56102	0.0112955	0.00382546	-0.16064
ALPL|P05186	23.7396	1.93632e-05	2.19706e-06	0.192924
ALS2|Q96Q42	4.52251	0.0722726	0.0346415	0.0359013
ALYREF|Q86V81	0.252463	0.712336	0.615883	0.0127524
AMACR|Q9UHK6	0.225786	0.728129	0.63517	-0.0157753
AMBP|P02760	0.0471471	0.877358	0.828319	-0.014418
AMD1|P17707	7.24315	0.0206121	0.00775549	-0.104192
AMDHD2|Q9Y303	9.46789	0.00752619	0.00237509	-0.0550824
AMER2|Q8N7J2	3.39421	0.125573	0.066863	-0.0735794
AMER3|Q8N944	0.0927854	0.825815	0.761029	0.0139879
AMFR|Q9UKV5	5.09242	0.0551318	0.0250856	0.0381616
AMIGO1|Q86WK6	14.0247	0.00103884	0.000234134	0.077876
AMIGO2|Q86SJ2	3.01461	0.152112	0.0845983	0.0814228
AMN1|Q8IY45	14.8692	0.00072862	0.000154013	0.0516191
AMOT|Q4VCS5	0.00152097	0.976802	0.968928	-0.00077009
AMOTL1|Q8IY63	0.0193678	0.921649	0.889521	-0.00419542
AMOTL2|Q9Y2J4	0.628367	0.545822	0.429326	-0.0261136
AMPD2|Q01433	19.3913	0.000110869	1.71014e-05	-0.0931213
AMPD3|Q01432	1.46386	0.335148	0.227704	-0.0392915
AMPH|P49418	0.0278764	0.905852	0.867564	0.00331611
AMT|P48728	2.17473	0.231246	0.141821	-0.0340984
AMZ2|Q86W34	1.45308	0.337311	0.229418	0.0259237
ANAPC1|Q9H1A4	6.18005	0.0334322	0.0137152	0.0266493
ANAPC10|Q9UM13	1.25106	0.376626	0.264705	0.0181553
ANAPC13|Q9BS18	1.22599	0.381788	0.26958	-0.0225674
ANAPC16|Q96DE5	0.209946	0.73762	0.647317	0.00948379
ANAPC2|Q9UJX6	0.599426	0.555416	0.439735	-0.0135762
ANAPC4|Q9UJX5	1.13224	0.402863	0.288543	0.0127651
ANAPC5|Q9UJX4	2.30415	0.216425	0.130562	0.0205139
ANAPC7|Q9UJX3	1.19145	0.38892	0.276311	0.00891239
ANGEL1|Q9UNK9	2.64563	0.181761	0.105394	0.0360598
ANGEL2|Q5VTE6	0.043125	0.883036	0.835695	0.00365427
ANGPTL4|Q9BY76	2.74317	0.174115	0.0998788	-0.0998079
ANK1|P16157	1.37695	0.351588	0.241976	-0.0437377
ANK2|Q01484	3.20112	0.138497	0.0750571	0.0356493
ANK3|Q12955	11.9358	0.00252761	0.000668523	0.0474097
ANKFY1|Q9P2R3	38.4671	7.75778e-08	3.00001e-09	-0.0781409
ANKH|Q9HCJ1	5.36419	0.0484367	0.021538	0.0476574
ANKHD1|Q8IWZ3	0.432398	0.623498	0.511567	0.00946567
ANKIB1|Q9P2G1	5.02426	0.0568808	0.0260611	0.0289507
ANKLE2|Q86XL3	0.0101336	0.942185	0.919914	-0.00132173
ANKMY2|Q8IV38	1.15498	0.397463	0.283766	-0.0204445
ANKRD13A|Q8IZ07	0.408194	0.634485	0.523604	-0.0157638
ANKRD13C|Q8N6S4	2.31524	0.216795	0.130856	0.0455122
ANKRD13D|Q6ZTN6	23.1549	2.44414e-05	2.88611e-06	0.0617722
ANKRD16|Q6P6B7	3.51974	0.117903	0.062056	-0.0563788
ANKRD17|O75179	0.0879636	0.830842	0.767081	-0.00372349
ANKRD24|Q8TF21	28.1546	3.51962e-06	2.88318e-07	0.117009
ANKRD27|Q96NW4	6.46093	0.0292941	0.0117627	0.0555967
ANKRD28|O15084	19.9786	8.74023e-05	1.29199e-05	0.0544602
ANKRD29|Q8N6D5	3.70328	0.10782	0.0556835	-0.0445338
ANKRD30B|Q9BXX2	1.00039	0.43461	0.31843	0.0261165
ANKRD34A|Q69YU3	23.3146	2.2939e-05	2.67871e-06	0.0971499
ANKRD35|Q8N283	8.86078	0.00988201	0.0032714	0.0711418
ANKRD36C|Q5JPF3	0.477723	0.603951	0.490463	0.0215343
ANKRD40|Q6AI12	17.5807	0.000239827	4.20089e-05	-0.0999198
ANKRD44|Q8N8A2	0.85258	0.474081	0.356904	0.0145826
ANKRD45|Q5TZF3	6.86356	0.0246614	0.0096228	-0.0866519
ANKRD46|Q86W74	1.65456	0.302358	0.199826	0.0217632
ANKRD50|Q9ULJ7	2.57516	0.188598	0.11018	0.0338454
ANKRD52|Q8NB46	6.83444	0.0252328	0.00989246	0.0801039
ANKRD54|Q6NXT1	0.00109047	0.980481	0.973689	-0.000505382
ANKRD63|C9JTQ0	0.75858	0.502604	0.385604	-0.031577
ANKS1A|Q92625	2.542	0.191924	0.112395	-0.023654
ANKS1B|Q7Z6G8	17.9908	0.000196407	3.35262e-05	0.143996
ANLN|Q9NQW6	2.8387	0.165504	0.0935332	-0.153319
ANO10|Q9NW15	6.87552	0.0241414	0.00939096	-0.0430622
ANO3|Q9BYT9	26.2583	7.2672e-06	6.85555e-07	0.111363
ANO4|Q32M45	0.418538	0.630529	0.518572	-0.0250969
ANO5|Q75V66	3.97256	0.0949157	0.0478193	-0.0552845
ANO6|Q4KMQ2	42.962	1.58279e-08	4.39663e-10	-0.29098
ANO8|Q9HCE9	1.18789	0.389531	0.277029	0.0213214
ANP32A|P39687	11.2369	0.00342646	0.000954033	-0.074434
ANP32B|Q92688	31.8759	8.91948e-07	5.40221e-08	-0.153213
ANP32E|Q9BTT0	8.58483	0.0111555	0.00377197	-0.107302
ANPEP|P15144	0.114995	0.806664	0.734873	-0.0084473
ANTXR1|Q9H6X2	3.01631	0.15146	0.0839628	-0.0484523
ANTXR2|P58335	2.39001	0.20741	0.124152	-0.0467755
ANXA1|P04083	28.9408	2.61353e-06	2.01851e-07	-0.379931
ANXA11|P50995	19.6018	0.000101548	1.54645e-05	-0.0873302
ANXA2|P07355	19.1892	0.000120704	1.88391e-05	-0.318198
ANXA3|P12429	1.47126	0.334018	0.226535	-0.0451926
ANXA4|P09525	34.2989	3.61424e-07	1.84649e-08	-0.246177
ANXA5|P08758	55.0884	2.73463e-10	2.9789e-12	-0.32116
ANXA6|P08133	0.237291	0.721288	0.626687	0.00875187
ANXA7|P20073	43.4738	1.31701e-08	3.54201e-10	-0.0835718
AOC3|Q16853	0.407492	0.634785	0.523954	-0.0555591
AP1B1|Q10567	17.8349	0.000209293	3.61506e-05	0.0600403
AP1G1|O43747	9.24111	0.0083219	0.00267334	0.0414126
AP1M1|Q9BXS5	12.9253	0.0016428	0.000405689	0.0399214
AP1S1|P61966	12.6794	0.00182134	0.000459104	0.0563401
AP1S2|P56377	0.0243536	0.911542	0.876141	-0.00202575
AP2A1|O95782	25.5098	9.78041e-06	9.67387e-07	0.104086
AP2A2|O94973	12.8053	0.00172901	0.000430934	0.081345
AP2B1|P63010	22.3819	3.29482e-05	4.14545e-06	0.0979384
AP2M1|Q96CW1	24.6003	1.3854e-05	1.47293e-06	0.108688
AP2S1|P53680	22.1111	3.66572e-05	4.70793e-06	0.0997144
AP3B1|O00203	9.46891	0.00752481	0.00237384	-0.0385929
AP3B2|Q13367	21.3905	4.92276e-05	6.61194e-06	0.115835
AP3D1|O14617	23.5472	2.09704e-05	2.40314e-06	0.0967982
AP3M1|Q9Y2T2	20.1295	8.20016e-05	1.20233e-05	0.0523032
AP3M2|P53677	19.1955	0.000120489	1.8782e-05	0.106511
AP3S1|Q92572	26.0723	7.83384e-06	7.4669e-07	0.098955
AP3S2|P59780	2.05222	0.246956	0.1535	0.034603
AP4B1|Q9Y6B7	6.22537	0.0326972	0.0133787	-0.0502234
AP4E1|Q9UPM8	2.02467	0.25036	0.156298	0.0261441
AP4M1|O00189	1.27747	0.371572	0.26002	0.0265587
AP4S1|Q9Y587	25.8444	8.54327e-06	8.292e-07	0.0825051
AP5B1|Q2VPB7	1.29995	0.366664	0.255546	-0.0208817
AP5M1|Q9H0R1	0.0685244	0.852152	0.793764	-0.00519859
AP5S1|Q9NUS5	1.3272	0.361054	0.250692	-0.0212795
AP5Z1|O43299	0.692512	0.52294	0.406275	0.0151197
APAF1|O14727	3.83519	0.101562	0.0517768	-0.0503446
APBA1|Q02410	3.40574	0.124892	0.0664051	0.0301708
APBA2|Q99767	7.22264	0.0206682	0.0077873	0.0497399
APBA3|O96018	0.0359632	0.892895	0.849904	-0.00550047
APBB1|O00213	20.7131	6.45377e-05	9.1112e-06	0.083432
APBB1IP|Q7Z5R6	12.5988	0.00188703	0.000478131	-0.10981
APBB2|Q92870	0.212655	0.736002	0.645405	-0.0140776
APC|P25054	5.69476	0.0417227	0.0179207	0.0283197
APC2|O95996	24.9719	1.21013e-05	1.24441e-06	0.0729872
APCS|P02743	33.7817	4.41761e-07	2.31949e-08	-0.579859
APEH|P13798	15.2558	0.000615219	0.000127266	0.0626681
APEX1|P27695	18.2067	0.000179731	3.02096e-05	-0.0999432
APH1A|Q96BI3	4.81664	0.0651931	0.0305726	0.0864778
APH1B|Q8WW43	0.0471887	0.877358	0.828472	0.00829838
API5|Q9BZZ5	3.41795	0.124191	0.0659242	-0.030961
APIP|Q96GX9	4.91871	0.0598156	0.0276598	-0.0852655
APLNR|P35414	31.0144	1.23299e-06	7.93791e-08	-0.324404
APLP1|P51693	2.67234	0.179364	0.103633	-0.0515967
APLP2|Q06481	10.0682	0.00574962	0.00173929	-0.05285
APMAP|Q9HDC9	1.12044	0.40557	0.291064	0.0164304
APOA1|P02647	0.81735	0.48359	0.367012	0.09011
APOA2|P02652	0.874983	0.467566	0.350675	0.0988825
APOA4|P06727	1.81547	0.278371	0.179334	0.118893
APOB|P04114	0.48367	0.601248	0.487548	-0.0408663
APOBR|Q0VD83	0.12742	0.79687	0.721765	0.0204254
APOC1|P02654	0.298483	0.687222	0.585426	-0.039369
APOC2|P02655	8.0637	0.0140479	0.0049688	0.216333
APOC3|P02656	1.39097	0.348967	0.239601	0.111821
APOD|P05090	22.5465	3.08467e-05	3.83736e-06	-0.246797
APOE|P02649	30.7196	1.36547e-06	9.05854e-08	-0.394525
APOE4|APOE4	34.4224	3.43028e-07	1.74877e-08	-1.1745
APOH|P02749	0.198823	0.74473	0.656141	-0.0331332
APOL1|O14791	1.32062	0.3624	0.251904	0.0682041
APOL2|Q9BQE5	2.63463	0.182817	0.106086	0.0758891
APOM|O95445	0.243058	0.717897	0.622635	-0.032321
APOO|Q9BUR5	17.0362	0.00029182	5.3246e-05	0.121916
APOOL|Q6UXV4	8.43802	0.0119306	0.00407565	0.0620086
APP|P05067	187.241	2.20079e-27	9.58951e-31	-0.80516
APPBP2|Q92624	1.06418	0.418875	0.303555	-0.02635
APPL1|Q9UKG1	0.584278	0.561391	0.445515	-0.0076746
APPL2|Q8NEU8	1.76334	0.285945	0.185678	-0.0213142
APRT|P07741	13.9277	0.00108187	0.00024572	-0.15625
APTX|Q7Z2E3	0.0233272	0.912803	0.878797	-0.00399656
AQP1|P29972	13.6056	0.00123601	0.000288536	-0.341682
AQP4|P55087	25.3179	1.05578e-05	1.05693e-06	-0.263523
AQR|O60306	2.02929	0.249659	0.155806	-0.021134
ARAF|P10398	6.78046	0.0252552	0.00990399	-0.0646194
ARAP1|Q96P48	36.1456	1.80474e-07	8.21767e-09	-0.0937761
ARAP2|Q8WZ64	1.63567	0.305487	0.20236	0.0234419
ARC|Q7LC44	46.2397	5.0505e-09	1.13334e-10	0.191155
ARCN1|P48444	1.26581	0.373452	0.261864	0.00986888
ARF1|P84077	27.7952	4.05513e-06	3.39526e-07	0.086849
ARF3|P61204	1.68187	0.297877	0.196346	0.0370511
ARF4|P18085	0.511253	0.59	0.475406	-0.00808719
ARF5|P84085	17.3887	0.000252853	4.4869e-05	0.0703912
ARF6|P62330	11.9814	0.00248004	0.000653239	0.0482981
ARFGAP1|Q8N6T3	17.9501	0.000199423	3.41929e-05	0.114137
ARFGAP2|Q8N6H7	16.9443	0.000303339	5.56782e-05	0.0686624
ARFGAP3|Q9NP61	2.73885	0.173546	0.0994582	-0.0290863
ARFGEF1|Q9Y6D6	32.0847	8.27605e-07	4.92236e-08	0.0675972
ARFGEF2|Q9Y6D5	2.81174	0.167426	0.0950934	0.022853
ARFGEF3|Q5TH69	2.53393	0.192667	0.112956	0.0181466
ARFIP1|P53367	14.3281	0.000911486	0.000201361	-0.0444718
ARFIP2|P53365	17.0991	0.000285069	5.16415e-05	0.0725505
ARFRP1|Q13795	1.85772	0.272167	0.174399	-0.025435
ARG1|P05089	2.63629	0.184241	0.107162	0.102081
ARG2|P78540	0.15678	0.773903	0.69255	0.0173912
ARGLU1|Q9NWB6	3.53651	0.116926	0.0614428	-0.046158
ARHGAP1|Q07960	0.431561	0.623807	0.511957	-0.0133935
ARHGAP10|A1A4S6	0.147062	0.78141	0.701822	0.0115572
ARHGAP12|Q8IWW6	3.03241	0.150191	0.0831094	-0.0169331
ARHGAP17|Q68EM7	18.014	0.00019447	3.31531e-05	-0.113749
ARHGAP18|Q8N392	0.824833	0.481305	0.364859	-0.0220788
ARHGAP20|Q9P2F6	15.4785	0.000578934	0.000118814	0.157839
ARHGAP21|Q5T5U3	9.72763	0.00668974	0.00207499	0.0425579
ARHGAP22|Q7Z5H3	6.19786	0.0333706	0.0136827	-0.115947
ARHGAP23|Q9P227	12.2382	0.0022075	0.000573608	-0.0565674
ARHGAP24|Q8N264	0.0315426	0.899381	0.859259	-0.00621573
ARHGAP25|P42331	7.80319	0.0158427	0.00570716	0.0852612
ARHGAP26|Q9UNA1	18.8549	0.000138484	2.21151e-05	0.0960414
ARHGAP27|Q6ZUM4	4.70437	0.0671432	0.0316407	-0.109534
ARHGAP29|Q52LW3	1.91677	0.265089	0.168497	0.0613061
ARHGAP31|Q2M1Z3	0.0319958	0.898602	0.858233	-0.00448438
ARHGAP32|A7KAX9	8.22804	0.0130771	0.00455419	0.0618538
ARHGAP33|O14559	8.15826	0.0135325	0.00475112	0.0837146
ARHGAP35|Q9NRY4	4.99395	0.0577234	0.02651	0.030171
ARHGAP39|Q9C0H5	4.53643	0.0718003	0.0343672	0.0349785
ARHGAP4|P98171	2.14894	0.234709	0.144484	0.0527513
ARHGAP44|Q17R89	41.8599	2.29991e-08	7.01498e-10	0.108515
ARHGAP45|Q92619	11.466	0.00312806	0.000858003	-0.0736081
ARHGAP5|Q13017	0.026966	0.907074	0.869724	0.00176957
ARHGAP9|Q9BRR9	3.56929	0.116788	0.0613328	-0.0772471
ARHGDIA|P52565	32.1116	8.19254e-07	4.86376e-08	0.0793939
ARHGDIB|P52566	0.00909387	0.945018	0.92412	0.0035448
ARHGDIG|Q99819	6.55768	0.0287174	0.0115026	0.0928982
ARHGEF1|Q92888	3.88249	0.0989057	0.0501316	-0.0419564
ARHGEF10|O15013	13.4718	0.001304	0.000308492	-0.083178
ARHGEF10L|Q9HCE6	11.5597	0.00297401	0.000809268	-0.0580754
ARHGEF11|O15085	25.4752	9.89407e-06	9.82941e-07	0.0756866
ARHGEF12|Q9NZN5	0.712724	0.516708	0.39952	-0.0117391
ARHGEF16|Q5VV41	0.514911	0.588945	0.474359	0.0271191
ARHGEF17|Q96PE2	4.56336	0.0708591	0.0338428	-0.0356517
ARHGEF18|Q6ZSZ5	2.14556	0.234709	0.144507	0.0141502
ARHGEF2|Q92974	44.2407	1.01645e-08	2.56433e-10	0.143115
ARHGEF25|Q86VW2	1.56525	0.31718	0.212317	-0.0304118
ARHGEF26|Q96DR7	6.02591	0.0358809	0.0149308	-0.0513194
ARHGEF28|Q8N1W1	0.0630357	0.858202	0.802017	-0.00567386
ARHGEF37|A1IGU5	11.1415	0.00358073	0.00100167	-0.0549925
ARHGEF4|Q9NR80	0.829343	0.480004	0.363527	-0.0169665
ARHGEF40|Q8TER5	15.0322	0.000681311	0.000142496	-0.0744201
ARHGEF6|Q15052	29.6499	2.02885e-06	1.46528e-07	-0.0812326
ARHGEF7|Q14155	25.2738	1.07285e-05	1.0787e-06	0.0823626
ARHGEF9|O43307	7.55952	0.0177011	0.00650004	0.0607536
ARID1A|O14497	0.466903	0.608069	0.495199	0.0121684
ARID1B|Q8NFD5	0.022114	0.915125	0.88193	-0.0020371
ARID2|Q68CP9	3.02686	0.152087	0.0845258	-0.0806487
ARID4B|Q4LE39	0.977165	0.440768	0.324125	-0.0232336
ARIH1|Q9Y4X5	1.8073	0.279557	0.180312	0.0124718
ARIH2|O95376	0.00194246	0.974442	0.964889	0.000553161
ARL1|P40616	0.252252	0.712416	0.61603	-0.00591752
ARL10|Q8N8L6	3.34169	0.128991	0.0689918	0.0392055
ARL15|Q9NXU5	25.4136	1.01376e-05	1.01126e-06	0.144492
ARL2|P36404	8.71433	0.0105255	0.00352342	-0.0525427
ARL2BP|Q9Y2Y0	2.87383	0.162575	0.0915413	0.0306217
ARL3|P36405	19.7545	9.57071e-05	1.43769e-05	-0.0784537
ARL4C|P56559	21.3807	4.98171e-05	6.71282e-06	0.123896
ARL5A|Q9Y689	0.884951	0.464864	0.34799	0.00998273
ARL6|Q9H0F7	0.0620713	0.859288	0.8035	0.0042881
ARL6IP1|Q15041	2.07129	0.244605	0.151613	-0.0302667
ARL6IP4|Q66PJ3	10.6487	0.00446013	0.00129043	-0.0986095
ARL6IP5|O75915	2.14369	0.234951	0.144681	0.0177973
ARL8A|Q96BM9	3.85566	0.10021	0.0509238	-0.0330363
ARL8B|Q9NVJ2	18.8484	0.00013882	2.21839e-05	-0.0491011
ARMC1|Q9NVT9	23.4593	2.16631e-05	2.50377e-06	0.0730679
ARMC10|Q8N2F6	1.6857	0.297169	0.19562	-0.0271506
ARMC5|Q96C12	0.168419	0.765138	0.682207	-0.0197913
ARMC6|Q6NXE6	0.101408	0.81879	0.750469	0.00523952
ARMC7|Q9H6L4	0.774212	0.497867	0.380691	0.0290907
ARMC8|Q8IUR7	4.06003	0.0905375	0.0452096	0.0249535
ARMC9|Q7Z3E5	1.79188	0.281634	0.182172	0.0214267
ARMCX1|Q9P291	2.666	0.179833	0.104041	-0.041428
ARMCX2|Q7L311	1.051	0.422065	0.30648	0.026114
ARMCX3|Q9UH62	9.17588	0.00857267	0.00276604	0.0483688
ARMCX6|Q7L4S7	0.371202	0.652116	0.54343	-0.0254836
ARMH3|Q5T2E6	1.95159	0.259488	0.163918	-0.0172726
ARMT1|Q9H993	0.953148	0.446375	0.330064	-0.0119115
ARNT2|Q9HBZ2	4.34038	0.079005	0.0384526	0.0377403
ARNTL|O00327	0.0834279	0.83599	0.773063	-0.00715468
ARPC1A|Q92747	16.9337	0.000304375	5.59679e-05	0.0589475
ARPC1B|O15143	2.17425	0.231276	0.141864	-0.0493243
ARPC2|O15144	14.1476	0.000988116	0.000220244	0.0528784
ARPC3|O15145	19.4148	0.000109711	1.69105e-05	0.056006
ARPC4|P59998	12.2767	0.00216977	0.000562533	0.0491841
ARPC5|O15511	1.10525	0.408791	0.294348	-0.0186892
ARPC5L|Q9BPX5	17.1213	0.000282611	5.10875e-05	0.0905778
ARPIN|Q7Z6K5	7.65678	0.0169502	0.00617076	-0.0547178
ARPP19|P56211	32.6408	6.63315e-07	3.84405e-08	0.169219
ARPP21|Q9UBL0	17.2454	0.000268252	4.80984e-05	0.13806
ARRB1|P49407	27.687	4.18705e-06	3.56675e-07	-0.0754779
ARRB2|P32121	6.13717	0.0340921	0.0140416	0.0454505
ARRDC1|Q8N5I2	0.719739	0.514492	0.397244	0.0148303
ARSA|P15289	2.57965	0.18805	0.109778	-0.0534254
ARSB|P15848	6.82431	0.0247231	0.00965495	0.0852811
ARSD|P51689	0.402615	0.636999	0.5266	-0.0159726
ARSK|Q6UWY0	0.934079	0.452313	0.335496	-0.0326645
ART3|Q13508	10.5807	0.00459279	0.00133531	-0.123025
ARVCF|O00192	27.705	4.15821e-06	3.53765e-07	-0.116468
AS3MT|Q9HBK9	5.17243	0.0530667	0.0239783	-0.053203
ASAH1|Q13510	36.573	1.56918e-07	6.82031e-09	-0.213668
ASAP1|Q9ULH1	63.4871	1.84177e-11	1.08339e-13	0.156406
ASAP2|O43150	40.8844	3.22011e-08	1.06285e-09	0.104199
ASAP3|Q8TDY4	5.36516	0.0484222	0.0215263	-0.043097
ASB1|Q9Y576	0.0763344	0.84313	0.782605	0.00411512
ASB3|Q9Y575	0.00402577	0.963113	0.949474	-0.00154533
ASB6|Q9NWX5	1.21852	0.383446	0.27102	0.0321721
ASCC1|Q8N9N2	5.77012	0.0403159	0.0171885	-0.0554177
ASCC2|Q9H1I8	4.74042	0.0652354	0.0306208	-0.0610142
ASCC3|Q8N3C0	9.61109	0.00704597	0.00220589	-0.0528568
ASDURF|L0R819	0.397969	0.6389	0.528867	0.0114859
ASF1A|Q9Y294	1.44654	0.33858	0.230478	-0.0207376
ASH2L|Q9UBL3	10.7514	0.00425662	0.0012232	-0.0531244
ASIC1|P78348	15.1051	0.000658845	0.00013708	0.0831472
ASIC2|Q16515	17.3843	0.00025353	4.50445e-05	0.0977606
ASL|P04424	47.6218	3.28072e-09	6.2541e-11	-0.15416
ASMTL|O95671	0.737578	0.508639	0.391436	-0.034506
ASNA1|O43681	2.98343	0.153693	0.0856197	-0.0149355
ASNS|P08243	16.0848	0.000433166	8.46986e-05	0.130623
ASPA|P45381	1.35814	0.354825	0.245208	-0.088611
ASPH|Q12797	45.1017	7.45543e-09	1.7867e-10	-0.162038
ASPHD1|Q5U4P2	9.24112	0.0083219	0.00267333	0.050827
ASPHD2|Q6ICH7	5.98259	0.0366118	0.0152868	0.0443554
ASPN|Q9BXN1	0.602158	0.554685	0.438854	-0.0675544
ASPRV1|Q53RT3	0.571197	0.566466	0.450705	-0.0497628
ASPSCR1|Q9BZE9	3.1589	0.141264	0.0769897	-0.0233078
ASRGL1|Q7L266	1.57059	0.316383	0.211542	-0.0335105
ASS1|P00966	18.62	0.000151692	2.47577e-05	-0.171379
ASTN1|O14525	44.7296	8.44531e-09	2.08833e-10	0.138358
ASTN2|O75129	41.0913	3.01778e-08	9.73052e-10	0.102265
ASXL3|Q9C0F0	4.67726	0.0678001	0.032078	0.0864962
ATAD1|Q8NBU5	15.7096	0.000506258	0.000101803	0.0842749
ATAD3A|Q9NVI7	29.0689	2.49812e-06	1.90488e-07	0.113216
ATAD3B|Q5T9A4	16.59	0.000349704	6.61695e-05	0.114013
ATAT1|Q5SQI0	11.0442	0.00373434	0.00105278	0.0352739
ATCAY|Q86WG3	11.2279	0.0034395	0.000958413	0.104211
ATE1|O95260	3.96909	0.0947485	0.0476631	-0.029676
ATF2|P15336	0.0412289	0.885403	0.8393	0.00613295
ATG101|Q9BSB4	16.3554	0.000386573	7.41984e-05	0.0574926
ATG12|O94817	2.39868	0.205713	0.122973	0.0230431
ATG13|O75143	3.6511	0.110528	0.0574207	0.0303937
ATG14|Q6ZNE5	0.120252	0.802363	0.729119	-0.00580861
ATG16L1|Q676U5	9.46165	0.00754808	0.00238283	0.0392446
ATG2A|Q2TAZ0	10.4293	0.00489007	0.00144358	0.0325561
ATG2B|Q96BY7	14.4766	0.000856851	0.000187051	0.0408621
ATG3|Q9NT62	22.9969	2.59557e-05	3.10734e-06	-0.0615074
ATG4B|Q9Y4P1	0.226063	0.728073	0.634963	-0.00482755
ATG4C|Q96DT6	2.57039	0.188992	0.110451	-0.0399412
ATG5|Q9H1Y0	7.39208	0.0191405	0.00710993	0.0383248
ATG7|O95352	2.76774	0.1711	0.0977022	-0.0206241
ATG9A|Q7Z3C6	12.9828	0.00160314	0.000394149	-0.0644225
ATIC|P31939	17.2165	0.000271725	4.87802e-05	-0.110164
ATL1|Q8WXF7	20.1332	8.19182e-05	1.20022e-05	0.0910735
ATL2|Q8NHH9	12.9796	0.001605	0.000394781	0.0649692
ATL3|Q6DD88	24.9465	1.21897e-05	1.25482e-06	-0.117943
ATM|Q13315	0.192021	0.749186	0.661699	-0.0087175
ATN1|P54259	2.91963	0.158974	0.0891156	0.0400451
ATOX1|O00244	0.521299	0.585763	0.471107	-0.0189972
ATP11A|P98196	5.32425	0.0493242	0.022024	-0.0302703
ATP11B|Q9Y2G3	0.0243145	0.911542	0.87624	-0.0035155
ATP11C|Q8NB49	2.20354	0.228041	0.139309	-0.0375991
ATP12A|P54707	4.63561	0.0685397	0.0325004	0.0490137
ATP13A1|Q9HD20	2.94042	0.157127	0.0878919	0.0210033
ATP13A2|Q9NQ11	0.569652	0.566697	0.451259	0.012405
ATP13A3|Q9H7F0	0.00274139	0.97067	0.958298	-0.00150632
ATP13A4|Q4VNC1	0.00720563	0.950872	0.932435	-0.00269316
ATP1A1|P05023	33.5233	4.86118e-07	2.60004e-08	0.114754
ATP1A2|P50993	44.8373	8.14395e-09	1.99607e-10	0.135085
ATP1A3|P13637	27.5087	4.49469e-06	3.86868e-07	0.10394
ATP1A4|Q13733	3.91603	0.098509	0.0499091	0.0883629
ATP1B1|P05026	35.3636	2.4296e-07	1.15679e-08	0.127365
ATP1B2|P14415	27.7357	4.1265e-06	3.4885e-07	0.124362
ATP1B3|P54709	0.771623	0.497867	0.380739	-0.0266302
ATP1B4|Q9UN42	19.2301	0.000119449	1.8594e-05	0.129022
ATP23|Q9Y6H3	3.74972	0.105715	0.0543318	0.0591345
ATP2A2|P16615	29.4861	2.15105e-06	1.57767e-07	0.120933
ATP2A3|Q93084	0.00031115	0.989295	0.985954	-0.0013577
ATP2B1|P20020	20.8162	6.20819e-05	8.67659e-06	0.121515
ATP2B2|Q01814	35.0784	2.66815e-07	1.31082e-08	0.153014
ATP2B3|Q16720	7.82574	0.0156914	0.00563899	0.0622697
ATP2B4|P23634	2.10068	0.240459	0.148755	-0.0346162
ATP2C1|P98194	8.65011	0.0108274	0.0036445	0.0564797
ATP4A|P20648	3.67686	0.109281	0.0566046	0.0836483
ATP5F1A|P25705	23.0546	2.53342e-05	3.02465e-06	0.120022
ATP5F1B|P06576	20.974	5.83379e-05	8.05165e-06	0.115405
ATP5F1C|P36542	18.2849	0.000174433	2.90912e-05	0.10342
ATP5F1D|P30049	24.7042	1.33532e-05	1.40369e-06	0.125427
ATP5F1E|P56381	10.2073	0.00540527	0.00161864	0.0998832
ATP5IF1|Q9UII2	14.606	0.000811343	0.000175437	0.0990145
ATP5MC1|P05496	3.04247	0.149588	0.0826643	0.0877353
ATP5MD|Q96IX5	10.7413	0.00427387	0.00122955	0.071885
ATP5ME|P56385	12.8566	0.00169233	0.000419948	0.110527
ATP5MF|P56134	24.6806	1.34582e-05	1.41913e-06	0.106484
ATP5MG|O75964	19.7723	9.50365e-05	1.42555e-05	0.120287
ATP5PB|P24539	20.6647	6.5603e-05	9.32287e-06	0.106592
ATP5PD|O75947	20.6594	6.5603e-05	9.34668e-06	0.108868
ATP5PF|P18859	23.505	2.13266e-05	2.45094e-06	0.116295
ATP5PO|P48047	16.9988	0.000296638	5.42221e-05	0.104601
ATP6AP1|Q15904	9.44337	0.00760456	0.00240563	0.136766
ATP6AP2|O75787	1.13365	0.40257	0.288246	0.0443539
ATP6V0A1|Q93050	11.0396	0.00374172	0.00105526	0.111751
ATP6V0A2|Q9Y487	0.529908	0.582444	0.467542	-0.0237277
ATP6V0C|P27449	0.287696	0.692716	0.59228	0.0212441
ATP6V0D1|P61421	9.88122	0.00624853	0.00191608	0.109781
ATP6V1A|P38606	9.16587	0.00861075	0.00278056	0.062026
ATP6V1B1|P15313	2.53023	0.193081	0.113303	0.0410204
ATP6V1B2|P21281	11.0369	0.00374553	0.00105675	0.0681862
ATP6V1C1|P21283	13.5808	0.00124735	0.000292135	0.0715501
ATP6V1C2|Q8NEY4	9.50483	0.00758054	0.0023939	0.0991526
ATP6V1D|Q9Y5K8	9.77823	0.00654023	0.0020212	0.0632838
ATP6V1E1|P36543	10.786	0.00419605	0.00120168	0.0681322
ATP6V1F|Q16864	16.825	0.000317518	5.90072e-05	0.0814868
ATP6V1G1|O75348	0.481103	0.602453	0.488705	0.0176431
ATP6V1G2|O95670	10.4434	0.00486002	0.00143312	0.0677378
ATP6V1H|Q9UI12	11.7784	0.00270548	0.000724114	0.0632938
ATP7A|Q04656	1.61176	0.309462	0.205735	0.0238198
ATP8A1|Q9Y2Q0	29.5262	2.11972e-06	1.54938e-07	-0.151329
ATP8A2|Q9NTI2	1.41267	0.345009	0.235982	0.0239417
ATP9A|O75110	0.00806768	0.948563	0.928517	-0.00148223
ATP9B|O43861	0.156768	0.773936	0.692664	0.0224976
ATPAF1|Q5TC12	28.1371	3.53369e-06	2.90625e-07	0.102181
ATPAF2|Q8N5M1	1.50801	0.327204	0.220845	0.0216321
ATRN|O75882	4.91606	0.0598912	0.0277013	0.0291729
ATRNL1|Q5VV63	0.703522	0.519342	0.402575	0.0243501
ATRX|P46100	2.77717	0.170304	0.0971364	-0.0315304
ATXN1|P54253	6.10863	0.0346784	0.0143141	0.038964
ATXN10|Q9UBB4	4.31686	0.0798303	0.038976	0.0294579
ATXN1L|P0C7T5	4.69571	0.0668681	0.0314892	0.0587008
ATXN2|Q99700	23.8316	1.8652e-05	2.10496e-06	0.0734119
ATXN2L|Q8WWM7	25.627	9.34866e-06	9.16536e-07	0.110562
ATXN3|P54252	0.363287	0.654509	0.54735	-0.00752359
ATXN7L3B|Q96GX2	3.18741	0.139377	0.0757006	-0.0314507
AUH|Q13825	27.5631	4.40767e-06	3.77388e-07	0.12731
AUP1|Q9Y679	1.7128	0.293394	0.19208	0.0192988
AURKAIP1|Q9NWT8	8.65137	0.0113353	0.00384263	0.1536
AVEN|Q9NQS1	0.00576309	0.95597	0.93956	0.00127328
AVL9|Q8NBF6	20.8478	6.12065e-05	8.54758e-06	0.114961
AXL|P30530	0.698146	0.52103	0.404451	-0.0221097
AZGP1|P25311	2.96551	0.155197	0.0865588	-0.101482
AZI2|Q9H6S1	14.5607	0.00082682	0.000179414	0.0687921
AZU1|P20160	0.368551	0.653077	0.544586	0.0583063
B2M|P61769	7.48652	0.0183362	0.0067672	-0.144253
B3GAT1|Q9P2W7	7.87675	0.0155609	0.00558533	0.0689375
B3GAT3|O94766	0.255009	0.711181	0.61411	-0.00781975
B3GLCT|Q6Y288	7.5071	0.0181443	0.00668496	-0.0821788
B4GALNT1|Q00973	1.04031	0.424746	0.308982	0.0240013
B4GAT1|O43505	25.3538	1.04068e-05	1.03955e-06	-0.0881984
B9D1|Q9UPM9	0.872985	0.468065	0.351355	-0.0267149
BAALC|Q8WXS3	11.2016	0.00348057	0.000971374	0.0741191
BABAM1|Q9NWV8	18.0221	0.000193834	3.30236e-05	0.0492073
BABAM2|Q9NXR7	4.24074	0.0828101	0.0407225	0.0235224
BACE1|P56817	26.7994	5.84609e-06	5.34936e-07	-0.0961993
BAD|Q92934	8.78781	0.010183	0.0033899	0.0554591
BAG1|Q99933	4.74569	0.0650831	0.0305068	-0.042983
BAG2|O95816	0.365183	0.654275	0.546307	0.00902599
BAG3|O95817	38.8798	6.70054e-08	2.51088e-09	-0.270668
BAG4|O95429	0.239529	0.719784	0.625067	-0.00887417
BAG5|Q9UL15	5.876	0.0384066	0.0162119	0.0288348
BAG6|P46379	0.0154196	0.929757	0.901297	0.00126608
BAHCC1|Q9P281	5.18169	0.0529268	0.0238959	-0.0701359
BAIAP2|Q9UQB8	41.1188	2.99271e-08	9.61709e-10	0.185525
BAIAP3|O94812	1.98671	0.255041	0.160193	0.0448604
BANF1|O75531	27.4902	4.51206e-06	3.90141e-07	-0.256452
BAP18|Q8IXM2	0.00954599	0.943649	0.922268	-0.00278121
BARGIN|Q6ZT62	21.6226	4.47358e-05	5.92578e-06	0.0782333
BASP1|P80723	20.0335	8.55201e-05	1.25858e-05	0.146822
BAX|Q07812	0.35877	0.656642	0.549848	-0.00771022
BAZ1B|Q9UIG0	0.141484	0.785246	0.707198	-0.0097936
BBOX1|O75936	43.3121	1.39245e-08	3.79208e-10	-0.330672
BBS1|Q8NFJ9	13.2963	0.00140157	0.000336803	-0.062156
BBS2|Q9BXC9	7.40575	0.0190119	0.007058	-0.0480127
BBS4|Q96RK4	12.7378	0.0017852	0.000448138	-0.0636378
BBS5|Q8N3I7	18.2545	0.000178084	2.98165e-05	-0.084562
BBS7|Q8IWZ6	8.67515	0.0106994	0.00359679	-0.045932
BBS9|Q3SYG4	3.08429	0.146345	0.0805375	-0.0380932
BCAM|P50895	0.0120016	0.936435	0.912871	-0.00392846
BCAN|Q96GW7	5.82158	0.0393849	0.0167064	0.0483676
BCAP29|Q9UHQ4	7.25016	0.020424	0.00767293	0.0502902
BCAP31|P51572	0.171662	0.762335	0.67907	0.00522505
BCAR1|P56945	6.94975	0.0233637	0.00902151	0.044554
BCAR3|O75815	13.4271	0.0013272	0.000315463	-0.0759972
BCAS1|O75363	0.696852	0.52142	0.404811	-0.067964
BCAS2|O75934	0.178296	0.758946	0.673284	-0.00624368
BCAS3|Q9H6U6	16.4954	0.000364338	6.92957e-05	0.064022
BCAT1|P54687	28.7404	2.83385e-06	2.21028e-07	0.103905
BCAT2|O15382	0.54727	0.575347	0.460278	0.0307155
BCCIP|Q9P287	0.342423	0.664634	0.559075	-0.00920157
BCHE|P06276	1.9292e-05	0.997587	0.9965	0.00016932
BCKDHA|P12694	14.8686	0.00072862	0.000154058	0.0577647
BCKDHB|P21953	13.0921	0.00152771	0.000373108	0.0623584
BCKDK|O14874	26.3821	6.89763e-06	6.47685e-07	0.108421
BCL10|O95999	18.3406	0.000174764	2.91654e-05	-0.118298
BCL11A|Q9H165	1.49152	0.330861	0.22391	0.0466701
BCL2|P10415	7.0769	0.022693	0.00870667	-0.0870246
BCL2L1|Q07817	0.179638	0.758186	0.672126	-0.00517108
BCL2L13|Q9BXK5	0.405479	0.635626	0.52498	-0.0140013
BCL2L2|Q92843	17.3023	0.000261591	4.679e-05	0.0641108
BCL7A|Q4VC05	0.403778	0.636467	0.525952	0.014499
BCL7B|Q9BQE9	0.0996877	0.819864	0.752541	0.0074998
BCLAF1|Q9NYF8	4.90929	0.060078	0.0278074	-0.0476986
BCR|P11274	7.51416	0.0180823	0.00665974	0.0476451
BCS1L|Q9Y276	7.4208	0.0188867	0.00700126	0.0455462
BDH1|Q02338	13.6317	0.00122342	0.000284798	0.155434
BDH2|Q9BUT1	46.872	4.1245e-09	8.53654e-11	-0.316257
BECN1|Q14457	6.7029	0.0261139	0.0103119	0.0373769
BEGAIN|Q9BUH8	33.0254	5.84379e-07	3.25928e-08	0.180208
BET1|O15155	2.05594	0.246613	0.153153	0.0261407
BET1L|Q9NYM9	0.18414	0.75482	0.668402	-0.0131142
BGLAP|P02818	0.253621	0.712038	0.615453	0.0718225
BGN|P21810	5.48821	0.0458826	0.020099	-0.365607
BHMT|Q93088	1.98114	0.25575	0.160777	0.068786
BICD1|Q96G01	14.1399	0.000991034	0.000221093	0.0597595
BICD2|Q8TD16	0.2319	0.724481	0.630629	-0.0116891
BID|P55957	17.3773	0.000253786	4.51175e-05	0.0489555
BIN1|O00499	1.04496	0.423597	0.307869	0.0342705
BIN2|Q9UBW5	0.197077	0.746028	0.65761	-0.017789
BIN3|Q9NQY0	4.83728	0.062274	0.0289798	-0.0404904
BIRC2|Q13490	20.5755	6.80013e-05	9.72611e-06	0.0733338
BIRC6|Q9NR09	19.6153	0.000101041	1.53654e-05	0.0403966
BLMH|Q13867	0.0644586	0.856506	0.799836	-0.00338872
BLNK|Q8WV28	0.364735	0.654275	0.546728	-0.0317427
BLOC1S1|P78537	19.8845	9.09435e-05	1.35127e-05	-0.0473207
BLOC1S2|Q6QNY1	6.54122	0.0281633	0.0112592	-0.0445617
BLOC1S3|Q6QNY0	1.87463	0.269928	0.172513	-0.0334296
BLOC1S4|Q9NUP1	1.65612	0.302999	0.200283	-0.0404446
BLOC1S5|Q8TDH9	4.70458	0.0665407	0.0312988	-0.0529667
BLOC1S6|Q9UL45	4.1764	0.0859154	0.0424898	-0.0495823
BLVRA|P53004	35.3588	2.4296e-07	1.15922e-08	-0.0675484
BLVRB|P30043	58.2481	1.00739e-10	8.44976e-13	-0.198516
BMI1|P35226	17.9295	0.000201289	3.45349e-05	-0.096639
BMP2K|Q9NSY1	4.31735	0.0798258	0.0389651	-0.0350295
BMPER|Q8N8U9	6.45557	0.0296578	0.0119245	-0.0773007
BMPR1A|P36894	2.76544	0.171596	0.0980413	-0.0353088
BMPR2|Q13873	2.28778	0.218179	0.131929	0.031932
BMS1|Q14692	0.221909	0.730418	0.638121	0.0108851
BNIP1|Q12981	4.74376	0.0651393	0.0305403	0.0262589
BNIP2|Q12982	1.70683	0.295365	0.193982	-0.0490268
BNIP3|Q12983	37.8693	9.58641e-08	3.88469e-09	0.145897
BNIP3L|O60238	9.94271	0.00610981	0.00186746	0.0701156
BOD1|Q96IK1	1.72748	0.291179	0.190224	0.027203
BOD1L1|Q8NFC6	0.205126	0.740466	0.651094	0.00789033
BOLA1|Q9Y3E2	3.55576	0.116024	0.0607466	0.0393366
BOLA2|Q9H3K6	9.5614	0.00719594	0.00226225	-0.0583788
BOLA3|Q53S33	29.9165	1.85234e-06	1.29946e-07	0.133131
BOP1|Q14137	0.0473218	0.877358	0.828021	-0.00452373
BORCS5|Q969J3	0.103321	0.817391	0.748206	-0.00354108
BORCS6|Q96GS4	4.37693	0.0775196	0.0376536	-0.0216801
BORCS7|Q96B45	7.8049	0.015833	0.00570195	-0.0336305
BORCS8|Q96FH0	23.5286	2.11787e-05	2.43163e-06	-0.0594945
BPGM|P07738	6.11118	0.0345272	0.0142434	-0.0639398
BPHL|Q86WA6	7.20112	0.0208656	0.007878	0.163134
BPI|P17213	0.79969	0.489756	0.372919	-0.0719748
BPNT1|O95861	14.6257	0.000805474	0.00017373	-0.0541746
BPTF|Q12830	1.79041	0.281981	0.182459	-0.0249616
BRAF|P15056	29.1391	2.43397e-06	1.84536e-07	0.0842579
BRAP|Q7Z569	0.705815	0.518575	0.401811	-0.0125172
BRAT1|Q6PJG6	8.48603	0.0117441	0.00399658	-0.0830068
BRCC3|P46736	5.49723	0.0456793	0.0199984	0.0257673
BRD2|P25440	13.027	0.00160998	0.000396181	-0.103012
BRD3|Q15059	13.4714	0.00130937	0.000311081	-0.0703176
BRD4|O60885	7.29909	0.0199772	0.00747379	-0.0360616
BRD8|Q9H0E9	0.456531	0.61246	0.500042	0.0180722
BRD9|Q9H8M2	7.16957	0.0212362	0.00805726	-0.0899005
BRF1|Q92994	0.260102	0.708028	0.610848	-0.0182252
BRI3BP|Q8WY22	17.0711	0.000289968	5.28134e-05	0.121181
BRINP1|O60477	57.9511	1.10461e-10	9.50589e-13	0.145763
BRINP2|Q9C0B6	16.7522	0.000328214	6.11379e-05	0.087544
BRINP3|Q76B58	14.0308	0.00103667	0.000233421	0.0761189
BRIX1|Q8TDN6	0.0574457	0.864195	0.810818	-0.00360039
BRK1|Q8WUW1	13.0184	0.00157826	0.000387159	0.0557862
BRMS1L|Q5PSV4	3.65311	0.11054	0.0574618	-0.0384543
BROX|Q5VW32	6.80167	0.0249724	0.00977406	-0.0629035
BRPF1|P55201	3.01618	0.152112	0.0846059	0.05692
BRSK1|Q8TDC3	27.7542	4.10803e-06	3.45916e-07	0.0881276
BRSK2|Q8IWQ3	24.8696	1.25246e-05	1.30021e-06	0.0771541
BSCL2|Q96G97	6.59666	0.0274536	0.0109246	0.0702545
BSDC1|Q9NW68	8.16769	0.0134305	0.00470215	0.0533271
BSG|P35613	46.9554	4.04797e-09	8.24587e-11	0.0980162
BSN|Q9UPA5	38.1091	8.76472e-08	3.50177e-09	0.202945
BST2|Q10589	0.646287	0.538945	0.42237	-0.0343118
BTAF1|O14981	0.16693	0.766247	0.683279	-0.00648217
BTBD1|Q9H0C5	5.56319	0.044354	0.0192781	0.0644692
BTBD10|Q9BSF8	4.46245	0.0746585	0.0360118	0.0558096
BTBD11|A6QL63	1.11136	0.407442	0.293021	0.0267478
BTBD17|A6NE02	32.4029	7.31737e-07	4.27245e-08	0.282761
BTBD2|Q9BX70	6.96782	0.0232867	0.00897731	0.0613607
BTBD8|Q5XKL5	0.261685	0.707043	0.609585	0.0121468
BTBD9|Q96Q07	1.88261	0.26891	0.171591	-0.0353674
BTD|P43251	3.49074	0.11957	0.0631326	-0.0332306
BTF3|P20290	4.87189	0.0612321	0.0284015	0.0490799
BTF3L4|Q96K17	28.4486	3.16389e-06	2.52284e-07	0.103573
BTK|Q06187	1.5768	0.316333	0.211474	-0.0691976
BTN2A1|Q7KYR7	11.9244	0.00254008	0.000672375	0.0777881
BTN3A1|O00481	0.00707853	0.951361	0.933083	0.00376104
BTN3A3|O00478	3.26354	0.134157	0.0722956	-0.0718834
BTRC|Q9Y297	0.0527378	0.869803	0.818733	-0.00831556
BUB3|O43684	19.8036	9.39809e-05	1.40441e-05	-0.0574565
BUD31|P41223	4.66818	0.067543	0.0318806	-0.0431812
BYSL|Q13895	0.736909	0.508907	0.39177	0.0255554
BZW1|Q7L1Q6	8.03423	0.0142387	0.00504714	-0.0478129
BZW2|Q9Y6E2	28.4649	3.14923e-06	2.50429e-07	0.07712
C11orf49|Q9H6J7	0.922963	0.454544	0.337994	0.0329111
C11orf54|Q9H0W9	17.2639	0.00026602	4.76692e-05	-0.147896
C11orf68|Q9H3H3	3.49307	0.11943	0.0630455	0.024278
C11orf87|Q6NUJ2	0.996975	0.43653	0.320122	0.0367362
C11orf96|Q7Z7L8	0.218471	0.732493	0.640732	0.0233185
C12orf10|Q9HB07	10.2415	0.00532042	0.00159033	-0.0804187
C12orf29|Q8N999	0.192518	0.748896	0.66132	0.0127528
C12orf4|Q9NQ89	7.96023	0.0147507	0.00524952	0.0505851
C12orf45|Q8N5I9	8.22207	0.0132028	0.00461093	0.07732
C12orf57|Q99622	31.9177	8.78642e-07	5.30248e-08	0.0777436
C12orf65|Q9H3J6	3.69332	0.108557	0.056135	0.0662986
C12orf66|Q96MD2	0.0756025	0.843784	0.783753	0.00641543
C12orf73|Q69YU5	26.5889	6.42882e-06	5.95961e-07	0.126513
C15orf40|Q8WUR7	0.896765	0.461268	0.344765	-0.0243871
C15orf61|A6NNL5	1.5956	0.312693	0.208257	0.0481946
C16orf45|Q96MC5	4.14236	0.0868694	0.0431035	-0.0493891
C16orf58|Q96GQ5	0.559571	0.570506	0.455286	0.0147991
C16orf62|Q7Z3J2	27.7912	4.05513e-06	3.40136e-07	-0.0529826
C16orf70|Q9BSU1	4.80071	0.063378	0.0295695	0.037983
C17orf100|A8MU93	11.238	0.00343171	0.000955869	0.123124
C17orf75|Q9HAS0	1.22196	0.382463	0.270266	0.016349
C17orf80|Q9BSJ5	0.315222	0.678541	0.575208	-0.0190242
C18orf25|Q96B23	11.7734	0.00271011	0.000725942	0.0708517
C18orf32|Q8TCD1	4.48283	0.0736989	0.0354365	0.0385535
C19orf12|Q9NSK7	5.01467	0.0571484	0.0262024	0.0476516
C19orf25|Q9UFG5	0.18984	0.750496	0.66351	0.016451
C19orf53|Q9UNZ5	0.0335328	0.896043	0.854891	0.009349
C1GALT1|Q9NS00	0.659401	0.534868	0.418222	0.0275922
C1orf122|Q6ZSJ8	0.662684	0.533037	0.416559	-0.0166083
C1orf167|Q5SNV9	11.6938	0.00289779	0.000784108	-0.158754
C1orf198|Q9H425	11.822	0.0026527	0.000708254	-0.162002
C1orf21|Q9H246	6.72057	0.0259076	0.0102135	0.0824864
C1orf216|Q8TAB5	0.194086	0.748311	0.660275	-0.0148155
C1orf43|Q9BWL3	1.1405	0.400792	0.286798	0.0161151
C1orf50|Q9BV19	15.0384	0.00068063	0.000142261	0.0599518
C1orf52|Q8N6N3	2.26013	0.221362	0.134336	0.0379559
C1QA|P02745	5.72311	0.0411876	0.0176416	-0.144729
C1QB|P02746	5.90338	0.0379091	0.0159689	-0.149902
C1QBP|Q07021	5.78471	0.0400313	0.0170504	0.0571884
C1QC|P02747	5.39634	0.0477507	0.0211549	-0.146109
C1QL2|Q7Z5L3	1.34006	0.359728	0.249342	0.0571622
C1QL3|Q5VWW1	7.20581	0.020837	0.00785815	0.0823213
C1QTNF4|Q9BXJ3	3.73803	0.106065	0.0545577	0.0514041
C1QTNF5|Q9BXJ0	4.49641	0.0742	0.0357421	-0.314611
C1R|P00736	2.55473	0.19064	0.111498	-0.0756691
C1S|P09871	2.67158	0.179382	0.103682	-0.0699674
C2|P06681	1.06008	0.419714	0.304452	0.0454943
C20orf194|Q5TEA3	0.383414	0.645535	0.536469	-0.01063
C20orf27|Q9GZN8	5.70978	0.0414294	0.0177722	0.0340513
C22orf39|Q6P5X5	0.308436	0.682252	0.579394	0.0196978
C2CD2|Q9Y426	13.83	0.00112765	0.000257978	-0.0604506
C2CD2L|O14523	14.0979	0.00100847	0.000225752	0.0705438
C2CD4C|Q8TF44	27.397	4.69475e-06	4.07083e-07	0.213999
C2CD5|Q86YS7	1.3166	0.363023	0.252535	0.0199406
C2orf42|Q9NWW7	4.99642	0.05858	0.0269609	-0.059847
C2orf49|Q9BVC5	0.00018335	0.991911	0.98921	0.000293645
C2orf69|Q8N8R5	1.81083	0.278947	0.179888	0.0190142
C2orf72|A6NCS6	6.94751	0.0233768	0.0090324	-0.0586638
C2orf76|Q3KRA6	0.306355	0.68327	0.580556	-0.0179881
C2orf88|Q9BSF0	25.0603	1.16761e-05	1.1905e-06	-0.127291
C3|P01024	1.27384	0.371828	0.26036	-0.0697002
C3orf18|Q9UK00	4.50117	0.0741593	0.0357125	-0.0685023
C3orf33|Q6P1S2	0.943553	0.449146	0.332505	0.022042
C3orf38|Q5JPI3	0.00156263	0.976512	0.968506	-0.000907959
C4A|P0C0L4	42.2143	2.05949e-08	6.03489e-10	-0.528136
C4B|P0C0L5	27.2356	4.97099e-06	4.38217e-07	-0.368484
C4BPA|P04003	2.91427	0.159247	0.089306	-0.136797
C4BPB|P20851	0.206767	0.739743	0.649897	-0.0296297
C4orf3|Q8WVX3	0.347717	0.662456	0.556087	0.0185174
C4orf33|Q8N1A6	0.181964	0.756399	0.670295	-0.0269402
C4orf48|Q5BLP8	4.87511	0.0613492	0.0284759	-0.0718055
C5|P01031	0.288174	0.692445	0.591972	0.0242458
C5orf22|Q49AR2	3.32191	0.130339	0.0698122	0.0365074
C5orf24|Q7Z6I8	1.68309	0.297618	0.196055	-0.0488268
C5orf30|Q96GV9	0.153186	0.776579	0.69596	-0.00848932
C5orf51|A6NDU8	6.52224	0.0284404	0.0113762	-0.0318773
C6|P13671	0.0181732	0.923581	0.892895	0.00694849
C6orf106|Q9H6K1	0.00281684	0.970233	0.957762	-0.00164964
C6orf120|Q7Z4R8	0.567175	0.567637	0.452457	-0.0288629
C6orf136|Q5SQH8	22.8681	2.71647e-05	3.30039e-06	0.103001
C6orf203|Q9P0P8	13.9299	0.00108116	0.00024544	0.0802223
C6orf47|O95873	2.22624	0.225289	0.137259	-0.0327755
C6orf89|Q6UWU4	0.932367	0.452232	0.335381	0.0276925
C7|P10643	0.380825	0.646538	0.537844	-0.0250274
C7orf25|Q9BPX7	0.00258091	0.971604	0.959532	0.000760382
C7orf26|Q96N11	0.133209	0.791596	0.71554	-0.00949665
C7orf43|Q8WVR3	5.72146	0.0412147	0.0176577	0.042357
C7orf50|Q9BRJ6	0.451118	0.61539	0.502903	-0.0339028
C8A|P07357	4.69957	0.0665871	0.0313279	0.097056
C8B|P07358	1.72311	0.291823	0.190797	0.0543994
C8G|P07360	1.31232	0.364223	0.253497	0.0454475
C8orf33|Q9H7E9	0.135903	0.789802	0.713145	0.0143156
C8orf37|Q96NL8	13.7828	0.0011602	0.000267047	-0.0870924
C8orf82|Q6P1X6	2.38127	0.207636	0.124333	0.0368937
C9|P02748	0.251087	0.713269	0.616846	-0.0350523
C9orf16|Q9BUW7	0.657071	0.535189	0.418531	0.0221369
C9orf40|Q8IXQ3	0.0938511	0.825099	0.759651	0.00596058
C9orf64|Q5T6V5	13.6726	0.00120269	0.00027905	-0.0816958
C9orf72|Q96LT7	0.881363	0.465779	0.348928	0.0221358
C9orf78|Q9NZ63	3.95585	0.0953296	0.0480386	-0.0397761
CA1|P00915	2.47806	0.197722	0.116979	-0.134208
CA10|Q9NS85	12.5264	0.0019516	0.000496403	0.103453
CA11|O75493	3.80815	0.102609	0.0523662	0.0528123
CA14|Q9ULX7	0.302046	0.68515	0.583198	0.0248336
CA2|P00918	8.39154	0.0121999	0.00417692	-0.138351
CA3|P07451	10.8768	0.00402039	0.00114699	-0.193714
CA4|P22748	22.3861	3.29115e-05	4.13725e-06	0.233519
CA5B|Q9Y2D0	1.20226	0.386736	0.27417	-0.0424958
CA7|P43166	6.0873	0.034961	0.0144605	0.0800568
CA8|P35219	11.8602	0.00261137	0.000694658	-0.15941
CAAP1|Q9H8G2	0.702142	0.52011	0.403454	-0.0310854
CAB39|Q9Y376	1.36129	0.354314	0.244662	-0.0134784
CAB39L|Q9H9S4	5.79737	0.0397827	0.0169315	-0.0596544
CABIN1|Q9Y6J0	0.0550825	0.86725	0.814723	0.00669777
CABLES1|Q8TDN4	0.580861	0.562773	0.446847	0.013075
CABLES2|Q9BTV7	12.7287	0.00178519	0.000447853	0.0607443
CABP1|Q9NZU7	45.7315	5.8604e-09	1.37291e-10	0.205949
CACFD1|Q9UGQ2	0.0870033	0.832074	0.768414	0.0105681
CACHD1|Q5VU97	9.64495	0.00693563	0.00216606	-0.0652061
CACNA1A|O00555	20.696	6.4941e-05	9.18545e-06	0.110361
CACNA1B|Q00975	0.452138	0.61454	0.502075	-0.0129841
CACNA1C|Q13936	9.05054	0.00906798	0.00295351	0.0553201
CACNA1E|Q15878	3.22121	0.137082	0.0741559	0.0389847
CACNA1I|Q9P0X4	0.305949	0.683456	0.580863	-0.0145169
CACNA2D1|P54289	41.2099	2.90079e-08	9.25061e-10	0.151517
CACNA2D2|Q9NY47	0.304273	0.684308	0.581814	0.0126922
CACNA2D3|Q8IZS8	5.10622	0.0547469	0.0248866	0.0478744
CACNB1|Q02641	6.28958	0.0317554	0.0129166	0.0557994
CACNB2|Q08289	2.40827	0.204833	0.122231	0.0561074
CACNB3|P54284	16.3024	0.000395602	7.6147e-05	0.0920155
CACNB4|O00305	9.93951	0.00608866	0.00185907	0.0713101
CACNG2|Q9Y698	24.0255	1.72768e-05	1.92341e-06	0.152037
CACNG3|O60359	39.3862	5.58321e-08	2.0192e-09	0.258825
CACNG7|P62955	7.61881	0.0172886	0.0063187	0.0502696
CACNG8|Q8WXS5	26.5083	6.57069e-06	6.1126e-07	0.159956
CACTIN|Q8WUQ7	5.28164	0.051344	0.0230657	-0.0760494
CACUL1|Q86Y37	6.90128	0.0239427	0.00928756	0.0642173
CACYBP|Q9HB71	3.74745	0.105643	0.0542566	0.0415755
CAD|P27708	5.64693	0.0426312	0.0184022	-0.0313478
CADM1|Q9BY67	14.1062	0.00100484	0.000224831	0.110696
CADM2|Q8N3J6	27.3684	4.73268e-06	4.12434e-07	0.120053
CADM3|Q8N126	9.70072	0.00676351	0.0021042	0.0924959
CADM4|Q8NFZ8	0.728502	0.511477	0.394361	-0.0287459
CADPS|Q9ULU8	18.3056	0.000173042	2.88027e-05	0.0916454
CADPS2|Q86UW7	19.1007	0.000125143	1.9655e-05	0.0972759
CALB1|P05937	12.1888	0.00225133	0.000588094	0.190162
CALB2|P22676	2.46444	0.199037	0.117984	-0.0813944
CALCOCO1|Q9P1Z2	26.3216	7.07538e-06	6.65918e-07	0.0940893
CALCOCO2|Q13137	15.0799	0.000668859	0.000139382	-0.0898586
CALCRL|Q16602	5.782	0.0412506	0.017682	-0.145761
CALD1|Q05682	0.311723	0.680228	0.577231	-0.0263705
CALHM2|Q9HA72	2.76131	0.171709	0.0981436	0.0486123
CALM1|P0DP23	19.4639	0.000107698	1.65184e-05	0.0683124
CALML3|P27482	14.4951	0.000853438	0.000186078	0.0738461
CALR|P27797	2.27276	0.219959	0.133197	0.0258406
CALU|O43852	45.3116	6.85941e-09	1.63639e-10	0.106301
CALY|Q9NYX4	2.02384	0.250417	0.156367	0.0384265
CAMK1|Q14012	24.6149	1.37892e-05	1.46303e-06	0.0683714
CAMK1D|Q8IU85	0.725077	0.512484	0.395472	0.0129474
CAMK1G|Q96NX5	4.11572	0.0879878	0.0437735	0.0605206
CAMK2A|Q9UQM7	8.93468	0.00954615	0.00313838	0.0989138
CAMK2B|Q13554	0.186387	0.753292	0.666393	0.0094849
CAMK2D|Q13557	2.88287	0.161866	0.0910366	0.046994
CAMK2G|Q13555	13.6238	0.00122714	0.000285932	-0.0843907
CAMK2N1|Q7Z7J9	2.13647	0.235804	0.145387	0.050561
CAMK4|Q16566	35.2192	2.548e-07	1.23236e-08	0.188822
CAMKK1|Q8N5S9	0.324698	0.67327	0.569419	0.0114977
CAMKK2|Q96RR4	52.4534	6.65547e-10	8.62746e-12	0.221137
CAMKMT|Q7Z624	0.127872	0.796448	0.721054	0.00958
CAMKV|Q8NCB2	1.4381	0.340176	0.231824	0.0444354
CAMLG|P49069	1.21387	0.384177	0.271853	0.0183047
CAMSAP1|Q5T5Y3	31.1376	1.18285e-06	7.51202e-08	0.0880108
CAMSAP2|Q08AD1	1.0108	0.432042	0.31589	0.0161928
CAMSAP3|Q9P1Y5	10.1256	0.00561392	0.00168846	0.0578573
CAMTA1|Q9Y6Y1	1.44553	0.339104	0.230919	0.0361826
CAMTA2|O94983	6.89777	0.0241919	0.00941372	0.100362
CAND1|Q86VP6	2.21532	0.22643	0.138176	-0.0176636
CAND2|O75155	2.55992	0.190058	0.111136	0.0304704
CANT1|Q8WVQ1	2.39935	0.206101	0.123279	0.0341294
CANX|P27824	9.84519	0.00634606	0.00195221	-0.0396396
CAP1|Q01518	12.2376	0.0022075	0.000573757	-0.0366556
CAP2|P40123	45.849	5.68715e-09	1.30718e-10	0.170468
CAPG|P40121	41.8754	2.29302e-08	6.96897e-10	-0.366097
CAPN1|P07384	42.3443	1.97096e-08	5.71107e-10	-0.0901912
CAPN2|P17655	37.6253	1.04857e-07	4.31766e-09	-0.224044
CAPN5|O15484	1.07849	0.415298	0.300254	0.0255412
CAPN7|Q9Y6W3	5.27832	0.050423	0.022597	-0.0302923
CAPNS1|P04632	53.2891	5.13245e-10	6.15e-12	-0.162171
CAPRIN1|Q14444	33.0739	5.72539e-07	3.17218e-08	0.0757719
CAPRIN2|Q6IMN6	1.07501	0.416007	0.301039	0.0270634
CAPS|Q13938	43.8323	1.15996e-08	3.04521e-10	-0.685378
CAPZA1|P52907	4.5737	0.0705617	0.0336436	0.018204
CAPZA2|P47755	11.3288	0.00328097	0.000910309	0.0427076
CAPZB|P47756	21.2718	5.15235e-05	6.99328e-06	0.032827
CARD19|Q96LW7	0.218286	0.732531	0.640853	0.00962487
CARHSP1|Q9Y2V2	12.8199	0.00171931	0.000427769	-0.149961
CARM1|Q86X55	12.4178	0.00204113	0.000523846	0.0462026
CARMIL1|Q5VZK9	0.00127035	0.978746	0.971602	0.000582006
CARMIL2|Q6F5E8	24.1663	1.64072e-05	1.80158e-06	0.116759
CARMIL3|Q8ND23	0.363761	0.654421	0.547133	0.0152095
CARNS1|A5YM72	1.53725	0.321923	0.216439	-0.10178
CARS|P49589	18.5049	0.0001594	2.61674e-05	0.0410984
CARS2|Q9HA77	6.24556	0.03241	0.0132316	0.0764227
CARTPT|Q16568	3.56742	0.115344	0.0603359	-0.17243
CASC3|O15234	0.229358	0.725884	0.632578	0.0148411
CASC4|Q6P4E1	2.34243	0.211917	0.127427	-0.0359346
CASD1|Q96PB1	0.566055	0.567856	0.452738	0.0162624
CASK|O14936	0.199691	0.744302	0.65544	-0.00602398
CASKIN1|Q8WXD9	35.5627	2.24254e-07	1.0602e-08	0.156441
CASKIN2|Q8WXE0	8.87823	0.00977482	0.00323272	-0.0416866
CASP1|P29466	1.91108	0.2649	0.168347	-0.0419379
CASP3|P42574	0.579303	0.563346	0.44746	-0.0202563
CASP6|P55212	10.5849	0.00469187	0.00137689	-0.124703
CASP7|P55210	8.68203	0.0108646	0.00365942	-0.09369
CASP8|Q14790	0.059743	0.862079	0.807331	-0.0134559
CASP9|P55211	0.323174	0.674347	0.570403	-0.0122189
CAST|P20810	3.38151	0.126373	0.0673713	-0.0387255
CASTOR1|Q8WTX7	8.38804	0.0123368	0.00423225	0.0805022
CASTOR2|A6NHX0	23.1389	2.45343e-05	2.90776e-06	0.0800752
CAT|P04040	0.739984	0.507833	0.390666	-0.0387972
CAV1|Q03135	3.4792	0.120268	0.0635665	-0.107286
CAV2|P51636	0.458211	0.612004	0.499232	-0.029602
CAVIN1|Q6NZI2	3.33942	0.129139	0.0690851	-0.10683
CAVIN2|O95810	3.42814	0.123491	0.0655255	-0.0619422
CAVIN3|Q969G5	0.667235	0.531864	0.414961	-0.0485959
CBARP|Q8N350	110.045	6.80104e-18	6.66769e-21	0.342867
CBFB|Q13951	17.5222	0.000240234	4.21326e-05	-0.144618
CBL|P22681	14.9814	0.000694498	0.000145708	0.0492155
CBLB|Q13191	1.11945	0.406105	0.291661	-0.0286219
CBLL1|Q75N03	1.37639	0.35191	0.242388	-0.0327173
CBLN1|P23435	0.194884	0.748013	0.659522	-0.0189465
CBLN2|Q8IUK8	3.83636	0.101114	0.0515152	0.0541123
CBLN4|Q9NTU7	27.7694	4.12586e-06	3.47866e-07	0.23687
CBR1|P16152	10.1231	0.00561895	0.00169058	-0.147614
CBR3|O75828	9.00609	0.00924757	0.00302309	-0.0916314
CBR4|Q8N4T8	0.232573	0.72431	0.630134	-0.0122445
CBSL|P0DN79	4.75502	0.0648088	0.0303458	-0.0819441
CBWD1|Q9BRT8	0.298401	0.687222	0.585486	-0.00974767
CBX1|P83916	13.3627	0.00136503	0.000325793	-0.0717995
CBX3|Q13185	2.74284	0.173184	0.0992131	-0.0284771
CBX4|O00257	0.0819475	0.83774	0.77519	0.0122063
CBX5|P45973	4.93852	0.05929	0.0273522	-0.040509
CBX7|O95931	0.130896	0.793813	0.717918	0.00885424
CC2D1A|Q6P1N0	0.483814	0.601248	0.487484	-0.0104844
CC2D1B|Q5T0F9	7.71471	0.0165231	0.00598287	-0.0606327
CCAR1|Q8IX12	13.519	0.0012805	0.000301294	-0.0597841
CCAR2|Q8N163	0.0077723	0.949381	0.929835	-0.0014621
CCDC115|Q96NT0	1.31676	0.363023	0.252505	-0.0224683
CCDC12|Q8WUD4	1.10621	0.408685	0.294182	-0.0255094
CCDC120|Q96HB5	1.19251	0.389191	0.276673	0.0297019
CCDC124|Q96CT7	6.22449	0.0326972	0.0133852	0.0532162
CCDC127|Q96BQ5	4.21469	0.0839404	0.0413393	0.0461001
CCDC134|Q9H6E4	0.136292	0.789536	0.712475	-0.00775637
CCDC136|Q96JN2	23.9387	1.78485e-05	2.00261e-06	0.103072
CCDC149|Q6ZUS6	3.53749	0.117213	0.0616199	-0.0512065
CCDC167|Q9P0B6	0.974926	0.441383	0.324883	-0.0250001
CCDC177|Q9NQR7	5.85986	0.0386703	0.0163569	0.0630906
CCDC186|Q7Z3E2	4.40707	0.0763289	0.0370081	0.034781
CCDC22|O60826	8.03592	0.0142347	0.00504261	-0.0329644
CCDC25|Q86WR0	2.26074	0.221294	0.134223	0.0161775
CCDC28A|Q8IWP9	2.14062	0.235374	0.144968	-0.0297965
CCDC28B|Q9BUN5	0.329894	0.670985	0.566463	0.0161888
CCDC32|Q9BV29	3.56873	0.115344	0.0603243	0.0350739
CCDC43|Q96MW1	24.2094	1.61917e-05	1.76586e-06	0.05424
CCDC47|Q96A33	7.36373	0.0193997	0.00721889	-0.0293763
CCDC50|Q8IVM0	5.74888	0.0407181	0.0173917	0.0459271
CCDC51|Q96ER9	9.23295	0.00835177	0.00268476	0.0603192
CCDC58|Q4VC31	11.8459	0.00262603	0.000699701	0.0570543
CCDC6|Q16204	18.6397	0.00015059	2.45241e-05	-0.0680657
CCDC61|Q9Y6R9	2.00771	0.252796	0.158342	-0.0728388
CCDC80|Q76M96	0.737935	0.508639	0.391357	-0.020248
CCDC85A|Q96PX6	14.93	0.000709791	0.000149458	0.110574
CCDC85B|Q15834	12.4656	0.00201073	0.000513416	-0.103468
CCDC85C|A6NKD9	2.38711	0.20706	0.123897	0.0338744
CCDC86|Q9H6F5	4.2954	0.080995	0.0396329	-0.0595524
CCDC88A|Q3V6T2	1.17649	0.39228	0.279339	-0.0150237
CCDC9|Q9Y3X0	1.07792	0.415411	0.300381	0.0197081
CCDC90B|Q9GZT6	1.57492	0.315755	0.210916	0.0306127
CCDC91|Q7Z6B0	7.66628	0.0168796	0.00613954	0.0426207
CCDC92|Q53HC0	10.0661	0.00575382	0.00174119	0.0551329
CCDC93|Q567U6	11.3584	0.00324193	0.000896652	-0.0376699
CCDC97|Q96F63	0.672208	0.530052	0.413244	-0.0166936
CCK|P06307	0.957423	0.445354	0.328985	-0.036482
CCKBR|P32239	0.0450254	0.880735	0.832204	0.00817919
CCM2|Q9BSQ5	7.65759	0.016948	0.00616811	0.0382058
CCN3|P48745	1.50617	0.329089	0.222368	0.0486453
CCNH|P51946	1.66969	0.300494	0.198327	-0.0334023
CCNK|O75909	0.00286958	0.969908	0.957335	0.00155366
CCNL1|Q9UK58	0.706713	0.518575	0.401769	-0.0288161
CCNT1|O60563	0.380751	0.646847	0.538264	-0.021136
CCNT2|O60583	1.30656	0.365826	0.254803	0.0378704
CCNY|Q8ND76	68.5464	3.84838e-12	1.55109e-14	0.168717
CCNYL1|Q8N7R7	33.0722	5.72539e-07	3.17454e-08	0.149661
CCP110|O43303	0.00455632	0.960986	0.946251	-0.00128815
CCPG1|Q9ULG6	3.73248	0.107909	0.0557412	0.0734602
CCR1|P32246	8.35142	0.0125069	0.00431203	-0.101655
CCS|O14618	3.55353	0.116047	0.0608268	-0.0281671
CCSAP|Q6IQ19	7.43475	0.0187626	0.0069491	0.086634
CCSER2|Q9H7U1	3.72913	0.106957	0.0551447	-0.0435233
CCSMST1|Q4G0I0	17.3161	0.000262532	4.6987e-05	0.127828
CCT2|P78371	12.2814	0.00216645	0.000561201	0.0373362
CCT3|P49368	6.95651	0.0232963	0.00898861	0.0266423
CCT4|P50991	2.61822	0.184241	0.107173	0.0166862
CCT5|P48643	12.113	0.00233655	0.000611117	0.0335743
CCT6A|P40227	11.6862	0.00281568	0.000758822	0.0327665
CCT6B|Q92526	0.496628	0.5959	0.481848	0.02835
CCT7|Q99832	12.4254	0.00203853	0.000521847	0.0351207
CCT8|P50990	10.3744	0.00501733	0.00148498	0.027988
CCZ1B|P86790	4.29205	0.0808521	0.0395365	0.0271209
CD109|Q6YHK3	59.8561	6.0652e-11	4.4777e-13	-0.349673
CD14|P08571	2.67436	0.179242	0.103503	-0.114884
CD151|P48509	31.0089	1.2339e-06	7.95716e-08	-0.190942
CD163|Q86VB7	3.9669	0.0948283	0.0477241	-0.181486
CD200|P41217	22.4603	3.19239e-05	3.9957e-06	0.133932
CD209|Q9NNX6	0.256837	0.710334	0.613224	0.0353188
CD274|Q9NZQ7	1.23352	0.380587	0.268401	-0.0315735
CD276|Q5ZPR3	1.92207	0.263365	0.167142	-0.035406
CD2AP|Q9Y5K6	12.2619	0.00218513	0.000566752	-0.0821149
CD2BP2|O95400	1.70868	0.293985	0.192628	-0.0267889
CD302|Q8IX05	6.09946	0.0351287	0.0145528	-0.0999331
CD320|Q9NPF0	1.14867	0.399764	0.285844	0.0446986
CD34|P28906	0.244185	0.717202	0.621731	-0.0171565
CD38|P28907	1.27075	0.372477	0.260937	-0.0749995
CD3EAP|O15446	0.823175	0.482133	0.365749	0.0265237
CD40|P25942	0.34489	0.663552	0.557875	-0.0369969
CD44|P16070	48.8587	2.12603e-09	3.75183e-11	-0.64965
CD46|P15529	0.000391897	0.9881	0.984225	-0.000424823
CD47|Q08722	24.7496	1.31164e-05	1.37451e-06	0.126009
CD53|P19397	4.66252	0.0677307	0.0320184	-0.106902
CD55|P08174	0.770226	0.498168	0.381169	-0.0235988
CD58|P19256	2.47312	0.199985	0.118706	-0.0602009
CD59|P13987	5.48005	0.0460494	0.0201905	-0.0372474
CD5L|O43866	0.6101	0.551683	0.435697	-0.0477652
CD63|P08962	3.07187	0.147333	0.0811455	-0.0428526
CD74|P04233	5.05177	0.0562406	0.0256926	-0.129106
CD81|P60033	1.85814	0.272119	0.174328	-0.0385848
CD82|P27701	0.70724	0.518121	0.401337	-0.0446857
CD9|P21926	2.41545	0.204094	0.121678	-0.15199
CD97|P48960	0.0741812	0.845505	0.785638	-0.00787041
CD99|P14209	21.2951	5.10413e-05	6.9167e-06	-0.407959
CD99L2|Q8TCZ2	0.718026	0.514887	0.397776	0.0192485
CDA|P32320	0.294323	0.689365	0.588138	0.0200571
CDC123|O75794	0.236674	0.721738	0.627157	-0.00962142
CDC16|Q13042	0.513902	0.588945	0.474267	0.00781983
CDC23|Q9UJX2	3.04298	0.149461	0.0825782	0.0142264
CDC26|Q8NHZ8	7.43608	0.0187548	0.00694416	0.0476156
CDC27|P30260	0.00735711	0.950681	0.93173	-0.000743617
CDC34|P49427	19.6433	0.000100126	1.51607e-05	0.106259
CDC37|Q16543	14.0899	0.00101154	0.000226659	0.0552683
CDC37L1|Q7L3B6	3.32051	0.130395	0.0698708	0.0270444
CDC40|O60508	5.86915	0.0386057	0.0163086	-0.0501175
CDC42|P60953	15.9994	0.00044889	8.83142e-05	0.0429961
CDC42BPA|Q5VT25	23.5896	2.06026e-05	2.35611e-06	0.045423
CDC42BPB|Q9Y5S2	8.59337	0.0111126	0.00375505	0.0370284
CDC42EP1|Q00587	4.58703	0.0701076	0.0333889	-0.152791
CDC42EP2|O14613	2.08042	0.243321	0.150764	-0.066841
CDC42EP4|Q9H3Q1	8.63247	0.0109107	0.0036785	-0.133922
CDC42SE2|Q9NRR3	4.66957	0.0675453	0.0319022	0.06152
CDC5L|Q99459	1.96342	0.257928	0.162652	-0.0226468
CDC73|Q6P1J9	19.4832	0.000106858	1.63663e-05	-0.0759252
CDH10|Q9Y6N8	41.9705	2.23427e-08	6.69308e-10	0.204686
CDH11|P55287	8.97176	0.0093935	0.00307796	0.0505254
CDH12|P55289	22.5552	3.12758e-05	3.90095e-06	0.113204
CDH13|P55290	4.69759	0.0666227	0.0313519	0.0955961
CDH18|Q13634	13.3115	0.00139271	0.000334254	0.0878112
CDH19|Q9H159	4.90374	0.0603676	0.027969	-0.0635075
CDH2|P19022	4.09423	0.0889537	0.0443218	-0.0291348
CDH20|Q9HBT6	36.2579	1.73504e-07	7.82467e-09	-0.131173
CDH22|Q9UJ99	8.16291	0.0134986	0.00473462	0.10452
CDH4|P55283	1.56211	0.317719	0.212775	-0.0256534
CDH5|P33151	0.744648	0.506402	0.389179	0.0207532
CDH6|P55285	2.30967	0.215861	0.130104	0.0315037
CDH7|Q9ULB5	1.40273	0.346869	0.237632	0.0231535
CDH8|P55286	27.5063	4.49469e-06	3.87288e-07	0.194881
CDH9|Q9ULB4	24.7139	1.33522e-05	1.40212e-06	0.153431
CDIP1|Q9H305	0.337177	0.667361	0.562098	-0.0141719
CDIPT|O14735	0.369156	0.652762	0.544134	0.0107389
CDK11A|Q9UQ88	0.959439	0.445354	0.329067	-0.0766248
CDK11B|P21127	0.105819	0.815075	0.745287	0.00375113
CDK12|Q9NYV4	0.383831	0.645507	0.536375	-0.0197002
CDK13|Q14004	0.348636	0.662229	0.555825	-0.0158013
CDK14|O94921	28.793	2.77487e-06	2.15823e-07	0.0943972
CDK16|Q00536	47.2657	3.67661e-09	7.24908e-11	0.0889107
CDK17|Q00537	1.21539	0.383812	0.271553	0.0176036
CDK18|Q07002	3.40689	0.124833	0.0663599	-0.0379442
CDK19|Q9BWU1	1.46759	0.334764	0.227306	-0.0361868
CDK2|P24941	2.63546	0.183598	0.106659	-0.0512498
CDK20|Q8IZL9	0.100811	0.819363	0.751258	0.00770557
CDK2AP1|O14519	0.0371655	0.891129	0.847349	-0.00550435
CDK4|P11802	26.1486	7.71416e-06	7.3192e-07	-0.124072
CDK5|Q00535	17.771	0.000215264	3.72843e-05	0.0668636
CDK5R1|Q15078	8.32279	0.0126911	0.00438796	0.0996969
CDK5R2|Q13319	34.9135	2.99924e-07	1.49309e-08	0.204268
CDK5RAP1|Q96SZ6	5.05378	0.0575409	0.0264137	0.0657769
CDK5RAP3|Q96JB5	2.6746	0.179242	0.103488	-0.0286936
CDK6|Q00534	7.76991	0.0166365	0.00603482	-0.118039
CDK7|P50613	2.53649	0.193018	0.113241	0.0390445
CDK9|P50750	2.3266	0.213745	0.128713	0.0237947
CDKAL1|Q5VV42	0.487574	0.599801	0.485918	-0.0202578
CDKL5|O76039	18.7682	0.000143196	2.30549e-05	0.0941766
CDKN1B|P46527	5.37012	0.0483238	0.0214667	-0.0896616
CDKN1C|P49918	0.0438204	0.882475	0.834506	-0.0117653
CDKN2AIP|Q9NXV6	16.1075	0.000428861	8.37634e-05	-0.059913
CDKN2C|P42773	6.60345	0.0274197	0.0109022	-0.0974179
CDKN2D|P55273	2.52434	0.193593	0.113773	-0.0364388
CDR2L|Q86X02	0.388773	0.643221	0.533635	-0.017108
CDS1|Q92903	0.537577	0.579259	0.464272	0.0241133
CDS2|O95674	1.43447	0.340767	0.232412	-0.0220948
CDV3|Q9UKY7	14.8152	0.00074543	0.00015818	0.101108
CDYL|Q9Y232	0.24343	0.717812	0.622416	-0.0156463
CDYL2|Q8N8U2	0.877906	0.46716	0.350121	0.0340432
CEBPB|P17676	4.23102	0.0845809	0.0416916	-0.281003
CEBPZ|Q03701	1.76283	0.286052	0.185864	0.0248529
CEBPZOS|A8MTT3	7.61774	0.0172507	0.00630082	0.066917
CELF1|Q92879	0.0763519	0.84313	0.78258	0.00468696
CELF2|O95319	13.645	0.00121647	0.000282915	0.0731244
CELF3|Q5SZQ8	6.77406	0.025394	0.00997504	0.0764873
CELF4|Q9BZC1	0.528108	0.582983	0.468228	0.0184466
CELF5|Q8N6W0	4.44391	0.0750319	0.0362409	0.0621757
CELF6|Q96J87	8.37985	0.0122802	0.00421111	0.0756994
CELSR2|Q9HCU4	5.02794	0.0567903	0.0260072	0.031424
CEMIP2|Q9UHN6	1.73343	0.290257	0.189458	-0.0252626
CEND1|Q8N111	20.3354	7.51899e-05	1.09017e-05	0.128336
CENPV|Q7Z7K6	21.3085	5.09006e-05	6.87323e-06	-0.101461
CEP104|O60308	0.0996943	0.819864	0.752614	0.00843282
CEP170|Q5SW79	3.66495	0.109793	0.0569538	0.0213962
CEP170B|Q9Y4F5	29.211	2.3663e-06	1.78632e-07	0.111678
CEP170P1|Q96L14	1.29464	0.368403	0.25724	0.0408361
CEP250|Q9BV73	1.00533	0.433343	0.317219	0.0353448
CEP290|O15078	2.45381	0.200106	0.118821	-0.0385352
CEP350|Q5VT06	0.387817	0.64424	0.534762	-0.0164638
CEP41|Q9BYV8	18.6702	0.000148793	2.41667e-05	0.06372
CEP44|Q9C0F1	3.65267	0.110561	0.0574847	-0.0515912
CEP68|Q76N32	0.847159	0.475546	0.358524	-0.0193454
CEP70|Q8NHQ1	1.48612	0.3317	0.224746	0.0284525
CEP76|Q8TAP6	0.0673027	0.853509	0.795586	-0.00937312
CEP85|Q6P2H3	6.97664	0.0239575	0.00930376	0.130621
CEP97|Q8IW35	5.47423	0.0461417	0.0202561	0.0369727
CEPT1|Q9Y6K0	0.383753	0.645484	0.536286	-0.00950293
CERK|Q8TCT0	0.083236	0.836109	0.773264	-0.00646531
CERS1|P27544	20.1665	8.08738e-05	1.18139e-05	-0.103462
CERS2|Q96G23	7.46147	0.0185395	0.00685034	-0.14266
CERS4|Q9HA82	4.26718	0.0818893	0.0401068	-0.0499968
CERS6|Q6ZMG9	1.9394	0.260988	0.165235	0.0283673
CES1|P23141	8.51844	0.0115083	0.00390632	-0.248607
CETN2|P41208	12.4196	0.00204113	0.000523365	-0.0614683
CETN3|O15182	0.557262	0.571761	0.456475	-0.026014
CFAP20|Q9Y6A4	0.114518	0.807134	0.735402	0.00528941
CFAP298|P57076	2.24175	0.223481	0.13589	-0.0347136
CFAP36|Q96G28	3.56567	0.115427	0.0603915	0.0279746
CFAP410|O43822	0.522697	0.585299	0.470534	-0.0221272
CFB|P00751	3.70352	0.10782	0.0556755	0.134042
CFD|P00746	1.75296	0.287749	0.187382	-0.0683955
CFDP1|Q9UEE9	4.55541	0.0711763	0.0340142	-0.0667342
CFH|P08603	0.798422	0.489488	0.372608	-0.0463579
CFHR2|P36980	0.00435293	0.961721	0.947473	0.00459611
CFI|P05156	0.262518	0.706705	0.608945	0.0190655
CFL1|P23528	1.69115	0.296225	0.194902	0.0145469
CFL2|Q9Y281	0.0185423	0.923092	0.89182	-0.00442816
CGGBP1|Q9UFW8	0.355064	0.658635	0.551948	-0.0193063
CGNL1|Q0VF96	11.0272	0.00376126	0.001062	-0.065252
CGREF1|Q99674	5.20633	0.0523258	0.0235523	0.0642841
CHADL|Q6NUI6	15.1501	0.000677818	0.000141544	-0.116217
CHAMP1|Q96JM3	13.3361	0.00137924	0.000330159	-0.0691086
CHCHD1|Q96BP2	13.829	0.00113965	0.000261324	0.113571
CHCHD10|Q8WYQ3	6.24148	0.0324634	0.0132612	0.123013
CHCHD2|Q9Y6H1	1.34887	0.356652	0.24682	0.0566937
CHCHD3|Q9NX63	19.2077	0.000119872	1.86729e-05	0.100368
CHCHD4|Q8N4Q1	18.8663	0.000137822	2.19945e-05	0.0979107
CHCHD5|Q9BSY4	0.260079	0.707873	0.610637	0.0120736
CHCHD6|Q9BRQ6	41.2508	2.86779e-08	9.09071e-10	0.177612
CHCHD7|Q9BUK0	2.33859	0.212356	0.127738	0.0385575
CHD1L|Q86WJ1	3.76218	0.105122	0.0538894	-0.0423184
CHD2|O14647	1.48651	0.331038	0.224154	0.0199506
CHD3|Q12873	0.476831	0.6042	0.490798	0.0294492
CHD4|Q14839	16.2257	0.000407709	7.90546e-05	-0.0507784
CHD5|Q8TDI0	5.09108	0.0551601	0.0251045	0.0528621
CHD6|Q8TD26	0.550093	0.574301	0.459191	0.0166478
CHD8|Q9HCK8	0.0793077	0.840425	0.778538	-0.0162134
CHDH|Q8NE62	36.1201	1.81015e-07	8.30959e-09	-0.240985
CHERP|Q8IWX8	1.31111	0.364223	0.253528	-0.0165323
CHGA|P10645	26.9651	5.47793e-06	4.95878e-07	-0.22083
CHGB|P05060	5.66398	0.0423332	0.0182291	-0.0810589
CHI3L1|P36222	1.0601	0.419714	0.304425	-0.0709904
CHIC1|Q5VXU3	0.140554	0.786212	0.708315	-0.00906043
CHID1|Q9BWS9	2.87492	0.162498	0.0914805	0.0276441
CHKA|P35790	3.73813	0.106076	0.0545747	-0.0425991
CHKB|Q9Y259	2.68827	0.177921	0.102616	-0.0324691
CHL1|O00533	25.1656	1.12415e-05	1.13395e-06	0.110388
CHM|P24386	22.9518	2.63897e-05	3.17367e-06	0.0608801
CHML|P26374	15.5788	0.000535959	0.000108885	0.101177
CHMP1A|Q9HD42	9.1742	0.0085773	0.00276847	0.0409337
CHMP1B|Q7LBR1	1.74107e-07	0.999857	0.999667	-4.44031e-06
CHMP2A|O43633	12.727	0.0017852	0.000448244	0.0457534
CHMP2B|Q9UQN3	0.659539	0.534224	0.41766	-0.0155385
CHMP3|Q9Y3E7	11.7134	0.00278262	0.000748398	-0.0352239
CHMP4A|Q9BY43	1.72235	0.291857	0.190851	-0.0291426
CHMP4B|Q9H444	7.29732	0.0199869	0.00748092	0.0260065
CHMP5|Q9NZZ3	24.4826	1.45119e-05	1.55553e-06	0.0621328
CHMP6|Q96FZ7	0.831201	0.479669	0.362991	0.0140672
CHMP7|Q8WUX9	17.8344	0.000209293	3.61589e-05	0.0625693
CHN1|P15882	0.277119	0.69803	0.599162	0.00750557
CHN2|P52757	2.13992	0.235439	0.145034	0.0443057
CHORDC1|Q9UHD1	7.39093	0.0191467	0.00711432	0.0731922
CHP1|Q99653	15.1715	0.000639302	0.000132666	0.0788012
CHPF|Q8IZ52	10.2025	0.00627626	0.00192732	0.115903
CHPT1|Q8WUD6	3.16092	0.142731	0.0779964	-0.076088
CHRD|Q9H2X0	2.11482	0.238671	0.147455	-0.0363752
CHRDL1|Q9BU40	1.69248	0.297849	0.196295	-0.118057
CHRM1|P11229	1.10255	0.409503	0.294949	0.0416313
CHRM3|P20309	11.4049	0.00318239	0.000875677	-0.121094
CHRM4|P08173	0.767004	0.499115	0.382165	0.0272148
CHRNA4|P43681	14.7715	0.000826231	0.000179197	0.135744
CHST1|O43916	0.814431	0.484673	0.368098	-0.0259783
CHSY3|Q70JA7	1.47275	0.334427	0.226886	0.0455628
CHTF8|P0CG12	0.171643	0.762335	0.679126	-0.0146805
CHTOP|Q9Y3Y2	0.0242939	0.911542	0.876292	-0.00381882
CHUK|O15111	6.6141	0.0272392	0.0108215	-0.031536
CHURC1|Q8WUH1	19.6445	0.000100533	1.52551e-05	-0.0870034
CIAO1|O76071	28.769	2.80124e-06	2.18179e-07	-0.0595619
CIAO2A|Q9H5X1	1.53298	0.323316	0.217587	-0.0273171
CIAO2B|Q9Y3D0	2.14769	0.234512	0.144309	-0.0263177
CIAO3|Q9H6Q4	0.733202	0.509723	0.392842	-0.0160686
CIAPIN1|Q6FI81	46.4751	4.62159e-09	1.00688e-10	0.10321
CIB1|Q99828	5.4475	0.0467065	0.02056	-0.0782359
CIC|Q96RK0	6.65391	0.0267009	0.0105899	-0.0607842
CIRBP|Q14011	0.0149824	0.93016	0.9027	0.00855874
CISD1|Q9NZ45	14.0676	0.00101998	0.000229185	0.0925394
CISD2|Q8N5K1	0.497707	0.595391	0.481306	-0.00956539
CISD3|P0C7P0	0.75906	0.501622	0.384637	-0.0585374
CIT|O14578	8.25369	0.012925	0.00449279	0.0783377
CKAP4|Q07065	9.98634	0.00596614	0.00181454	0.0628463
CKAP5|Q14008	2.6777	0.178938	0.103289	0.0136131
CKB|P12277	0.0276036	0.90626	0.868207	0.00225487
CKM|P06732	0.0235408	0.912606	0.878209	-0.00666823
CKMT1A|P12532	8.01868	0.0143435	0.00508898	0.0809217
CKMT2|P17540	2.18606	0.229937	0.140793	0.0355489
CLASP1|Q7Z460	14.583	0.000818995	0.000177449	0.0503171
CLASP2|O75122	32.7018	6.51704e-07	3.74126e-08	0.062578
CLASRP|Q8N2M8	1.01489	0.431717	0.315511	-0.0604215
CLCC1|Q96S66	9.95387	0.00605428	0.0018453	-0.0601972
CLCN2|P51788	1.53937	0.321852	0.216266	-0.0492737
CLCN3|P51790	20.6576	6.5603e-05	9.3545e-06	-0.0522957
CLCN4|P51793	0.0580679	0.863628	0.809816	-0.00386716
CLCN6|P51797	15.6744	0.000513159	0.000103582	-0.0618244
CLCN7|P51798	20.6435	6.58918e-05	9.41722e-06	-0.0655503
CLDN10|P78369	42.9766	1.57927e-08	4.36966e-10	-0.332483
CLDN11|O75508	0.0376499	0.890679	0.846339	-0.0196022
CLDN12|P56749	0.363236	0.654515	0.547426	0.017784
CLDN5|O00501	0.0237951	0.912242	0.877561	0.00506926
CLDND1|Q9NY35	0.165817	0.766876	0.68428	-0.0162559
CLEC14A|Q86T13	0.0943978	0.824761	0.758995	0.0114485
CLEC16A|Q2KHT3	4.1886	0.085037	0.0419666	0.0333654
CLEC2L|P0C7M8	13.4945	0.00129326	0.000305001	0.113346
CLEC3B|P05452	2.56581	0.189432	0.110729	0.0595923
CLGN|O14967	5.79518	0.0398308	0.0169563	-0.074617
CLIC1|O00299	19.1849	0.00012085	1.88779e-05	-0.19842
CLIC2|O15247	11.3325	0.00327743	0.000908613	-0.0910871
CLIC4|Q9Y696	5.94412	0.0372405	0.0156142	-0.142906
CLIC5|Q9NZA1	5.2405	0.0513745	0.0230905	0.0694832
CLIC6|Q96NY7	0.367955	0.653456	0.545187	-0.0462652
CLINT1|Q14677	23.3214	2.28873e-05	2.67018e-06	0.0614933
CLIP1|P30622	2.8093	0.167612	0.095236	-0.0180315
CLIP2|Q9UDT6	2.11284	0.238786	0.14759	-0.0133114
CLIP3|Q96DZ5	13.7954	0.00114355	0.000262467	0.0489076
CLIP4|Q8N3C7	0.146051	0.782059	0.702732	-0.00688307
CLK4|Q9HAZ1	0.320567	0.675659	0.572102	-0.0205144
CLMN|Q96JQ2	3.17302	0.140295	0.0763372	-0.0603903
CLMP|Q9H6B4	3.28343	0.133407	0.07179	0.0611313
CLN5|O75503	4.53325	0.0727525	0.0348863	-0.0605194
CLN8|Q9UBY8	2.18111	0.23075	0.141441	-0.0516328
CLNS1A|P54105	18.619	0.000151692	2.47698e-05	-0.0604817
CLOCK|O15516	1.59672	0.312835	0.208454	0.0459402
CLPB|Q9H078	6.98165	0.0230276	0.00886737	0.0572104
CLPP|Q16740	0.166497	0.766402	0.683667	-0.0097929
CLPTM1|O96005	13.943	0.0010757	0.000243849	0.0632337
CLPTM1L|Q96KA5	4.57274	0.0705842	0.0336621	0.0320682
CLPX|O76031	0.12151	0.801635	0.727759	-0.0112269
CLSTN1|O94985	1.70218	0.294861	0.193458	0.0294663
CLSTN2|Q9H4D0	6.89244	0.0239972	0.0093218	-0.0621892
CLSTN3|Q9BQT9	7.43871	0.0187393	0.00693437	0.0557048
CLTA|P09496	8.89801	0.00969623	0.00319933	0.0697498
CLTB|P09497	5.46912	0.0462387	0.0203138	0.0596426
CLTC|Q00610	8.59858	0.0110893	0.00374476	0.0637808
CLTCL1|P53675	0.3607	0.655859	0.548798	0.0126507
CLU|P10909	41.7384	2.38776e-08	7.38698e-10	-0.327325
CLUH|O75153	16.8313	0.000316736	5.88273e-05	0.0571265
CLVS1|Q8IUQ0	27.8084	4.04494e-06	3.37492e-07	0.115071
CLVS2|Q5SYC1	0.758903	0.501622	0.384686	0.0166245
CLYBL|Q8N0X4	1.724	0.291629	0.190639	0.0559828
CMAS|Q8NFW8	0.0442504	0.88184	0.833596	-0.00251868
CMBL|Q96DG6	45.7211	5.8604e-09	1.37892e-10	-0.173008
CMC1|Q7Z7K0	5.35382	0.0486702	0.021663	0.0554381
CMC2|Q9NRP2	12.0498	0.0024045	0.000630985	0.172912
CMC4|P56277	0.514801	0.588651	0.473914	-0.0145388
CMIP|Q8IY22	1.77888	0.283705	0.183759	-0.0203303
CMPK1|P30085	0.075502	0.843784	0.783763	-0.00375623
CMPK2|Q5EBM0	0.730946	0.510595	0.39357	-0.0180466
CMSS1|Q9BQ75	0.350447	0.661365	0.55474	-0.0176713
CMTM4|Q8IZR5	3.76261	0.104923	0.0537762	-0.0568469
CMTM5|Q96DZ9	2.28065	0.219013	0.132529	-0.0830945
CMTM6|Q9NX76	5.53082	0.0450448	0.0196421	-0.0775232
CMTR1|Q8N1G2	5.70724	0.0414773	0.0177973	-0.041788
CNBP|P62633	0.050595	0.872736	0.822254	0.00961097
CNDP1|Q96KN2	1.16096	0.396151	0.282527	-0.0634378
CNDP2|Q96KP4	17.2111	0.000272262	4.89064e-05	-0.122792
CNIH2|Q6PI25	9.39732	0.00796187	0.00253947	0.12041
CNIH3|Q8TBE1	0.222758	0.730106	0.637769	0.0160265
CNIH4|Q9P003	0.0423611	0.883983	0.837144	0.0038843
CNK3/IPCEF1|G9CGD6	44.1298	1.05404e-08	2.68677e-10	0.132695
CNKSR2|Q8WXI2	1.13332	0.402607	0.288316	0.0189767
CNN1|P51911	0.44333	0.618596	0.506265	-0.0943188
CNN2|Q99439	0.259122	0.708452	0.611291	-0.0253793
CNN3|Q15417	9.21805	0.00841316	0.00270574	-0.115434
CNNM1|Q9NRU3	7.48254	0.0183423	0.00677345	0.0492446
CNNM2|Q9H8M5	7.0185	0.0226735	0.00869268	0.035398
CNNM3|Q8NE01	25.9556	8.20013e-06	7.87856e-07	-0.105691
CNNM4|Q6P4Q7	20.7394	6.38979e-05	8.99835e-06	0.0869577
CNOT1|A5YKK6	0.00313754	0.968253	0.955385	0.000537227
CNOT10|Q9H9A5	4.0932	0.0889871	0.0443482	0.0192819
CNOT11|Q9UKZ1	4.52599	0.072226	0.0346024	0.0319166
CNOT2|Q9NZN8	0.0189885	0.922385	0.890534	0.00162495
CNOT3|O75175	1.04256	0.424107	0.308424	0.0122766
CNOT4|O95628	19.04	0.0001282	2.02355e-05	0.043597
CNOT6L|Q96LI5	0.0442663	0.88184	0.833617	0.00587177
CNOT7|Q9UIV1	0.0931268	0.825567	0.760547	0.00462287
CNOT8|Q9UFF9	0.192029	0.74932	0.661899	-0.0222029
CNOT9|Q92600	5.18787	0.0527109	0.0237716	-0.0240225
CNP|P09543	0.665607	0.532166	0.41553	-0.0717355
CNPY2|Q9Y2B0	2.05688	0.246469	0.153036	0.0178047
CNPY3|Q9BT09	4.26424	0.0819746	0.0401747	0.0445538
CNPY4|Q8N129	11.5962	0.00293104	0.000794382	-0.0797858
CNR1|P21554	8.2376	0.0130209	0.0045312	0.0935112
CNRIP1|Q96F85	8.76174	0.0103168	0.00343668	0.0581018
CNST|Q6PJW8	0.477632	0.603862	0.490275	-0.0110134
CNTFR|P26992	0.294644	0.689112	0.587847	-0.0114647
CNTN1|Q12860	29.4795	2.15206e-06	1.5824e-07	0.0799982
CNTN2|Q02246	1.01285	0.431695	0.315401	-0.0294313
CNTN3|Q9P232	9.83433	0.00637285	0.00196323	0.0832518
CNTN4|Q8IWV2	11.7832	0.00269997	0.000722345	0.0692264
CNTN5|O94779	0.143819	0.783701	0.704904	-0.00951733
CNTN6|Q9UQ52	1.69878	0.295325	0.193924	0.0326106
CNTNAP1|P78357	1.81407	0.278475	0.179501	-0.0382328
CNTNAP2|Q9UHC6	16.2745	0.000400129	7.71927e-05	0.0756143
CNTNAP3|Q9BZ76	0.13588	0.789651	0.712818	-0.00764778
CNTNAP4|Q9C0A0	1.75865	0.286242	0.186262	0.022292
CNTNAP5|Q8WYK1	13.4986	0.00129121	0.000304378	0.0938296
CNTRL|Q7Z7A1	5.45297	0.0468299	0.0206501	-0.283787
CNTROB|Q8N137	0.0804983	0.839178	0.777017	-0.011106
COA1|Q9GZY4	36.4132	1.68708e-07	7.4614e-09	0.150324
COA3|Q9Y2R0	8.69061	0.0106358	0.00356765	0.0782379
COA4|Q9NYJ1	4.72577	0.0656863	0.0308539	0.0578518
COA5|Q86WW8	5.00426	0.0574434	0.0263564	0.0549552
COA6|Q5JTJ3	31.5695	9.97466e-07	6.19341e-08	0.167989
COA7|Q96BR5	28.8149	2.75134e-06	2.13693e-07	0.160049
COASY|Q13057	3.22341	0.136956	0.0740578	-0.0271699
COBL|O75128	0.826335	0.480765	0.364397	-0.012292
COBLL1|Q53SF7	4.12168	0.0877345	0.0436227	0.0499753
COCH|O43405	2.64742	0.183702	0.106744	-0.134994
COG1|Q8WTW3	0.043216	0.883036	0.835524	-0.00328722
COG2|Q14746	0.707685	0.518063	0.401189	-0.0117725
COG3|Q96JB2	0.457728	0.612004	0.499447	0.00937139
COG4|Q9H9E3	4.70803	0.0662901	0.0311665	0.0272833
COG5|Q9UP83	5.69908	0.0416336	0.017878	0.0289404
COG6|Q9Y2V7	1.28407	0.369804	0.25846	0.0176401
COG7|P83436	3.13177	0.143084	0.0782598	0.0211263
COG8|Q96MW5	1.70038	0.295075	0.193694	0.0169592
COIL|P38432	0.951071	0.447125	0.330668	0.026628
COL11A1|P12107	17.1725	0.000301119	5.51724e-05	-0.49107
COL12A1|Q99715	6.78338	0.0251862	0.00987144	-0.257043
COL14A1|Q05707	4.15928	0.086213	0.0426839	-0.238797
COL15A1|P39059	1.80711	0.279602	0.180401	-0.0431559
COL16A1|Q07092	0.0538058	0.868649	0.816942	0.0172447
COL18A1|P39060	3.40181	0.125108	0.0665608	-0.115737
COL1A1|P02452	5.41701	0.0473247	0.0209124	-0.489375
COL1A2|P08123	5.52462	0.0451456	0.0196959	-0.44873
COL21A1|Q96P44	6.13154	0.0348377	0.0143905	-0.218356
COL23A1|Q86Y22	8.00095	0.0145198	0.00515626	-0.551385
COL25A1|Q9BXS0	47.1759	4.31022e-09	9.10115e-11	-1.18315
COL26A1|Q96A83	0.0488973	0.875259	0.825232	-0.00884066
COL2A1|P02458	2.3808	0.207732	0.124415	-0.292379
COL3A1|P02461	0.898355	0.460913	0.344361	-0.117869
COL4A1|P02462	4.40704	0.0763289	0.0370087	-0.13502
COL4A2|P08572	5.13765	0.0539438	0.024451	-0.14129
COL4A3|Q01955	0.600537	0.555401	0.439662	-0.0361875
COL4A3BP|Q9Y5P4	2.81863	0.166847	0.094692	0.0204534
COL4A4|P53420	6.30676	0.0322179	0.0131399	-0.130943
COL4A5|P29400	1.41435	0.345347	0.236363	-0.0520967
COL5A1|P20908	0.161675	0.769921	0.688233	-0.0482078
COL5A2|P05997	1.83774	0.275208	0.176817	-0.123622
COL6A1|P12109	6.8107	0.0248811	0.00972639	-0.276876
COL6A2|P12110	6.65495	0.0267009	0.0105839	-0.299558
COL6A3|P12111	7.16944	0.021139	0.00801347	-0.295196
COL9A2|Q14055	0.440673	0.61997	0.50793	-0.0403406
COLEC12|Q5KU26	8.67815	0.0107131	0.00360255	-0.0946041
COLGALT1|Q8NBJ5	0.678545	0.52789	0.411041	0.0180255
COLGALT2|Q8IYK4	3.16259	0.14105	0.0768552	-0.0440144
COMMD1|Q8N668	0.491153	0.598491	0.484204	-0.00757993
COMMD10|Q9Y6G5	19.1332	0.000123537	1.93514e-05	-0.0504883
COMMD2|Q86X83	1.64671	0.303705	0.200849	0.0223695
COMMD3|Q9UBI1	2.75904	0.171823	0.0982274	-0.0291776
COMMD4|Q9H0A8	19.7889	9.44642e-05	1.41429e-05	-0.0595247
COMMD5|Q9GZQ3	14.6702	0.000791934	0.000169947	-0.0365433
COMMD6|Q7Z4G1	16.1558	0.000420018	8.18074e-05	-0.0495166
COMMD7|Q86VX2	6.33142	0.0311455	0.0126244	-0.025975
COMMD8|Q9NX08	0.740104	0.507833	0.390628	-0.0111788
COMMD9|Q9P000	19.7401	9.61594e-05	1.44763e-05	-0.0417677
COMT|P21964	10.6747	0.0044092	0.00127233	-0.0764662
COMTD1|Q86VU5	2.87142	0.162752	0.0916766	-0.061796
COPA|P53621	2.59119	0.186981	0.108991	-0.0120904
COPB1|P53618	0.0779074	0.841297	0.780434	0.00204843
COPB2|P35606	1.62031	0.307982	0.204483	-0.0124036
COPE|O14579	0.001322	0.978488	0.971031	0.000342074
COPG1|Q9Y678	2.19469	0.229116	0.140015	-0.0125748
COPG2|Q9UBF2	3.73252e-05	0.996651	0.995131	-6.38919e-05
COPRS|Q9NQ92	11.436	0.00314231	0.000862596	-0.0977746
COPS2|P61201	3.70923	0.107557	0.055489	0.0122909
COPS3|Q9UNS2	0.048544	0.875719	0.825835	0.00194271
COPS4|Q9BT78	3.70342	0.10782	0.0556788	0.0134226
COPS5|Q92905	0.476819	0.604092	0.490644	-0.00559458
COPS6|Q7L5N1	0.0568124	0.864841	0.811844	0.00203566
COPS7A|Q9UBW8	17.5067	0.000241314	4.23745e-05	0.046999
COPS7B|Q9H9Q2	6.65424	0.0267009	0.010588	-0.0279971
COPS8|Q99627	2.13683	0.235804	0.145323	0.0129332
COPS9|Q8WXC6	0.00248851	0.97191	0.960264	-0.000987048
COPZ1|P61923	0.0630776	0.858202	0.801947	0.00281281
COQ10A|Q96MF6	0.0018654	0.97483	0.965592	-0.00114284
COQ10B|Q9H8M1	0.0122605	0.935585	0.911941	0.00319261
COQ3|Q9NZJ6	2.50903	0.194824	0.11473	0.0415159
COQ5|Q5HYK3	4.18046	0.0853703	0.0421644	0.0436092
COQ6|Q9Y2Z9	2.74678	0.172864	0.0989729	0.0377419
COQ7|Q99807	2.43627	0.20184	0.120093	0.0361499
COQ8A|Q8NI60	5.69204	0.041775	0.0179478	0.0457573
COQ8B|Q96D53	0.00497926	0.959183	0.943823	-0.00210746
COQ9|O75208	15.9936	0.000449689	8.85661e-05	0.0913982
CORO1A|P31146	55.4445	2.45869e-10	2.58241e-12	0.214622
CORO1B|Q9BR76	0.612931	0.550807	0.434586	-0.0110014
CORO1C|Q9ULV4	0.0335021	0.896043	0.85495	0.00207263
CORO2A|Q92828	3.14691	0.142009	0.0775481	0.0411526
CORO2B|Q9UQ03	18.1074	0.000187095	3.16919e-05	0.0580602
CORO6|Q6QEF8	28.9859	2.57595e-06	1.97771e-07	0.17728
CORO7|P57737	0.78569	0.493111	0.37644	0.0147348
COTL1|Q14019	41.9894	2.22446e-08	6.63946e-10	-0.219433
COX11|Q9Y6N1	1.77165	0.284696	0.184649	0.0374547
COX14|Q96I36	0.635592	0.542875	0.426671	0.0308254
COX15|Q7KZN9	1.73665	0.289839	0.189027	0.0268291
COX16|Q9P0S2	0.840075	0.477076	0.360458	0.0242831
COX17|Q14061	1.72149	0.291928	0.190962	0.0530946
COX18|Q8N8Q8	0.935581	0.451483	0.334579	0.0256393
COX19|Q49B96	9.13614	0.0087183	0.00282412	0.0848099
COX20|Q5RI15	10.2706	0.00525442	0.0015666	0.0620169
COX4I1|P13073	28.5978	2.98127e-06	2.35774e-07	0.164114
COX5A|P20674	29.6159	2.05096e-06	1.48795e-07	0.166119
COX5B|P10606	30.927	1.26157e-06	8.2545e-08	0.151381
COX6A1|P12074	14.5913	0.000816052	0.000176722	0.147036
COX6B1|P14854	35.1964	2.56781e-07	1.24475e-08	0.168944
COX6C|P09669	25.8277	8.58989e-06	8.35596e-07	0.167287
COX7A1|P24310	7.11562	0.0216735	0.00824914	0.115895
COX7A2|P14406	31.282	1.12429e-06	7.04215e-08	0.184219
COX7A2L|O14548	31.8876	8.88883e-07	5.37397e-08	0.176741
COX7B|P24311	17.0825	0.000286858	5.20594e-05	0.191717
COX7C|P15954	23.6717	1.99208e-05	2.26768e-06	0.165861
COX8A|P10176	19.1889	0.000120704	1.8842e-05	0.16233
CP|P00450	0.848671	0.475065	0.358006	-0.060906
CPD|O75976	7.73282	0.016379	0.00592533	0.0473154
CPE|P16870	13.3589	0.00136701	0.000326414	-0.118807
CPEB1|Q9BZB8	0.0278734	0.905852	0.867664	0.00860529
CPEB2|Q7Z5Q1	7.87704	0.015315	0.00548706	0.0481687
CPEB3|Q8NE35	15.6318	0.000522585	0.000105769	0.0687265
CPEB4|Q17RY0	7.07285	0.0221136	0.00844766	0.0524994
CPLX1|O14810	42.3183	1.98534e-08	5.77435e-10	0.249648
CPLX2|Q6PUV4	19.8522	9.22186e-05	1.37223e-05	0.138709
CPLX3|Q8WVH0	20.1415	8.16583e-05	1.19552e-05	0.210857
CPM|P14384	10.4749	0.00479415	0.00141004	-0.192931
CPN1|P15169	0.0685137	0.852277	0.793973	0.0161152
CPN2|P22792	0.493455	0.597405	0.483195	0.0324832
CPNE1|Q99829	0.381847	0.646195	0.537299	-0.0294953
CPNE2|Q96FN4	0.795858	0.490091	0.373375	-0.0223267
CPNE3|O75131	40.3986	3.86108e-08	1.30806e-09	-0.160845
CPNE4|Q96A23	22.6872	2.91829e-05	3.59224e-06	0.126729
CPNE5|Q9HCH3	7.79013	0.0159436	0.005747	0.0813642
CPNE6|O95741	27.1544	5.10376e-06	4.54779e-07	-0.153692
CPNE7|Q9UBL6	5.19266	0.0526109	0.0237077	0.0779116
CPNE8|Q86YQ8	0.0327061	0.89743	0.856664	0.00424051
CPNE9|Q8IYJ1	30.2908	1.61122e-06	1.0981e-07	0.141321
CPOX|P36551	1.15994	0.396386	0.282738	-0.0267122
CPPED1|Q9BRF8	6.39205	0.0302854	0.0122131	-0.0969792
CPQ|Q9Y646	6.08221	0.034973	0.0144718	-0.0913644
CPS1|P31327	0.25559	0.710803	0.613707	0.0165291
CPSF1|Q10570	8.82024	0.0100373	0.00333264	-0.0353027
CPSF2|Q9P2I0	0.737527	0.508639	0.391452	0.0187088
CPSF3|Q9UKF6	23.7745	1.91174e-05	2.16165e-06	-0.0731052
CPSF4|O95639	0.122914	0.800765	0.726359	-0.00923197
CPSF6|Q16630	10.6105	0.0045315	0.00131502	-0.0529961
CPSF7|Q8N684	11.4621	0.00310317	0.000850499	-0.0534512
CPT1A|P50416	5.23976	0.0513745	0.0230901	0.0456097
CPT1B|Q92523	0.0760664	0.843578	0.783204	0.0153872
CPT1C|Q8TCG5	0.898204	0.460913	0.34438	0.0160269
CPT2|P23786	0.333461	0.669398	0.564259	0.0169109
CPTP|Q5TA50	6.95776	0.0232882	0.00898255	0.0410475
CPVL|Q9H3G5	10.1559	0.00553264	0.0016622	-0.178373
CRABP1|P29762	8.69003	0.0106358	0.00356874	-0.296882
CRABP2|P29373	0.0586738	0.863094	0.808846	0.0125295
CRADD|P78560	2.34572	0.211591	0.127162	-0.0328155
CRAT|P43155	4.54289	0.0716174	0.0342406	0.0503456
CRB2|Q5IJ48	6.23988	0.0325858	0.0133218	-0.0721565
CRBN|Q96SW2	0.00142334	0.977609	0.969942	0.000524316
CREB1|P16220	0.921494	0.454693	0.338225	-0.0240705
CREB3L4|Q8TEY5	0.124917	0.799097	0.724236	-0.0297394
CREBBP|Q92793	0.987838	0.438129	0.321437	0.0134751
CREG1|O75629	2.83038	0.166089	0.0940338	-0.0428681
CREG2|Q8IUH2	2.5022	0.195872	0.115483	0.0670389
CRELD1|Q96HD1	25.914	8.33028e-06	8.03082e-07	0.108511
CRELD2|Q6UXH1	4.18838	0.085037	0.041972	0.0584534
CRH|P06850	48.0478	3.98192e-09	8.02456e-11	0.358214
CRHBP|P24387	4.10093	0.088628	0.0441499	0.0602425
CRIM1|Q9NZV1	0.0271676	0.906712	0.869278	0.0067955
CRIP1|P50238	0.464995	0.608725	0.496065	-0.0583906
CRIP2|P52943	16.6059	0.000347595	6.56569e-05	0.118245
CRK|P46108	0.0522881	0.870364	0.819355	-0.00234925
CRKL|P46109	10.2006	0.00542214	0.00162428	-0.0300567
CRLF1|O75462	3.4923	0.120267	0.0635296	-0.101345
CRLF3|Q8IUI8	7.59161	0.0174568	0.00638944	-0.0533239
CRMP1|Q14194	36.6906	1.50387e-07	6.47984e-09	0.137807
CRNKL1|Q9BZJ0	5.64903	0.0426203	0.0183899	-0.0362755
CROCC|Q5TZA2	13.7033	0.00118772	0.000274805	-0.0902207
CROT|Q9UKG9	1.18107	0.391212	0.278409	0.024771
CRP|P02741	0.0252234	0.910176	0.873967	-0.0243834
CRTAC1|Q9NQ79	6.86237	0.0242867	0.00945804	-0.0489094
CRTAP|O75718	0.638432	0.541941	0.425642	-0.0262895
CRTC1|Q6UUV9	2.54825	0.191306	0.111949	-0.0332348
CRTC2|Q53ET0	5.67474	0.0421449	0.0181342	-0.0665879
CRTC3|Q6UUV7	0.872234	0.468291	0.351575	-0.0260666
CRY2|Q49AN0	9.1237	0.00917881	0.00299661	0.0919098
CRYAB|P02511	3.52214	0.117778	0.061968	-0.161042
CRYBG1|Q9Y4K1	1.95599	0.259488	0.16389	0.0307381
CRYBG3|Q68DQ2	0.163561	0.768349	0.686325	-0.00738568
CRYL1|Q9Y2S2	41.3055	2.81146e-08	8.88151e-10	-0.204317
CRYM|Q14894	25.2947	1.066e-05	1.06833e-06	0.178972
CRYZ|Q08257	0.400728	0.637539	0.527416	0.028112
CRYZL1|O95825	3.74693	0.105647	0.0542733	0.0241055
CS|O75390	22.2455	3.47067e-05	4.41962e-06	0.113634
CSAD|Q9Y600	18.6713	0.000148793	2.41538e-05	-0.0762736
CSDC2|Q9Y534	1.16883	0.394191	0.280958	0.0404705
CSDE1|O75534	32.7916	6.33458e-07	3.59511e-08	0.0662629
CSE1L|P55060	0.578032	0.563858	0.447954	-0.00991673
CSF1R|P07333	0.728163	0.511597	0.394565	0.0319636
CSK|P41240	42.5158	1.86792e-08	5.31074e-10	-0.102533
CSMD1|Q96PZ7	19.6512	9.98218e-05	1.51038e-05	0.0906795
CSMD2|Q7Z408	13.7149	0.00118198	0.000273219	0.0726693
CSMD3|Q7Z407	23.3447	2.27513e-05	2.64936e-06	0.110694
CSNK1A1|P48729	18.0566	0.000191122	3.24782e-05	-0.0724924
CSNK1D|P48730	12.5318	0.00194687	0.000494564	-0.0717093
CSNK1E|P49674	42.494	1.87411e-08	5.36007e-10	-0.105173
CSNK1G1|Q9HCP0	10.7954	0.00417904	0.0011959	0.0584689
CSNK1G2|P78368	12.4457	0.00203595	0.000520742	0.0630002
CSNK1G3|Q9Y6M4	18.04	0.000192411	3.27392e-05	0.0530024
CSNK2A1|P68400	38.5364	7.57174e-08	2.91157e-09	0.076322
CSNK2A2|P19784	4.95956	0.0587009	0.0270293	0.02646
CSNK2B|P67870	25.1277	1.13785e-05	1.15396e-06	0.0620155
CSPG4|Q6UVK1	0.536295	0.579821	0.464805	-0.0154893
CSPG5|O95196	24.8737	1.25143e-05	1.29777e-06	0.152706
CSPP1|Q1MSJ5	1.06821	0.418471	0.303095	-0.0408188
CSRP1|P21291	30.8116	1.31896e-06	8.69246e-08	-0.238033
CSRP2|Q16527	2.30829	0.216012	0.130219	-0.0761879
CST3|P01034	0.0295008	0.902944	0.863797	0.00732451
CSTA|P01040	0.338532	0.66673	0.561492	-0.036557
CSTB|P04080	32.816	6.27835e-07	3.55636e-08	-0.120114
CSTF1|Q05048	5.51944	0.0452794	0.0197813	-0.0345402
CSTF2|P33240	0.577723	0.563934	0.448075	0.0115943
CSTF2T|Q9H0L4	0.0416993	0.884729	0.838396	0.00339219
CSTF3|Q12996	10.573	0.00460604	0.00134067	-0.0425682
CTBP1|Q13363	15.8639	0.000474221	9.43792e-05	0.111198
CTBP2|P56545	10.6992	0.00435909	0.00125644	0.0808846
CTBS|Q01459	7.10592	0.0217862	0.00830152	-0.0865505
CTCF|P49711	14.6154	0.000810433	0.000175081	-0.0759238
CTDNEP1|O95476	22.6593	3.30823e-05	4.16909e-06	0.102055
CTDP1|Q9Y5B0	0.960712	0.444597	0.328168	-0.0162408
CTDSP1|Q9GZU7	19.327	0.000146011	2.354e-05	-0.137751
CTDSPL|O15194	0.378474	0.64795	0.539323	0.0158222
CTDSPL2|Q05D32	1.75295	0.28804	0.187696	-0.0549927
CTF1|Q16619	0.184075	0.754863	0.668604	-0.016922
CTGF|P29279	9.31996	0.00810316	0.0025916	-0.0957372
CTH|P32929	5.51661	0.0452794	0.0197838	0.0429663
CTHRC1|Q96CG8	178.647	3.10303e-26	1.6901e-29	-0.853636
CTIF|O43310	1.97598	0.256348	0.161321	-0.016215
CTNNA1|P35221	24.2086	1.61917e-05	1.76652e-06	-0.126003
CTNNA2|P26232	1.63978	0.304836	0.201796	0.0212536
CTNNA3|Q9UI47	5.93068	0.0374402	0.0157303	-0.110658
CTNNAL1|Q9UBT7	0.786182	0.49302	0.376317	-0.0232049
CTNNB1|P35222	0.931755	0.452313	0.335539	0.013181
CTNNBIP1|Q9NSA3	1.88128	0.269029	0.171733	0.0310991
CTNNBL1|Q8WYA6	15.9392	0.00046007	9.09615e-05	-0.0618723
CTNND1|O60716	41.8023	2.34858e-08	7.18901e-10	0.130569
CTNND2|Q9UQB3	0.182855	0.755457	0.669378	-0.00675875
CTPS1|P17812	0.0138082	0.932243	0.906572	-0.00158984
CTPS2|Q9NRF8	37.0651	1.29934e-07	5.5059e-09	-0.109377
CTR9|Q6PD62	3.55074	0.116238	0.0609551	-0.0277733
CTRB2|Q6GPI1	0.749659	0.50497	0.387914	0.0186713
CTSA|P10619	13.0764	0.00153707	0.000376063	-0.0679838
CTSB|P07858	40.0173	4.44588e-08	1.54008e-09	-0.143307
CTSC|P53634	3.26525	0.134154	0.0722504	-0.0747286
CTSD|P07339	59.1544	7.32477e-11	5.9045e-13	-0.163068
CTSF|Q9UBX1	32.9648	5.93466e-07	3.32936e-08	-0.128543
CTSG|P08311	0.0581693	0.863628	0.809653	0.0187778
CTSH|P09668	18.1588	0.000183216	3.09152e-05	-0.184235
CTSL|P07711	1.90344	0.265996	0.169189	-0.0292261
CTSS|P25774	1.19578	0.38892	0.276236	-0.0536131
CTSZ|Q9UBR2	23.5893	2.06026e-05	2.3565e-06	-0.181648
CTTN|Q14247	17.0558	0.000289968	5.274e-05	0.0987684
CTTNBP2|Q8WZ74	62.6553	2.45378e-11	1.49686e-13	0.108906
CTTNBP2NL|Q9P2B4	9.86094	0.00630112	0.00193633	0.0580612
CTU1|Q7Z7A3	0.478542	0.603722	0.49008	-0.0199385
CTU2|Q2VPK5	0.872917	0.467984	0.351243	-0.0169357
CTXN1|P60606	1.8851	0.269468	0.172102	0.0633191
CUEDC1|Q9NWM3	0.0340819	0.895509	0.853714	0.00439381
CUEDC2|Q9H467	5.04944	0.0562406	0.0256942	0.039653
CUL1|Q13616	0.449243	0.615724	0.503445	-0.00678097
CUL2|Q13617	14.4962	0.000850691	0.000185243	0.0408949
CUL3|Q13618	16.9396	0.000303853	5.58057e-05	0.0392854
CUL4A|Q13619	4.43887	0.0752024	0.0363396	-0.0199768
CUL4B|Q13620	7.97269	0.0146714	0.00521488	-0.0322949
CUL5|Q93034	0.958114	0.445204	0.328811	-0.00701893
CUL7|Q14999	8.88956	0.00972965	0.00321354	-0.0777954
CUL9|Q8IWT3	1.96939	0.257278	0.162018	-0.0230932
CUSTOS|Q96C57	15.3565	0.000653893	0.000135978	0.165731
CUTA|O60888	3.09146	0.145856	0.0801891	-0.0309512
CUTC|Q9NTM9	19.5443	0.000104691	1.59661e-05	-0.076676
CUX1|P39880	0.10297	0.817745	0.74862	-0.00708385
CUX1|Q13948	0.230483	0.725148	0.631779	-0.0114412
CWC15|Q9P013	0.000400598	0.988033	0.984051	-0.000607109
CWC22|Q9HCG8	2.30219	0.216788	0.130828	-0.0433159
CWC27|Q6UX04	0.707779	0.518063	0.401182	0.0110201
CWF19L1|Q69YN2	5.03301	0.0566567	0.025933	-0.0373509
CX3CR1|P49238	2.51083	0.195301	0.115053	-0.0653006
CXADR|P78310	20.6866	6.51308e-05	9.22682e-06	0.134801
CXCL12|P48061	9.7859	0.00656504	0.00203101	-0.239665
CXCL14|O95715	3.38672	0.126817	0.0676358	-0.098226
CXCL16|Q9H2A7	6.70361	0.0271959	0.0108013	-0.13377
CXorf38|Q8TB03	7.14609	0.0213666	0.00811482	-0.0629122
CXorf56|Q9H5V9	0.000318567	0.989226	0.985778	0.000423018
CXXC1|Q9P0U4	0.00504971	0.958958	0.943438	-0.00234087
CYB561|P49447	0.298226	0.687296	0.585624	-0.0163465
CYB5A|P00167	17.2051	0.000272894	4.90497e-05	-0.0728531
CYB5B|O43169	2.47027	0.198553	0.117553	0.0389506
CYB5R1|Q9UHQ9	4.0045	0.0930785	0.0466913	0.0492419
CYB5R2|Q6BCY4	6.69026	0.0262575	0.0103829	-0.169498
CYB5R3|P00387	9.57969	0.00713957	0.00224083	-0.0618312
CYB5R4|Q7L1T6	0.338587	0.666649	0.561351	-0.0153468
CYBA|P13498	14.5448	0.000835402	0.00018155	-0.192151
CYBB|P04839	22.4351	3.21915e-05	4.04322e-06	-0.227536
CYBC1|Q9BQA9	0.110806	0.81056	0.73957	0.00667403
CYBRD1|Q53TN4	1.79003	0.281935	0.182398	-0.0740876
CYC1|P08574	30.9257	1.26157e-06	8.25928e-08	0.138907
CYCS|P00004	0.508624	0.591722	0.477245	0.119455
CYCS|P99999	47.3269	3.60473e-09	7.06739e-11	0.19321
CYFIP1|Q7L576	14.6898	0.00078511	0.000168309	-0.0583617
CYFIP2|Q96F07	22.7608	2.83702e-05	3.47056e-06	0.0787087
CYGB|Q8WWM9	9.78362	0.00652657	0.00201556	-0.0760204
CYHR1|Q6ZMK1	3.86405	0.0999068	0.0507152	0.0405791
CYLD|Q9NQC7	6.89946	0.0239044	0.00927012	0.04788
CYP20A1|Q6UW02	0.208551	0.738488	0.648389	0.0379261
CYP27A1|Q02318	3.22714	0.136815	0.0738922	-0.0420944
CYP2J2|P51589	5.77916	0.0411404	0.0176169	-0.0918013
CYP2U1|Q7Z449	1.6217	0.307796	0.204325	-0.0299408
CYP46A1|Q9Y6A2	23.9415	1.78426e-05	2.00001e-06	0.120918
CYP4F11|Q9HBI6	29.8559	1.89477e-06	1.33542e-07	-0.192898
CYP4V2|Q6ZWL3	6.23267	0.0335675	0.0137918	0.107457
CYP4X1|Q8N118	2.45197	0.200223	0.118913	0.0431543
CYP51A1|Q16850	0.132351	0.792375	0.716381	-0.0153769
CYP7B1|O75881	0.296828	0.688198	0.586467	-0.013473
CYR61|O00622	1.27885	0.371572	0.259979	-0.0739338
CYSTM1|Q9H1C7	3.15085	0.141786	0.0773643	0.0344493
CYTH1|Q15438	3.69573	0.108231	0.0559314	-0.0206491
CYTH2|Q99418	50.8985	1.10491e-09	1.62487e-11	0.13258
CYTH3|O43739	13.4677	0.00130472	0.000309124	0.0494093
CZIB|Q9NWV4	46.1688	5.073e-09	1.14391e-10	-0.154145
D2HGDH|Q8N465	11.9015	0.00256449	0.000680232	0.138519
DAAM1|Q9Y4D1	4.50854	0.0728048	0.0349193	-0.0274531
DAAM2|Q86T65	5.89249	0.0381078	0.0160651	-0.108469
DAB1|O75553	1.63914	0.305064	0.20198	0.0296272
DAB2|P98082	0.131577	0.793173	0.717226	-0.0118435
DAB2IP|Q5VWQ8	4.25177	0.0824012	0.0404646	0.0403749
DACT3|Q96B18	10.1905	0.00545015	0.00163386	0.0600769
DAD1|P61803	0.300956	0.685772	0.583878	-0.0144142
DAG1|Q14118	11.3351	0.00327427	0.00090738	-0.0586385
DAGLA|Q9Y4D2	24.2054	1.61917e-05	1.7691e-06	0.111321
DAGLB|Q8NCG7	3.48748	0.119777	0.063255	-0.0318184
DAP|P51397	2.1692	0.231781	0.142326	-0.041857
DAP3|P51398	11.3757	0.00321864	0.000888807	0.0998185
DAPK1|P53355	9.32888	0.00799375	0.00255361	-0.0481254
DAPK2|Q9UIK4	3.47678	0.121224	0.0641641	-0.0634463
DAPK3|O43293	0.918415	0.45546	0.339015	-0.0127492
DARS|P14868	8.83572	0.00996583	0.00330566	-0.032613
DARS2|Q6PI48	13.9707	0.00106249	0.000240507	0.0708217
DAXX|Q9UER7	5.94434	0.0374872	0.0157585	-0.0690758
DAZAP1|Q96EP5	1.47222	0.333851	0.226385	0.018703
DAZAP2|Q15038	8.46578	0.0118293	0.00403073	-0.0901149
DBI|P07108	59.4901	6.67012e-11	5.1721e-13	-0.297859
DBN1|Q16643	23.3407	2.27459e-05	2.64625e-06	0.106178
DBNDD1|Q9H9R9	29.0111	2.55691e-06	1.95528e-07	0.140963
DBNL|Q9UJU6	39.4446	5.4778e-08	1.96915e-09	0.117291
DBR1|Q9UK59	0.0185061	0.923097	0.891925	-0.0022219
DBT|P11182	50.7113	1.1668e-09	1.75401e-11	0.171985
DCAF1|Q9Y4B6	6.10937	0.0345524	0.0142576	-0.0424881
DCAF10|Q5QP82	0.118107	0.803817	0.731491	-0.00854019
DCAF11|Q8TEB1	3.89278	0.0983766	0.0498313	0.0360319
DCAF13|Q9NV06	0.510601	0.59044	0.475954	0.0152318
DCAF5|Q96JK2	0.635247	0.544083	0.427739	-0.0332135
DCAF6|Q58WW2	3.30046	0.131701	0.0707137	0.0366883
DCAF7|P61962	0.196728	0.746197	0.65784	-0.00503881
DCAF8|Q5TAQ9	3.33714	0.129263	0.0691795	0.0342683
DCAKD|Q8WVC6	9.13849	0.00871252	0.00282065	-0.0494402
DCBLD2|Q96PD2	0.601879	0.554929	0.439209	-0.0210567
DCC|P43146	7.92303	0.0150087	0.0053544	0.0509954
DCD|P81605	0.242375	0.718305	0.623236	-0.020401
DCHS1|Q96JQ0	0.0835239	0.835919	0.772906	-0.00942212
DCK|P27707	1.258	0.375084	0.263335	-0.0214168
DCLK1|O15075	74.2344	6.59461e-13	1.82366e-15	0.18528
DCLK2|Q8N568	2.90048	0.16035	0.0900615	0.0299534
DCN|P07585	3.18323	0.139631	0.0758694	-0.18529
DCP1A|Q9NPI6	1.99165	0.254396	0.159677	0.0285423
DCP1B|Q8IZD4	0.00203485	0.973823	0.964064	-0.000773515
DCP2|Q8IU60	0.201442	0.742897	0.654031	-0.00871323
DCPS|Q96C86	15.743	0.000498844	0.000100149	-0.079223
DCTD|P32321	33.7007	4.55021e-07	2.40398e-08	-0.136551
DCTN1|Q14203	0.00803353	0.948612	0.928668	0.000790954
DCTN2|Q13561	5.28571	0.0502516	0.0225037	0.0291343
DCTN3|O75935	0.553786	0.572809	0.457623	0.00660397
DCTN4|Q9UJW0	0.924969	0.453977	0.337301	0.00929247
DCTN5|Q9BTE1	0.481064	0.602453	0.488722	0.00579088
DCTN6|O00399	7.20198	0.0208656	0.00787434	0.0394723
DCTPP1|Q9H773	0.431701	0.623843	0.512054	0.0303198
DCUN1D1|Q96GG9	8.04286	0.0141867	0.00502407	0.0239003
DCUN1D2|Q6PH85	11.8703	0.0026227	0.000698336	-0.089287
DCUN1D3|Q8IWE4	2.54582	0.191526	0.11212	0.0219866
DCUN1D4|Q92564	0.146091	0.782059	0.702746	-0.0096752
DCUN1D5|Q9BTE7	0.770484	0.498149	0.3811	0.0516846
DCX|O43602	24.152	1.64833e-05	1.81353e-06	0.118916
DCXR|Q7Z4W1	0.218607	0.73243	0.640597	-0.0123622
DDA1|Q9BW61	5.99569	0.0363774	0.0151771	0.057491
DDAH1|O94760	5.65749	0.0424537	0.0182949	-0.0323475
DDAH2|O95865	58.173	1.02453e-10	8.70515e-13	-0.242578
DDB1|Q16531	0.0285029	0.904834	0.866098	0.00141818
DDB2|Q92466	6.98164	0.0239518	0.00929646	-0.109015
DDHD1|Q8NEL9	36.2026	1.76883e-07	8.0156e-09	0.112334
DDHD2|O94830	5.18569	0.0527583	0.0238005	0.0227719
DDI2|Q5TDH0	5.74444	0.0407938	0.0174345	0.0278313
DDN|O94850	0.982309	0.439729	0.322804	0.0547504
DDO|Q99489	1.73753	0.289839	0.188975	-0.0346631
DDOST|P39656	0.146535	0.781712	0.702264	0.00548046
DDR1|Q08345	12.624	0.00186643	0.000472096	-0.0824022
DDR2|Q16832	0.0846564	0.834588	0.771403	-0.0098379
DDRGK1|Q96HY6	5.81428	0.0394934	0.0167739	-0.0455993
DDT|P30046	2.89806	0.160556	0.0901948	-0.0420515
DDX1|Q92499	8.20022	0.0132258	0.00462181	-0.0304466
DDX10|Q13206	3.07322	0.147426	0.0812129	0.0394165
DDX17|Q92841	5.99978	0.036305	0.0151429	-0.0426243
DDX18|Q9NVP1	0.0132372	0.933184	0.908515	-0.00166834
DDX19A|Q9NUU7	4.31276	0.0800011	0.0390681	-0.0198195
DDX19B|Q9UMR2	3.04026	0.149717	0.082752	-0.0424933
DDX20|Q9UHI6	2.68851	0.177921	0.1026	0.033752
DDX21|Q9NR30	0.663277	0.532839	0.416346	-0.01417
DDX23|Q9BUQ8	20.659	6.5603e-05	9.34836e-06	-0.0672403
DDX24|Q9GZR7	2.7555	0.172088	0.0984418	-0.0361366
DDX25|Q9UHL0	2.22279	0.225645	0.137579	0.0317592
DDX27|Q96GQ7	0.00639013	0.953926	0.936365	0.00147945
[truncated: 7,182 more rows]
