# Supplementary material for: Large‐scale deep proteomic analysis in Alzheimer's disease brain regions across race and ethnicity
Source: Alzheimers Dement. 2024 Nov 13;20(12):8878–97. doi: 10.1002/alz.14360 (PMC11667503; doi:10.1002/alz.14360)
Supplement: Supplementary file 10 — Supporting Information [file ALZ-20-8878-s001.xlsx]

## Sheet: Sheet1
Table S6. Anova results comparing AD and Controls in White individuals
GENE|UNIPROT	F-Value	FDR (BH)	Control-AD	diff Control-AD
NA|A6NIZ1	0.416506	0.644002	0.519271	-0.0120175
NA|A6NNZ2	0.12877	0.808792	0.719902	0.00731159
NA|O00370	0.196485	0.762485	0.657913	0.0109599
NA|P00761	0.443819	0.63148	0.505665	-0.0102804
NA|P02534	1.4844	0.342516	0.224071	-0.0342416
NA|Q6ZSR9	3.69151	0.115234	0.0553952	-0.0265306
NA|Q7M135	0.105924	0.826331	0.745138	0.0172099
A1BG|P04217	1.61605	0.320272	0.204374	-0.0421789
A2M|P01023	4.79571	0.0674464	0.0291019	-0.0783984
AAAS|Q9NRG9	2.76053	0.179963	0.0973919	-0.0155778
AACS|Q86V21	3.64925	0.117442	0.0568021	0.03047
AADAT|Q8N5Z0	32.1856	5.08494e-07	2.67541e-08	0.110753
AAGAB|Q6PD74	1.11593	0.420103	0.291427	-0.00907659
AAK1|Q2M2I8	39.3249	2.74281e-08	9.23233e-10	0.0813132
AAMDC|Q9H7C9	3.29693	0.139149	0.0701506	-0.0466413
AAMP|Q13685	76.2985	1.34602e-14	6.59812e-17	-0.087976
AAR2|Q9Y312	1.97799	0.266276	0.160375	-0.0150515
AARS|P49588	1.87922	0.279969	0.171184	-0.00966743
AARS2|Q5JTZ9	9.58993	0.00760019	0.00209295	0.0484131
AARSD1|Q9BTE6	0.00988617	0.949604	0.920847	0.0014985
AASDHPPT|Q9NRN7	0.582629	0.573563	0.445729	0.00583345
AASS|Q9UDR5	5.10348	0.0585693	0.0244103	-0.0434825
AATF|Q9NY61	0.963304	0.457394	0.326952	-0.0159716
AATK|Q6ZMQ8	22.1922	3.23995e-05	3.39813e-06	0.0590099
ABAT|P80404	0.631688	0.556272	0.427204	0.0137666
ABCA1|O95477	0.235298	0.738632	0.627917	0.0102652
ABCA2|Q9BZC7	1.8588	0.282737	0.173523	0.0229058
ABCA3|Q99758	13.649	0.00125418	0.000250699	-0.0402219
ABCA5|Q8WWZ7	8.56728	0.0120141	0.003616	0.0385656
ABCA7|Q8IZY2	1.51023	0.337687	0.219865	0.0219296
ABCA8|O94911	3.76883	0.111099	0.0529112	-0.0557935
ABCB1|P08183	7.34881	0.02097	0.00699684	0.0377717
ABCB10|Q9NRK6	2.72929	0.182717	0.0993	0.0186051
ABCB11|O95342	5.04246	0.0602796	0.0253076	0.0475345
ABCB6|Q9NP58	0.0102487	0.948761	0.919414	0.00125631
ABCB7|O75027	0.894556	0.474212	0.344811	0.0190785
ABCB8|Q9NUT2	13.7997	0.00117012	0.000231984	0.0772374
ABCB9|Q9NP78	11.2738	0.00356273	0.000860663	0.0587144
ABCC1|P33527	1.97825	0.266272	0.160343	0.0157342
ABCC4|O15439	8.45425	0.0126666	0.00384274	-0.0557334
ABCC5|O15440	5.8737	0.0409506	0.0158093	-0.0370874
ABCC8|Q09428	27.0635	4.21055e-06	3.13727e-07	0.0745519
ABCC9|O60706	1.91069	0.275727	0.16775	-0.0287091
ABCD1|P33897	1.12039	0.41932	0.290692	-0.0229027
ABCD2|Q9UBJ2	5.12716	0.057937	0.0240836	0.0349834
ABCD3|P28288	0.916259	0.468439	0.339032	0.00832104
ABCD4|O14678	2.53341	0.201676	0.112394	-0.0417799
ABCE1|P61221	3.0362	0.157215	0.082187	0.0114748
ABCF1|Q8NE71	1.81167	0.28973	0.179063	-0.00839111
ABCF2|Q9UG63	12.2468	0.00231932	0.000517932	-0.027346
ABCF3|Q9NUQ8	0.0850264	0.845033	0.770748	-0.00309994
ABCG1|P45844	2.8662	0.170895	0.0912929	-0.0388318
ABCG2|Q9UNQ0	3.10995	0.151721	0.0785711	0.0293471
ABCG4|Q9H172	0.832982	0.491041	0.362076	0.0146134
ABHD10|Q9NUJ1	9.28807	0.00866209	0.00245803	0.0454292
ABHD11|Q8NFV4	9.41997	0.00818384	0.00229112	0.0599761
ABHD12|Q8N2K0	33.9697	2.4291e-07	1.14575e-08	0.0607667
ABHD13|Q7L211	0.0191486	0.927858	0.890031	0.00312346
ABHD14A|Q9BUJ0	2.63413	0.191357	0.105434	-0.0252881
ABHD14B|Q96IU4	44.7777	2.96161e-09	7.38789e-11	-0.140508
ABHD16A|O95870	21.2738	4.73767e-05	5.35181e-06	0.0433645
ABHD17A|Q96GS6	2.47326	0.207687	0.11658	0.0126166
ABHD17B|Q5VST6	3.76577	0.111224	0.0530073	-0.0288166
ABHD17C|Q6PCB6	0.0581312	0.870354	0.809597	0.00209282
ABHD4|Q8TB40	6.44496	0.0316224	0.011526	-0.040324
ABHD5|Q8WTS1	7.13807e-05	0.995617	0.993263	0.000107225
ABHD6|Q9BV23	2.50719	0.203919	0.11411	0.0155505
ABI1|Q8IZP0	0.0801346	0.84903	0.77726	0.00313889
ABI2|Q9NYB9	22.9791	2.32086e-05	2.30569e-06	0.0705736
ABI3|Q9P2A4	3.29491	0.139263	0.0702457	0.0318947
ABI3BP|Q7Z7G0	10.035	0.00619742	0.00165265	-0.180587
ABL1|P00519	0.612897	0.563181	0.434165	0.00915073
ABL2|P42684	2.74971	0.180849	0.0980484	0.0153342
ABLIM1|O14639	8.06317	0.0150953	0.00474564	-0.0416594
ABLIM2|Q6H8Q1	10.4508	0.00514062	0.00132659	0.0561506
ABLIM3|O94929	3.98809	0.099466	0.0464933	-0.0276836
ABR|Q12979	39.5704	2.49052e-08	8.23298e-10	0.0735628
ABRACL|Q9P1F3	38.0184	4.61862e-08	1.70054e-09	0.100178
ABRAXAS1|Q6UWZ7	6.10072	0.0368444	0.0139511	0.142829
ABRAXAS2|Q15018	2.99013	0.16094	0.0845373	0.0113261
ABTB2|Q8N961	0.58654	0.572702	0.444437	0.0179307
ACAA1|P09110	3.47799	0.127469	0.0629151	-0.020097
ACAA2|P42765	16.9704	0.000296814	4.6074e-05	0.0603543
ACACA|Q13085	3.82621	0.107885	0.0511455	0.0152686
ACACB|O00763	16.4881	0.000384423	6.21023e-05	-0.211847
ACAD10|Q6JQN1	3.96884	0.100434	0.0470223	0.0261205
ACAD11|Q709F0	0.138099	0.802127	0.710373	-0.00664687
ACAD8|Q9UKU7	3.61112	0.119654	0.0581063	-0.03685
ACAD9|Q9H845	7.47562	0.0197551	0.00652909	0.0496863
ACADL|P28330	1.54029	0.332589	0.21535	-0.0477712
ACADM|P11310	0.831978	0.491147	0.362245	-0.0195351
ACADS|P16219	0.148433	0.795078	0.700241	0.0116105
ACADSB|P45954	12.2928	0.00227234	0.000505706	0.066372
ACADVL|P49748	1.44558	0.349424	0.229942	0.0222776
ACAN|P16112	6.56702	0.0299047	0.01075	-0.0754634
ACAP2|Q15057	5.37923	0.0515993	0.0208758	0.0168108
ACAP3|Q96P50	24.546	1.2159e-05	1.06888e-06	0.0473986
ACAT1|P24752	0.876893	0.47888	0.349613	0.0121946
ACAT2|Q9BWD1	30.5525	9.90771e-07	5.83886e-08	-0.0727248
ACBD3|Q9H3P7	0.8316	0.491201	0.362354	0.00730786
ACBD5|Q5T8D3	4.89062	0.0644804	0.0275622	-0.0188442
ACBD6|Q9BR61	0.260491	0.723042	0.610062	0.00465674
ACBD7|Q8N6N7	3.89244	0.104349	0.0491851	0.0599339
ACE|P12821	5.46882	0.0496006	0.0198456	-0.0511322
ACHE|P22303	2.19254	0.239627	0.13973	0.0499429
ACIN1|Q9UKV3	13.3836	0.00140822	0.000287455	-0.032172
ACLY|P53396	0.0626165	0.866737	0.802534	-0.00247069
ACO1|P21399	0.0499338	0.878982	0.823291	-0.00231794
ACO2|Q99798	23.0091	2.29943e-05	2.27188e-06	0.0775843
ACOT1|Q86TX2	0.0983046	0.833279	0.754036	-0.0108168
ACOT11|Q8WXI4	4.66899	0.0716737	0.0313006	0.0445555
ACOT13|Q9NPJ3	24.1541	1.42198e-05	1.29496e-06	0.0743973
ACOT2|P49753	0.0857635	0.844412	0.769793	0.00963192
ACOT7|O00154	19.9421	8.35782e-05	1.03725e-05	0.0495733
ACOT7L|Q6ZUV0	2.7089	0.184969	0.100766	0.0286173
ACOT8|O14734	1.15884	0.40973	0.282348	-0.0150466
ACOT9|Q9Y305	4.88617	0.0646117	0.0276324	-0.0282075
ACOX1|Q15067	17.4845	0.000239039	3.55433e-05	0.063965
ACOX2|Q99424	2.31787	0.224428	0.128691	-0.0238093
ACOX3|O15254	3.42952	0.130593	0.0647699	-0.0286445
ACP1|P24666	0.460292	0.623959	0.497876	-0.0118392
ACP2|P11117	1.68734	0.30895	0.194692	0.0157633
ACP6|Q9NPH0	0.0585368	0.870075	0.808953	-0.00717536
ACSBG1|Q96GR2	0.614886	0.562445	0.433414	-0.0139806
ACSF2|Q96CM8	1.94333	0.270996	0.164074	-0.0200356
ACSF3|Q4G176	0.521119	0.597343	0.470782	0.0152024
ACSL1|P33121	13.033	0.0016328	0.000344524	-0.0318578
ACSL3|O95573	6.29369	0.0337111	0.0125076	0.0224199
ACSL4|O60488	11.8837	0.00271254	0.000625718	0.0351079
ACSL5|Q9ULC5	1.39545	0.359526	0.238235	0.0230922
ACSL6|Q9UKU0	6.89636	0.0257275	0.00896538	0.0401314
ACSM5|Q6NUN0	11.8902	0.00281789	0.000654437	-0.0960322
ACSS1|Q9NUB1	3.62393	0.11893	0.0576644	0.0302851
ACSS2|Q9NR19	13.9413	0.00109632	0.000215682	-0.0364931
ACSS3|Q9H6R3	14.7424	0.000775069	0.000143025	-0.0608331
ACTA1|P68133	0.210606	0.753393	0.64654	-0.00622172
ACTA2|P62736	0.00732171	0.956542	0.931853	0.00378982
ACTB|P60709	0.114281	0.820198	0.735498	0.00229658
ACTBL2|Q562R1	0.189891	0.766626	0.66324	-0.00441594
ACTG1|P63261	2.232	0.23421	0.135959	0.0127938
ACTL6A|O96019	20.6053	6.30843e-05	7.47717e-06	-0.0709516
ACTL6B|O94805	0.060514	0.868716	0.80581	0.00318716
ACTN1|P12814	25.862	6.95763e-06	5.62371e-07	0.103982
ACTN2|P35609	27.0753	4.19265e-06	3.11937e-07	0.151156
ACTN3|Q08043	21.7007	3.98706e-05	4.36491e-06	0.0992707
ACTN4|O43707	49.103	5.0688e-10	1.02302e-11	0.0809533
ACTR10|Q9NZ32	3.05323	0.156109	0.0813365	0.0135203
ACTR1A|P61163	0.0190616	0.927858	0.890259	0.00100247
ACTR1B|P42025	10.7201	0.00456068	0.0011511	0.0337091
ACTR2|P61160	0.248493	0.729973	0.61841	0.00424086
ACTR3|P61158	4.80029	0.0672863	0.0290255	-0.0155168
ACTR3B|Q9P1U1	16.2203	0.000409802	6.73628e-05	0.0748321
ACTR5|Q9H9F9	0.277882	0.713405	0.598468	-0.0102092
ACTR6|Q9GZN1	2.1306	0.246647	0.145167	-0.0198739
ACVR1|Q04771	5.47236	0.0495427	0.0198171	-0.0253782
ACVR1B|P36896	28.9072	1.97059e-06	1.28709e-07	-0.0801532
ACVR1C|Q8NER5	1.51252	0.337576	0.219756	0.0304299
ACVR2A|P27037	7.32316	0.021148	0.0071007	-0.0420349
ACY1|Q03154	11.2775	0.00356004	0.000858986	-0.0512806
ACY3|Q96HD9	3.73293	0.113048	0.0540486	-0.0497951
ACYP1|P07311	3.48218	0.127233	0.0627574	-0.0294818
ACYP2|P14621	1.56061	0.329597	0.212299	-0.0330938
ADA|P00813	0.151061	0.793305	0.697729	-0.0108142
ADAL|Q6DHV7	3.69488	0.115173	0.0553535	0.0257926
ADAM10|O14672	6.04429	0.0377336	0.01437	-0.0736332
ADAM11|O75078	68.6406	2.40939e-13	1.75849e-15	0.107463
ADAM15|Q13444	0.065029	0.863828	0.79885	0.00389024
ADAM17|P78536	37.6146	5.51557e-08	2.05482e-09	-0.0699892
ADAM22|Q9P0K1	3.57593	0.121562	0.0593378	0.0252674
ADAM23|O75077	6.33991	0.0330063	0.0121908	0.0429969
ADAM9|Q13443	2.0491	0.257169	0.153069	0.0114129
ADAMTS1|Q9UHI8	14.2807	0.00100351	0.000195783	-0.143858
ADAMTS17|Q8TE56	0.909675	0.470167	0.340852	-0.0288733
ADAP1|O75689	11.1217	0.00381981	0.000932066	0.0283351
ADAR|P55265	0.337404	0.681377	0.561655	0.00576382
ADARB1|P78563	0.917117	0.468343	0.338809	-0.0118088
ADCK1|Q86TW2	10.2399	0.00565063	0.00148283	0.0483207
ADCK5|Q3MIX3	5.64722	0.0456757	0.0179483	0.0295689
ADCY1|Q08828	23.655	1.74927e-05	1.65399e-06	0.0782776
ADCY2|Q08462	4.48829	0.0781404	0.0347376	0.0332779
ADCY3|O60266	1.54082	0.332589	0.215215	0.0191671
ADCY5|O95622	4.37779	0.082457	0.0370338	0.0260843
ADCY6|O43306	0.619052	0.56107	0.431865	0.00935489
ADCY7|P51828	4.17239	0.0914492	0.0418993	0.0632205
ADCY8|P40145	6.2617	0.034185	0.0127319	-0.0294681
ADCY9|O60503	5.9532	0.0394539	0.0151197	0.0316598
ADCYAP1|P18509	8.43873	0.0127948	0.0038914	0.0836121
ADCYAP1R1|P41586	66.3202	5.82256e-13	4.82042e-15	-0.170093
ADD1|P35611	0.320116	0.690214	0.571852	-0.00651617
ADD2|P35612	14.3439	0.000918015	0.000175403	0.054672
ADD3|Q9UEY8	29.7997	1.35538e-06	8.37838e-08	-0.0817529
ADGRA1|Q86SQ6	18.1403	0.000181759	2.55522e-05	0.0825987
ADGRA2|Q96PE1	0.534566	0.592237	0.465274	-0.0154053
ADGRB1|O14514	14.6683	0.000801262	0.000148551	0.0678775
ADGRB2|O60241	21.8005	3.8007e-05	4.12364e-06	0.0710188
ADGRB3|O60242	0.0125258	0.942143	0.910943	0.0015485
ADGRF5|Q8IZF2	2.58934	0.196303	0.108758	0.0420263
ADGRG1|Q9Y653	79.7943	3.59078e-15	1.48638e-17	-0.200784
ADGRL1|O94910	17.6889	0.000219513	3.20661e-05	0.0625074
ADGRL2|O95490	0.87565	0.479212	0.349955	0.01229
ADGRL3|Q9HAR2	0.00730058	0.956542	0.931951	-0.00122337
ADH1B|P00325	2.01804	0.261158	0.156211	-0.0765124
ADH1C|P00326	2.03226	0.259614	0.15509	0.0447446
ADH5|P11766	43.7795	4.40081e-09	1.16971e-10	-0.111413
ADHFE1|Q8IWW8	7.89453	0.0162793	0.00519945	-0.0759141
ADI1|Q9BV57	5.36693	0.0519376	0.021024	0.0577516
ADIPOR1|Q96A54	0.0489003	0.880039	0.825109	0.00443211
ADIRF|Q15847	38.7669	3.39455e-08	1.19807e-09	-0.266281
ADK|P55263	5.34584	0.052442	0.0212738	-0.020727
ADNP|Q9H2P0	4.93853	0.0630624	0.0268202	-0.0215398
ADO|Q96SZ5	10.2539	0.00562074	0.00147192	0.035942
ADORA1|P30542	25.4227	8.36202e-06	6.96615e-07	0.0844346
ADPGK|Q9BRR6	10.5684	0.00487149	0.0012468	-0.0384042
ADPRH|P54922	6.08154	0.0372369	0.0141322	-0.0393871
ADPRHL1|Q8NDY3	5.40909	0.0509003	0.0205265	-0.0576987
ADPRHL2|Q9NX46	14.2285	0.000963608	0.000186109	-0.0267608
ADRA1B|P35368	7.33295	0.021148	0.00709969	0.0789127
ADRA2A|P08913	6.97833e-05	0.995617	0.993339	0.000159255
ADRB1|P08588	0.617423	0.561695	0.43259	-0.015533
ADRM1|Q16186	1.68209	0.309891	0.195387	0.00962149
ADSL|P30566	21.0385	5.24802e-05	6.01407e-06	-0.0549129
ADSS|P30520	9.24049	0.00884407	0.00252123	0.0314677
ADSSL1|Q8N142	0.801958	0.500318	0.371042	0.0209722
AEBP1|Q8IUX7	4.90327	0.0640867	0.0273662	-0.0726217
AES|Q08117	10.9646	0.00410855	0.0010155	0.057474
AFAP1|Q8N556	5.1775	0.0565993	0.0234042	0.0386342
AFAP1L2|Q8N4X5	2.95243	0.164097	0.0865149	0.0219039
AFDN|P55196	0.152188	0.792666	0.696658	0.00382316
AFF4|Q9UHB7	2.8752	0.170144	0.0907664	-0.025977
AFG1L|Q8WV93	17.1336	0.000277412	4.24277e-05	0.0528266
AFG3L2|Q9Y4W6	14.7476	0.000773922	0.000142645	0.0608433
AFM|P43652	2.35453	0.220187	0.125708	0.0470559
AFTPH|Q6ULP2	2.20191	0.237945	0.13862	0.0103887
AGA|P20933	4.56766	0.0751995	0.0332172	-0.0573669
AGAP1|Q9UPQ3	0.971656	0.455246	0.324857	-0.00910095
AGAP2|Q99490	24.0015	1.51072e-05	1.39552e-06	0.0767679
AGAP3|Q96P47	1.20473	0.400134	0.273032	0.0116422
AGBL4|Q5VU57	9.61499	0.00751521	0.00206627	0.0451708
AGFG1|P52594	14.6753	0.00079931	0.00014802	0.0287486
AGFG2|O95081	17.9399	0.000198042	2.82609e-05	-0.0466982
AGK|Q53H12	24.1757	1.40868e-05	1.28132e-06	0.0871283
AGL|P35573	0.908442	0.470303	0.341098	0.0156369
AGMAT|Q9BSE5	4.42261	0.0810411	0.0362743	0.0690348
AGO1|Q9UL18	8.66405	0.0114926	0.00343277	-0.0191205
AGO2|Q9UKV8	4.86804	0.0651403	0.0279206	-0.0202414
AGO3|Q9H9G7	0.45615	0.625791	0.499815	-0.00748031
AGPAT1|Q99943	81.2833	2.07997e-15	7.93017e-18	0.0964903
AGPAT3|Q9NRZ7	6.96144	0.0250192	0.00865042	0.0207499
AGPAT4|Q9NRZ5	1.1503	0.411596	0.284127	0.013956
AGPAT5|Q9NUQ2	3.33168	0.136943	0.0686955	0.017186
AGPS|O00116	0.0857138	0.844412	0.769849	-0.00233429
AGRN|O00468	38.547	3.69372e-08	1.32781e-09	-0.0833059
AGT|P01019	8.01226	0.0154527	0.0048782	-0.0782505
AGTPBP1|Q9UPW5	0.382288	0.659581	0.53673	0.00412894
AGTRAP|Q6RW13	0.624888	0.558754	0.429717	0.0188797
AHCTF1|Q8WYP5	6.36242	0.0326797	0.0120395	-0.0249037
AHCY|P23526	11.8972	0.00269819	0.000621347	-0.0256608
AHCYL1|O43865	6.69182	0.0282386	0.0100343	0.0372041
AHCYL2|Q96HN2	0.321493	0.689908	0.571027	0.00740553
AHDC1|Q5TGY3	4.13197	0.0933856	0.0429492	0.0550426
AHNAK|Q09666	37.4289	5.94788e-08	2.24179e-09	-0.163299
AHNAK2|Q8IVF2	2.78805	0.177526	0.095744	0.0338437
AHSA1|O95433	1.37834	0.362931	0.241076	-0.0137698
AHSG|P02765	0.916292	0.468439	0.339023	-0.0480189
AHSP|Q9NZD4	7.57973	0.01885	0.00616913	0.131042
AIDA|Q96BJ3	18.1396	0.000181759	2.55611e-05	-0.0389658
AIF1|P55008	1.33746	0.371356	0.248166	-0.0298296
AIF1L|Q9BQI0	2.87773	0.169947	0.0905829	-0.0622915
AIFM1|O95831	13.5507	0.00131158	0.000263719	0.0541885
AIFM2|Q9BRQ8	4.4122	0.0810976	0.0363261	-0.0386908
AIFM3|Q96NN9	2.92389	0.166274	0.0880453	-0.0290608
AIG1|Q9NVV5	0.655077	0.548582	0.418876	-0.0231704
AIMP1|Q12904	5.12531	0.0579791	0.0241089	0.0159483
AIMP2|Q13155	0.230666	0.740985	0.63129	-0.00630321
AIP|O00170	35.1982	1.48896e-07	6.40673e-09	-0.046007
AJAP1|Q9UKB5	3.82179	0.10814	0.0512898	0.0320421
AJM1|C9J069	8.6016	0.011833	0.00354991	0.0485826
AK1|P00568	51.0495	2.28564e-10	4.23266e-12	-0.108756
AK2|P54819	0.466759	0.621129	0.494874	0.00891356
AK3|Q9UIJ7	2.53947	0.200832	0.111814	-0.0279809
AK4|P27144	3.58049	0.121286	0.0591766	-0.0234206
AK5|Q9Y6K8	2.20556	0.237519	0.138294	0.0261219
AK6|Q9Y3D8	0.988487	0.450826	0.320749	-0.0179703
AKAIN1|P0CW23	1.90581	0.276591	0.168515	0.0362396
AKAP1|Q92667	3.54204	0.123441	0.0605504	0.0207387
AKAP10|O43572	0.000438899	0.989331	0.983296	-0.000229102
AKAP11|Q9UKA4	0.0932588	0.838311	0.760233	-0.0035998
AKAP12|Q02952	15.9571	0.000458916	7.69919e-05	-0.0529653
AKAP13|Q12802	1.42131	0.354285	0.233913	-0.0161546
AKAP17A|Q02040	0.203935	0.7579	0.651811	-0.00654561
AKAP2|Q9Y2D5	15.8178	0.000485994	8.26402e-05	0.0455048
AKAP5|P24588	8.73338	0.0111459	0.00330734	0.0762059
AKAP6|Q13023	15.2257	0.000627439	0.000111818	0.0360175
AKAP7|Q9P0M2	0.30885	0.69598	0.578694	-0.0131939
AKAP8|O43823	18.8522	0.000134072	1.79203e-05	-0.0732839
AKAP8L|Q9ULX6	28.6088	2.23654e-06	1.48615e-07	-0.0643739
AKAP9|Q99996	0.00196756	0.977095	0.964642	-0.000311079
AKR1A1|P14550	17.4558	0.000241638	3.60615e-05	-0.0711413
AKR1B1|P15121	39.5667	2.49052e-08	8.24748e-10	-0.0601122
AKR1B15|C9JRZ8	8.9405	0.0101686	0.00296418	-0.0450864
AKR1C1|Q04828	16.525	0.000360954	5.77213e-05	-0.111678
AKR1C2|P52895	8.90852	0.0103854	0.00304094	-0.0902754
AKR1C3|P42330	1.00014	0.447521	0.317876	-0.0241024
AKR7A2|O43488	23.8349	1.62014e-05	1.51425e-06	-0.0655051
AKR7A3|O95154	3.15827	0.148514	0.0762956	-0.0370819
AKT1|P31749	1.55713	0.330053	0.212809	-0.00931017
AKT1S1|Q96B36	6.82996	0.0264941	0.00929889	0.0361291
AKT2|P31751	10.2159	0.00570594	0.00150232	-0.0353514
AKT3|Q9Y243	14.3116	0.000930702	0.000178334	0.0280416
AKTIP|Q9H8T0	3.13418	0.150035	0.0774362	0.0194303
ALAD|P13716	16.07	0.000437636	7.27009e-05	-0.0802089
ALB|P02768	0.918873	0.467842	0.338344	-0.0452343
ALB|P02769	0.312193	0.694136	0.576684	0.0293381
ALCAM|Q13740	7.67634	0.01804	0.00585327	-0.0429021
ALDH16A1|Q8IZ83	6.56854	0.0298964	0.010741	-0.0467743
ALDH18A1|P54886	0.404129	0.649492	0.525325	-0.00946758
ALDH1A1|P00352	10.6968	0.00460898	0.0011653	0.0894261
ALDH1A2|O94788	0.148536	0.795064	0.700142	0.0275575
ALDH1A3|P47895	3.70121	0.114699	0.0550753	0.048361
ALDH1B1|P30837	1.58208	0.325992	0.209188	0.0562614
ALDH1L1|O75891	44.2965	3.57062e-09	9.21825e-11	-0.160418
ALDH1L2|Q3SY69	6.62411	0.0291629	0.0104389	-0.0588735
ALDH2|P05091	8.29231	0.0136404	0.00419316	0.0437783
ALDH3A2|P51648	33.5105	2.93883e-07	1.4246e-08	-0.0687024
ALDH3B1|P43353	1.76038	0.297827	0.185769	-0.0356682
ALDH4A1|P30038	1.16028	0.409363	0.28205	0.0247326
ALDH5A1|P51649	14.9428	0.000707931	0.000129093	0.0604416
ALDH6A1|Q02252	1.25337	0.389506	0.263574	0.0144598
ALDH7A1|P49419	0.00551925	0.961796	0.940815	0.00171346
ALDH9A1|P49189	26.6594	4.9909e-06	3.81657e-07	-0.097876
ALDOA|P00883	0.0503546	0.878525	0.822563	0.00614763
ALDOA|P04075	2.06234	0.255519	0.151752	0.0131634
ALDOB|P05062	0.879876	0.478448	0.348985	0.0535773
ALDOC|P09972	0.0192933	0.92778	0.889598	-0.00161803
ALG1|Q9BT22	2.42452	0.212994	0.120233	-0.0258787
ALG10|Q5BKT4	3.1476	0.149789	0.0772607	0.0423025
ALG11|Q2TAA5	2.65591	0.189614	0.103945	-0.0176649
ALG12|Q9BV10	1.96194	0.268332	0.162081	0.0182105
ALG13|Q9NP73	17.2524	0.000269998	4.11174e-05	-0.0577351
ALG2|Q9H553	1.22905	0.395082	0.268251	0.00941739
ALG5|Q9Y673	2.87344	0.170154	0.0908229	-0.0174786
ALG6|Q9Y672	0.757476	0.514082	0.384721	0.0145335
ALG8|Q9BVK2	1.97442	0.266737	0.160857	0.0380952
ALG9|Q9H6U8	1.85918	0.282718	0.17348	0.0110751
ALK|Q9UM73	5.25199	0.05497	0.0225629	0.0552136
ALKBH4|Q9NXW9	0.165467	0.783497	0.684388	0.00436689
ALKBH5|Q6P6C2	0.117335	0.818023	0.732121	-0.00391883
ALKBH6|Q3KRA9	2.64199	0.190838	0.105002	0.0280922
ALKBH7|Q9BT30	5.11621	0.0583895	0.0243162	0.0489968
ALOX5|P09917	13.5945	0.00128705	0.00025783	-0.0696006
ALOX5AP|P20292	15.9446	0.000461164	7.76143e-05	-0.118306
ALPL|P05186	16.9864	0.000294832	4.57021e-05	0.117786
ALS2|Q96Q42	0.956601	0.459043	0.32863	-0.00924552
ALYREF|Q86V81	0.0459016	0.883492	0.830463	0.00274545
AMACR|Q9UHK6	1.03164	0.440017	0.310383	0.0268881
AMBP|P02760	8.27785	0.0137272	0.00422598	-0.131004
AMD1|P17707	33.6964	2.84466e-07	1.37071e-08	-0.140315
AMDHD2|Q9Y303	6.33133	0.0331282	0.0122489	-0.0281157
AMER2|Q8N7J2	1.8432	0.285081	0.175334	-0.0321159
AMER3|Q8N944	0.204137	0.757856	0.65169	-0.0155535
AMFR|Q9UKV5	6.92692	0.0253725	0.00881682	0.0293492
AMIGO1|Q86WK6	3.45445	0.128966	0.0638086	0.028452
AMIGO2|Q86SJ2	0.280875	0.711912	0.596502	-0.018688
AMN1|Q8IY45	12.6444	0.00194262	0.000421325	0.0361794
AMOT|Q4VCS5	3.45864	0.128756	0.0636488	0.0233258
AMOTL1|Q8IY63	0.461456	0.62374	0.497498	0.0146922
AMOTL2|Q9Y2J4	1.27192	0.385759	0.260333	0.0205823
AMPD2|Q01433	21.2969	4.68828e-05	5.29091e-06	-0.0742633
AMPD3|Q01432	1.32951	0.372898	0.249573	-0.0254282
AMPH|P49418	0.0615621	0.867483	0.80417	-0.00371604
AMT|P48728	0.752354	0.51552	0.386247	-0.0120705
AMZ2|Q86W34	0.794191	0.502528	0.373366	-0.0152141
ANAPC1|Q9H1A4	6.4455	0.0315636	0.0114977	0.0188652
ANAPC10|Q9UM13	0.0617858	0.867416	0.803824	-0.00319537
ANAPC13|Q9BS18	0.243899	0.732906	0.621693	-0.00777043
ANAPC16|Q96DE5	0.00332161	0.970028	0.954072	0.000970254
ANAPC2|Q9UJX6	0.0438913	0.8863	0.834165	-0.00288329
ANAPC4|Q9UJX5	0.107248	0.825651	0.743468	0.00271707
ANAPC5|Q9UJX4	0.0554491	0.8733	0.813958	0.00230708
ANAPC7|Q9UJX3	1.26744	0.386198	0.260915	0.00650222
ANGEL1|Q9UNK9	0.0316839	0.905317	0.858814	0.002664
ANGEL2|Q5VTE6	0.00158662	0.978479	0.968246	0.000465755
ANGPTL4|Q9BY76	0.169561	0.780473	0.680831	0.0161373
ANK1|P16157	0.928144	0.46582	0.335922	-0.0203734
ANK2|Q01484	0.149973	0.794073	0.698765	-0.00521154
ANK3|Q12955	13.9814	0.00107516	0.000211285	0.0321799
ANKFY1|Q9P2R3	33.8731	2.52543e-07	1.19944e-08	-0.0452902
ANKH|Q9HCJ1	3.0635	0.155426	0.0808282	0.0253293
ANKHD1|Q8IWZ3	0.514648	0.600366	0.473556	0.00881565
ANKIB1|Q9P2G1	24.5072	1.23288e-05	1.08938e-06	0.0411216
ANKLE2|Q86XL3	0.0141175	0.93871	0.905479	0.00108692
ANKMY2|Q8IV38	4.94305	0.0629453	0.0267483	0.0261895
ANKRD13A|Q8IZ07	0.255234	0.726177	0.613691	0.00787664
ANKRD13C|Q8N6S4	6.4958	0.0315397	0.011485	-0.0618388
ANKRD13D|Q6ZTN6	23.1219	2.18983e-05	2.14928e-06	0.0331774
ANKRD16|Q6P6B7	7.36356	0.0208311	0.00694142	-0.0437306
ANKRD17|O75179	0.135916	0.803707	0.712568	0.00326825
ANKRD24|Q8TF21	25.0506	9.83067e-06	8.35286e-07	0.0772932
ANKRD27|Q96NW4	2.49712	0.204979	0.114837	0.0230414
ANKRD28|O15084	10.3906	0.00528637	0.00136939	0.026476
ANKRD29|Q8N6D5	2.39311	0.216323	0.122654	-0.024062
ANKRD30B|Q9BXX2	0.506657	0.603797	0.477007	-0.013758
ANKRD34A|Q69YU3	12.1412	0.0024331	0.000547316	0.0456109
ANKRD35|Q8N283	16.152	0.000422828	6.98265e-05	0.0648262
ANKRD36C|Q5JPF3	3.5352	0.124066	0.060979	0.0453101
ANKRD40|Q6AI12	0.194422	0.763455	0.659515	-0.00812157
ANKRD44|Q8N8A2	1.11441	0.420364	0.291756	-0.0168743
ANKRD45|Q5TZF3	3.48415	0.127345	0.0628404	-0.0393401
ANKRD46|Q86W74	0.084002	0.845927	0.772105	0.00346915
ANKRD50|Q9ULJ7	0.0470676	0.88238	0.828361	-0.00310676
ANKRD52|Q8NB46	0.114496	0.820096	0.735317	0.00859742
ANKRD54|Q6NXT1	3.08898	0.153357	0.0795854	-0.0162083
ANKRD63|C9JTQ0	0.230785	0.740993	0.631378	0.0199665
ANKS1A|Q92625	0.725742	0.52442	0.394773	-0.00811827
ANKS1B|Q7Z6G8	10.5928	0.00482347	0.0012309	0.0685328
ANLN|Q9NQW6	2.9858	0.161334	0.0847621	-0.105563
ANO10|Q9NW15	7.24239	0.0219393	0.00741586	-0.0255224
ANO3|Q9BYT9	4.99003	0.0615794	0.0260404	0.0345737
ANO4|Q32M45	0.182212	0.77184	0.669767	-0.00904387
ANO5|Q75V66	0.00951768	0.950823	0.92234	0.00194894
ANO6|Q4KMQ2	72.5662	5.11641e-14	3.23259e-16	-0.191444
ANO8|Q9HCE9	6.33018	0.0331311	0.0122568	0.032471
ANP32A|P39687	3.68456	0.115628	0.0556225	-0.0205023
ANP32B|Q92688	29.5868	1.47914e-06	9.28085e-08	-0.0861462
ANP32E|Q9BTT0	0.433303	0.636269	0.510748	0.0115768
ANPEP|P15144	0.480421	0.614806	0.48863	-0.00994699
ANTXR1|Q9H6X2	2.31135	0.225189	0.129219	-0.0241239
ANTXR2|P58335	4.91538	0.0640867	0.0273706	-0.0505629
ANXA1|P04083	32.3963	4.7065e-07	2.4199e-08	-0.237044
ANXA11|P50995	10.3031	0.00549937	0.00143415	-0.0490859
ANXA2|P07355	20.4971	6.58506e-05	7.86907e-06	-0.209579
ANXA3|P12429	0.0269574	0.912968	0.869666	0.00329752
ANXA4|P09525	38.899	3.23117e-08	1.12633e-09	-0.123167
ANXA5|P08758	42.5438	7.25107e-09	2.06948e-10	-0.197114
ANXA6|P08133	3.81662	0.10837	0.0514364	0.0220444
ANXA7|P20073	7.98857	0.0156144	0.00494116	-0.0236475
AOC3|Q16853	0.620837	0.560442	0.431198	-0.0440327
AP1B1|Q10567	12.488	0.00207958	0.000456918	0.0358626
AP1G1|O43747	6.09962	0.0368085	0.0139335	0.0213303
AP1M1|Q9BXS5	6.30821	0.0334774	0.0124072	0.0182776
AP1S1|P61966	3.42279	0.130949	0.0650321	0.0178673
AP1S2|P56377	2.13277	0.246382	0.144957	0.0146418
AP2A1|O95782	17.2906	0.0002598	3.91964e-05	0.0553592
AP2A2|O94973	6.40319	0.0321298	0.0117704	0.0357931
AP2B1|P63010	14.5959	0.000828062	0.000154157	0.0531593
AP2M1|Q96CW1	13.0909	0.00159121	0.000334362	0.0519306
AP2S1|P53680	9.38494	0.00830251	0.00233429	0.0422331
AP3B1|O00203	6.53638	0.0302964	0.0109338	-0.0187728
AP3B2|Q13367	16.0578	0.000439506	7.31553e-05	0.0612916
AP3D1|O14617	21.8431	3.73271e-05	4.03767e-06	0.0575601
AP3M1|Q9Y2T2	1.00189	0.447171	0.317453	0.00764651
AP3M2|P53677	17.1825	0.000271417	4.13925e-05	0.0608298
AP3S1|Q92572	19.4094	0.000105509	1.35307e-05	0.0545139
AP3S2|P59780	6.32625	0.0331851	0.0122836	0.0396644
AP4B1|Q9Y6B7	0.492614	0.609939	0.483168	-0.00867181
AP4E1|Q9UPM8	0.141443	0.800236	0.707049	-0.00424033
AP4M1|O00189	0.565655	0.579554	0.452514	0.0130669
AP4S1|Q9Y587	1.59616	0.323504	0.207176	0.0134721
AP5B1|Q2VPB7	0.194776	0.76331	0.659207	0.00636916
AP5M1|Q9H0R1	0.0723344	0.856598	0.788107	0.00311795
AP5S1|Q9NUS5	3.1335	0.150065	0.0774843	-0.0286054
AP5Z1|O43299	1.67054	0.311738	0.196924	-0.0175865
APAF1|O14727	1.54316	0.332419	0.21495	-0.021555
APBA1|Q02410	0.0220743	0.921619	0.881964	0.00154028
APBA2|Q99767	12.9934	0.00166315	0.000351653	0.0371234
APBA3|O96018	2.29848	0.227564	0.130936	-0.0370227
APBB1|O00213	7.18527	0.0225487	0.00765132	0.0311963
APBB1IP|Q7Z5R6	12.0089	0.00257237	0.000586208	-0.067882
APBB2|Q92870	0.266158	0.720058	0.606402	-0.0125265
APC|P25054	3.68383	0.115645	0.0556465	0.0146088
APC2|O95996	34.6309	1.87315e-07	8.40671e-09	0.0496988
APCS|P02743	62.0508	3.05393e-12	3.12712e-14	-0.549499
APEH|P13798	0.632686	0.555956	0.426839	0.00699765
APEX1|P27695	6.28615	0.0337831	0.0125601	-0.0317576
APH1A|Q96BI3	0.437055	0.634994	0.509171	-0.0146298
APH1B|Q8WW43	1.64554	0.3168	0.200916	-0.0273189
API5|Q9BZZ5	4.77856	0.0679245	0.0293896	-0.0176441
APIP|Q96GX9	1.00532	0.446352	0.316628	-0.0361121
APLNR|P35414	34.9248	1.66475e-07	7.29008e-09	-0.230169
APLP1|P51693	0.560146	0.581682	0.454637	-0.014623
APLP2|Q06481	21.3175	4.64523e-05	5.23726e-06	-0.0462562
APMAP|Q9HDC9	0.354082	0.672954	0.552145	-0.00640481
APOA1|P02647	0.0937375	0.837854	0.759636	0.0180782
APOA2|P02652	0.50929	0.602785	0.475859	-0.0440495
APOA4|P06727	4.71886	0.0699582	0.0304143	0.150171
APOB|P04114	9.88558	0.00663224	0.00178883	-0.119794
APOBR|Q0VD83	2.52001	0.203422	0.113699	-0.0443822
APOC1|P02654	3.21544	0.144616	0.0736945	0.0905638
APOC2|P02655	2.38141	0.217296	0.123569	0.0786608
APOC3|P02656	0.114733	0.819935	0.734994	-0.0223477
APOD|P05090	10.5778	0.00485274	0.00124067	-0.108842
APOE|P02649	33.6688	2.75708e-07	1.32148e-08	-0.265701
APOE4|APOE4	31.3099	7.27196e-07	4.06374e-08	-0.835445
APOH|P02749	12.1973	0.00237177	0.000531453	-0.174128
APOL1|O14791	0.16706	0.78253	0.682966	0.011086
APOL2|Q9BQE5	0.139311	0.801343	0.709163	-0.0101655
APOM|O95445	1.20762	0.399939	0.272565	-0.0401552
APOO|Q9BUR5	23.1934	2.13067e-05	2.07497e-06	0.0859009
APOOL|Q6UXV4	20.6607	6.16619e-05	7.25435e-06	0.0630132
APP|P05067	307.521	2.0465e-48	1.33758e-51	-0.831123
APPBP2|Q92624	1.76327	0.296887	0.185021	0.017808
APPL1|Q9UKG1	0.384601	0.65835	0.535501	-0.00315432
APPL2|Q8NEU8	5.72282	0.0440745	0.0172021	-0.0256329
APRT|P07741	0.529852	0.594138	0.467091	-0.0128746
APTX|Q7Z2E3	0.175559	0.776022	0.675497	-0.00744184
AQP1|P29972	26.7454	4.83515e-06	3.6606e-07	-0.388103
AQP4|P55087	36.0405	1.04855e-07	4.30614e-09	-0.165383
AQR|O60306	1.45522	0.347422	0.228398	-0.00942309
ARAF|P10398	7.07385	0.0237117	0.00814672	-0.0422807
ARAP1|Q96P48	17.7449	0.000214208	3.11745e-05	-0.037991
ARAP2|Q8WZ64	1.5197	0.336084	0.218381	0.0120496
ARC|Q7LC44	21.0623	5.20754e-05	5.95175e-06	0.0798116
ARCN1|P48444	1.77292	0.295452	0.183772	-0.00735816
ARF1|P84077	9.57837	0.00763582	0.00210586	0.0324432
ARF3|P61204	2.08937	0.252137	0.149195	0.0308087
ARF4|P18085	0.117697	0.817778	0.731724	0.00249108
ARF5|P84085	12.2758	0.00229128	0.000510173	0.0391521
ARF6|P62330	0.781251	0.50643	0.377285	0.00816893
ARFGAP1|Q8N6T3	7.93257	0.0160016	0.00509333	0.0477119
ARFGAP2|Q8N6H7	23.5309	1.84854e-05	1.75793e-06	0.0537838
ARFGAP3|Q9NP61	18.2921	0.000170207	2.36769e-05	-0.0392108
ARFGEF1|Q9Y6D6	21.9104	3.63261e-05	3.90565e-06	0.0366859
ARFGEF2|Q9Y6D5	3.21162	0.14489	0.0738654	0.0165899
ARFGEF3|Q5TH69	0.447652	0.629878	0.503834	0.00480705
ARFIP1|P53367	9.01946	0.00979191	0.00283731	-0.0205848
ARFIP2|P53365	11.352	0.00344311	0.000826099	0.0379051
ARFRP1|Q13795	0.407326	0.648175	0.523694	-0.006822
ARG1|P05089	0.244669	0.732578	0.621335	-0.0228788
ARG2|P78540	9.18897	0.00906302	0.00259155	-0.08043
ARGLU1|Q9NWB6	6.48455	0.0310184	0.0112518	-0.0305144
ARHGAP1|Q07960	14.2308	0.000963504	0.000185881	-0.049639
ARHGAP10|A1A4S6	1.8432	0.285183	0.175459	-0.0343799
ARHGAP12|Q8IWW6	9.17533	0.00911538	0.0026105	-0.0250456
ARHGAP17|Q68EM7	17.7312	0.00021537	3.13906e-05	-0.070506
ARHGAP18|Q8N392	0.237573	0.73703	0.626235	-0.00824844
ARHGAP20|Q9P2F6	2.41895	0.21366	0.120795	0.0359252
ARHGAP21|Q5T5U3	3.11494	0.151388	0.0783327	0.0160746
ARHGAP22|Q7Z5H3	6.24062	0.0346262	0.0129151	-0.0616981
ARHGAP23|Q9P227	13.561	0.00130666	0.000262328	-0.038866
ARHGAP24|Q8N264	4.25866e-05	0.996511	0.994797	-0.000127959
ARHGAP25|P42331	1.75952	0.297341	0.185434	0.0274459
ARHGAP26|Q9UNA1	7.37983	0.0206854	0.00687935	0.0419449
ARHGAP27|Q6ZUM4	24.255	1.59958e-05	1.4898e-06	-0.191725
ARHGAP29|Q52LW3	0.173514	0.777365	0.677358	0.0143584
ARHGAP31|Q2M1Z3	2.40671	0.214929	0.121676	-0.0270331
ARHGAP32|A7KAX9	2.53162	0.201669	0.112368	0.0229942
ARHGAP33|O14559	1.16882	0.408026	0.280329	0.0180366
ARHGAP35|Q9NRY4	1.54301	0.332419	0.214891	0.0101206
ARHGAP39|Q9C0H5	9.6924	0.00726334	0.00198199	0.0347955
ARHGAP4|P98171	0.0462746	0.883302	0.829802	0.00435395
ARHGAP44|Q17R89	32.4198	4.66382e-07	2.39288e-08	0.0576266
ARHGAP45|Q92619	0.198971	0.761034	0.6558	-0.00766562
ARHGAP5|Q13017	0.0740784	0.855458	0.785628	-0.00171833
ARHGAP9|Q9BRR9	0.119499	0.816391	0.729861	0.00933859
ARHGDIA|P52565	20.3804	6.9097e-05	8.3391e-06	0.0413378
ARHGDIB|P52566	1.70182e-08	0.999896	0.999896	2.80549e-06
ARHGDIG|Q99819	1.36256	0.366735	0.244091	0.030214
ARHGEF1|Q92888	4.14212	0.0925428	0.042481	-0.0232164
ARHGEF10|O15013	10.2178	0.00570057	0.00150028	-0.0444168
ARHGEF10L|Q9HCE6	0.722728	0.525459	0.395754	-0.00828315
ARHGEF11|O15085	10.7451	0.00452036	0.001136	0.0312472
ARHGEF12|Q9NZN5	0.875366	0.479212	0.350033	-0.00866246
ARHGEF16|Q5VV41	0.133314	0.805433	0.715356	-0.0130585
ARHGEF17|Q96PE2	11.0743	0.00390379	0.000955536	-0.0332203
ARHGEF18|Q6ZSZ5	6.3689	0.0326106	0.0119963	0.0167898
ARHGEF2|Q92974	49.4682	4.37118e-10	8.66618e-12	0.105318
ARHGEF25|Q86VW2	0.40433	0.649452	0.525222	-0.0113316
ARHGEF26|Q96DR7	5.55335	0.0475509	0.0189219	-0.0315961
ARHGEF28|Q8N1W1	5.32816	0.0528471	0.0214955	-0.0360383
ARHGEF37|A1IGU5	3.34739	0.13589	0.0680485	-0.0211511
ARHGEF4|Q9NR80	0.269263	0.717895	0.604111	-0.00592818
ARHGEF40|Q8TER5	16.0208	0.000448298	7.47652e-05	-0.048658
ARHGEF6|Q15052	17.1079	0.000280235	4.29816e-05	-0.0381178
ARHGEF7|Q14155	6.80588	0.0267479	0.00942295	0.0274483
ARHGEF9|O43307	4.37153	0.0826968	0.0371685	0.0317566
ARID1A|O14497	1.99076	0.264866	0.159035	0.0142306
ARID1B|Q8NFD5	1.99151	0.264778	0.158953	-0.013057
ARID2|Q68CP9	0.0749093	0.85495	0.784543	0.00677419
ARID4B|Q4LE39	0.635093	0.555068	0.42599	-0.0131915
ARIH1|Q9Y4X5	0.0107174	0.947317	0.917598	0.000696637
ARIH2|O95376	2.23879	0.233497	0.135367	0.0120018
ARL1|P40616	0.544358	0.587934	0.461061	0.00586407
ARL10|Q8N8L6	0.210737	0.753393	0.646438	-0.00604639
ARL15|Q9NXU5	11.0045	0.00402815	0.000991241	0.0590505
ARL2|P36404	7.31525	0.0212056	0.00712628	-0.0352948
ARL2BP|Q9Y2Y0	0.00243919	0.974494	0.960634	0.000517771
ARL3|P36405	18.8172	0.000135911	1.81955e-05	-0.0439285
ARL4C|P56559	5.19238	0.0562544	0.0232126	0.042535
ARL5A|Q9Y689	4.34574	0.0838456	0.0377671	0.016795
ARL6|Q9H0F7	3.58632	0.120973	0.0589713	-0.0242059
ARL6IP1|Q15041	1.63867	0.316984	0.201243	0.0161752
ARL6IP4|Q66PJ3	34.2866	2.13704e-07	9.89372e-09	-0.0840541
ARL6IP5|O75915	0.845363	0.487879	0.358416	-0.00834121
ARL8A|Q96BM9	6.42574	0.0318349	0.0116242	-0.0263529
ARL8B|Q9NVJ2	32.2763	4.91945e-07	2.56219e-08	-0.0390331
ARMC1|Q9NVT9	16.164	0.000420551	6.9313e-05	0.0424708
ARMC10|Q8N2F6	0.00934956	0.951202	0.923018	-0.00134955
ARMC5|Q96C12	0.345313	0.677857	0.557275	0.0200853
ARMC6|Q6NXE6	3.09916	0.152497	0.0790893	0.0215262
ARMC7|Q9H6L4	9.20524	0.00929895	0.00267421	-0.0782514
ARMC8|Q8IUR7	4.81041	0.0669987	0.0288576	0.0188117
ARMC9|Q7Z3E5	3.36121	0.134881	0.0674846	0.0177377
ARMCX1|Q9P291	5.77897	0.04291	0.0166685	-0.0438535
ARMCX2|Q7L311	0.0588321	0.869878	0.808474	0.00406701
ARMCX3|Q9UH62	8.3954	0.013009	0.00396648	0.025759
ARMCX6|Q7L4S7	0.0790075	0.85029	0.778877	0.0104837
ARMH3|Q5T2E6	17.4693	0.000240182	3.5818e-05	-0.0317608
ARMT1|Q9H993	1.03091	0.440017	0.310552	-0.00910709
ARNT2|Q9HBZ2	0.140305	0.80072	0.708175	0.00546252
ARNTL|O00327	0.717731	0.527156	0.39753	-0.017215
ARPC1A|Q92747	1.01595	0.443721	0.314085	0.0102268
ARPC1B|O15143	7.15032	0.0228961	0.00779915	-0.0532576
ARPC2|O15144	0.828669	0.491912	0.363201	0.00878385
ARPC3|O15145	0.949349	0.460768	0.330468	0.00917323
ARPC4|P59998	0.034421	0.901207	0.852907	0.00200069
ARPC5|O15511	6.05914	0.037476	0.0142515	-0.0301339
ARPC5L|Q9BPX5	4.00323	0.0987243	0.0460819	0.0291848
ARPIN|Q7Z6K5	21.4792	4.338e-05	4.83418e-06	-0.0485819
ARPP19|P56211	24.6171	1.18317e-05	1.03238e-06	0.0903639
ARPP21|Q9UBL0	4.69577	0.0707334	0.0308206	0.0571545
ARRB1|P49407	73.8116	3.34498e-14	1.89476e-16	-0.0799969
ARRB2|P32121	4.95567	0.0625949	0.0265563	0.0240246
ARRDC1|Q8N5I2	0.0281941	0.91044	0.86674	0.00179559
ARSA|P15289	0.00258362	0.974023	0.959487	0.00117989
ARSB|P15848	2.33472	0.222381	0.1273	0.0334316
ARSD|P51689	0.478921	0.615584	0.489383	-0.0122563
ARSK|Q6UWY0	1.61645	0.320369	0.204576	-0.029064
ART3|Q13508	2.23153	0.234224	0.136	-0.0346892
ARVCF|O00192	24.6337	1.17505e-05	1.02401e-06	-0.0666081
AS3MT|Q9HBK9	0.92431	0.466313	0.336921	-0.0117935
ASAH1|Q13510	22.1491	3.28984e-05	3.47112e-06	-0.102199
ASAP1|Q9ULH1	48.7328	5.88e-10	1.21059e-11	0.0853996
ASAP2|O43150	44.94	2.78519e-09	6.85679e-11	0.0711523
ASAP3|Q8TDY4	1.67991	0.310243	0.195676	-0.0166196
ASB1|Q9Y576	4.02366	0.0976834	0.0455324	0.0183183
ASB3|Q9Y575	5.10139	0.0586596	0.0244671	-0.0434751
ASB6|Q9NWX5	0.00789989	0.954917	0.929224	-0.00136954
ASCC1|Q8N9N2	6.37915	0.0324862	0.0119293	-0.0370641
ASCC2|Q9H1I8	2.91383	0.166979	0.0886191	-0.0244504
ASCC3|Q8N3C0	0.854942	0.48497	0.355713	-0.00897851
ASDURF|L0R819	0.913527	0.469083	0.339804	-0.0108141
ASF1A|Q9Y294	2.26873	0.230096	0.132795	-0.0188568
ASH2L|Q9UBL3	2.93717	0.165227	0.0873292	-0.0164841
ASIC1|P78348	0.56165	0.580989	0.454032	0.0101404
ASIC2|Q16515	16.6502	0.000342487	5.43748e-05	0.0565366
ASL|P04424	10.6318	0.00475095	0.00120585	-0.051633
ASMTL|O95671	0.109372	0.824166	0.741032	-0.00825648
ASNA1|O43681	1.00343	0.446786	0.317082	-0.00537118
ASNS|P08243	33.8999	2.49922e-07	1.18427e-08	0.127479
ASPA|P45381	1.26789	0.386198	0.260832	-0.0536667
ASPH|Q12797	50.9749	2.35021e-10	4.37784e-12	-0.0991423
ASPHD1|Q5U4P2	6.88219	0.0258881	0.00903547	0.0332949
ASPHD2|Q6ICH7	6.37265	0.0325693	0.0119714	0.0324734
ASPN|Q9BXN1	0.225118	0.744368	0.635495	-0.0281847
ASPRV1|Q53RT3	0.0892851	0.840958	0.765248	0.0139638
ASPSCR1|Q9BZE9	2.13155	0.246531	0.145072	0.0126922
ASRGL1|Q7L266	2.39985	0.215647	0.12213	-0.0268765
ASS1|P00966	34.0176	2.38558e-07	1.12003e-08	-0.145308
ASTN1|O14525	40.7985	1.49717e-08	4.64809e-10	0.0822419
ASTN2|O75129	28.2732	2.56662e-06	1.74742e-07	0.0586522
ASXL3|Q9C0F0	2.0013	0.263588	0.158096	0.0333368
ATAD1|Q8NBU5	48.8082	5.71199e-10	1.16978e-11	0.102013
ATAD3A|Q9NVI7	8.71181	0.0112446	0.00334585	0.0452233
ATAD3B|Q5T9A4	8.0848	0.0149457	0.00469046	0.0539475
ATAT1|Q5SQI0	6.94931	0.0251627	0.00870825	0.0186324
ATCAY|Q86WG3	0.665632	0.544788	0.415059	0.0157391
ATE1|O95260	2.69458	0.185998	0.101468	-0.0145452
ATF2|P15336	0.0535496	0.87476	0.817116	0.00461545
ATG101|Q9BSB4	9.16052	0.00916338	0.00263123	0.0236969
ATG12|O94817	2.18804	0.239806	0.139865	0.0163557
ATG13|O75143	6.68721	0.0283019	0.0100598	0.0226879
ATG14|Q6ZNE5	0.195568	0.762686	0.65856	0.00417027
ATG16L1|Q676U5	0.00368329	0.968624	0.951636	0.00049384
ATG2A|Q2TAZ0	7.33538	0.0210419	0.00704835	0.0180516
ATG2B|Q96BY7	10.3437	0.0054008	0.00140374	0.0191771
ATG3|Q9NT62	19.1036	0.000119606	1.57651e-05	-0.0301026
ATG4B|Q9Y4P1	3.77633	0.110683	0.0526769	-0.0129913
ATG4C|Q96DT6	4.59075	0.074302	0.0327479	-0.0343187
ATG5|Q9H1Y0	0.000104521	0.994665	0.991848	8.86274e-05
ATG7|O95352	14.4609	0.000876564	0.000165191	-0.0291883
ATG9A|Q7Z3C6	21.9968	3.50208e-05	3.74242e-06	-0.056988
ATIC|P31939	9.16774	0.0091398	0.0026211	-0.0445931
ATL1|Q8WXF7	17.2754	0.000261036	3.94967e-05	0.0515338
ATL2|Q8NHH9	12.4135	0.00215139	0.000474951	0.0406633
ATL3|Q6DD88	7.51277	0.0194361	0.00639824	-0.0415486
ATM|Q13315	2.13696	0.245917	0.144566	0.0205903
ATN1|P54259	1.8116	0.289767	0.179131	0.0247127
ATOX1|O00244	0.00724306	0.956581	0.932219	0.001323
ATP11A|P98196	9.30459	0.00860259	0.00243646	-0.0224929
ATP11B|Q9Y2G3	5.88477	0.0407612	0.0157095	-0.0408899
ATP11C|Q8NB49	6.7066	0.0280834	0.00997296	-0.041435
ATP12A|P54707	8.14303	0.0145604	0.00454736	0.0353018
ATP13A1|Q9HD20	7.32732	0.0211004	0.00707945	0.0215356
ATP13A2|Q9NQ11	1.87069	0.28111	0.172157	-0.0152451
ATP13A3|Q9H7F0	0.83456	0.490623	0.361554	-0.015275
ATP13A4|Q4VNC1	1.71025	0.304934	0.191696	-0.0277003
ATP1A1|P05023	30.4927	1.01318e-06	6.00856e-08	0.0770164
ATP1A2|P50993	20.6276	6.24538e-05	7.37472e-06	0.0709075
ATP1A3|P13637	24.5179	1.22968e-05	1.08368e-06	0.0671187
ATP1A4|Q13733	2.36386	0.219759	0.12532	0.0363689
ATP1B1|P05026	27.4149	3.6458e-06	2.64614e-07	0.0753224
ATP1B2|P14415	21.7817	3.82858e-05	4.16222e-06	0.0736667
ATP1B3|P54709	2.36073	0.219644	0.125207	-0.0312829
ATP1B4|Q9UN42	12.4407	0.00212674	0.000468671	0.070581
ATP23|Q9Y6H3	0.080246	0.84903	0.777125	0.00642175
ATP2A2|P16615	15.7057	0.000508991	8.74932e-05	0.0648893
ATP2A3|Q93084	10.1562	0.00625747	0.00167138	0.0786621
ATP2B1|P20020	6.92127	0.0254332	0.00884345	0.0561296
ATP2B2|Q01814	20.3784	6.9097e-05	8.34734e-06	0.0953991
ATP2B3|Q16720	1.97381	0.266737	0.160812	0.0224602
ATP2B4|P23634	7.60189	0.0186574	0.00609514	-0.0468198
ATP2C1|P98194	0.00482406	0.963716	0.944661	0.000863537
ATP4A|P20648	8.4878	0.0124883	0.00377698	0.03414
ATP5F1A|P25705	19.3158	0.000109285	1.41785e-05	0.0765276
ATP5F1B|P06576	18.0537	0.000188463	2.66886e-05	0.072299
ATP5F1C|P36542	14.3226	0.000926939	0.000177336	0.0635146
ATP5F1D|P30049	17.6545	0.000223049	3.26265e-05	0.0755374
ATP5F1E|P56381	16.4978	0.00036471	5.85205e-05	0.0732915
ATP5IF1|Q9UII2	3.94084	0.101865	0.0478031	0.0364222
ATP5MC1|P05496	0.653762	0.548889	0.41932	0.0322951
ATP5MD|Q96IX5	22.7649	2.52943e-05	2.56211e-06	0.079367
ATP5ME|P56385	16.456	0.000371511	5.97737e-05	0.0797297
ATP5MF|P56134	25.0555	9.81955e-06	8.33271e-07	0.0817133
ATP5MG|O75964	16.2892	0.000400231	6.50485e-05	0.0817236
ATP5PB|P24539	16.8047	0.000318731	5.01013e-05	0.0679047
ATP5PD|O75947	16.8753	0.00030904	4.83422e-05	0.0697294
ATP5PF|P18859	18.4748	0.000157011	2.16018e-05	0.0701294
ATP5PO|P48047	21.8126	3.78188e-05	4.09909e-06	0.0854789
ATP6AP1|Q15904	1.42266	0.35397	0.233667	0.0359224
ATP6AP2|O75787	0.740829	0.519573	0.389906	0.0195605
ATP6V0A1|Q93050	1.96006	0.268605	0.162275	0.0309412
ATP6V0A2|Q9Y487	0.0549399	0.873733	0.814818	0.00500906
ATP6V0C|P27449	0.00235839	0.974494	0.961291	-0.00139104
ATP6V0D1|P61421	1.64031	0.316852	0.201018	0.0295326
ATP6V1A|P38606	7.15429	0.0228536	0.00778218	0.0338102
ATP6V1B1|P15313	4.91937	0.0636775	0.0271358	0.0287392
ATP6V1B2|P21281	7.93763	0.0159633	0.00507941	0.035547
ATP6V1C1|P21283	8.42853	0.0128064	0.00389631	0.0337228
ATP6V1C2|Q8NEY4	0.226472	0.743657	0.634458	0.00931555
ATP6V1D|Q9Y5K8	6.82755	0.0265209	0.00931119	0.0353276
ATP6V1E1|P36543	8.0061	0.0154882	0.00489448	0.037535
ATP6V1F|Q16864	9.546	0.0077401	0.00214244	0.0399137
ATP6V1G1|O75348	0.186706	0.769026	0.665903	0.00694092
ATP6V1G2|O95670	5.87559	0.0409247	0.0157903	0.0323924
ATP6V1H|Q9UI12	11.8587	0.00273998	0.000633957	0.0414563
ATP7A|Q04656	2.07799	0.253548	0.150223	0.0170281
ATP8A1|Q9Y2Q0	37.4416	5.92987e-08	2.22855e-09	-0.12667
ATP8A2|Q9NTI2	2.25849	0.231215	0.133665	-0.0201135
ATP9A|O75110	12.2318	0.00233409	0.000521993	-0.0359702
ATP9B|O43861	0.759262	0.513559	0.384162	-0.0165146
ATPAF1|Q5TC12	21.0579	5.20754e-05	5.95634e-06	0.0598696
ATPAF2|Q8N5M1	0.502397	0.605414	0.478858	-0.00791604
ATRN|O75882	2.51812	0.203001	0.113327	0.0125033
ATRNL1|Q5VV63	0.714337	0.528122	0.398508	0.0107853
ATRX|P46100	5.62623	0.0460813	0.0181615	-0.0239179
ATXN1|P54253	0.397061	0.6527	0.528986	0.0134959
ATXN10|Q9UBB4	2.45903	0.208996	0.117634	0.0171154
ATXN1L|P0C7T5	2.84365	0.172844	0.0925788	0.0323594
ATXN2|Q99700	13.8117	0.00116521	0.000230552	0.0365201
ATXN2L|Q8WWM7	23.6192	1.77619e-05	1.68332e-06	0.0667319
ATXN3|P54252	0.878748	0.47854	0.349105	0.00837148
ATXN7L3B|Q96GX2	2.83825	0.173205	0.0928323	-0.0239604
AUH|Q13825	12.9567	0.00169156	0.000358397	0.0614682
AUP1|Q9Y679	7.38958	0.0206093	0.00684284	0.0305788
AURKAIP1|Q9NWT8	8.37458	0.0132854	0.00406377	0.0773746
AVEN|Q9NQS1	8.63534	0.011633	0.00348611	-0.0305258
AVL9|Q8NBF6	7.29341	0.0214256	0.00721187	0.0444529
AXL|P30530	0.792037	0.502853	0.374127	0.0187631
AZGP1|P25311	11.8788	0.00271647	0.000627332	-0.134722
AZI2|Q9H6S1	14.1747	0.00098445	0.000191314	0.0439205
AZU1|P20160	0.696331	0.534086	0.404579	0.0486433
B2M|P61769	5.78155	0.0428631	0.0166456	-0.0818169
B3GAT1|Q9P2W7	0.00811189	0.954167	0.928286	0.00151411
B3GAT3|O94766	0.173608	0.777261	0.677146	-0.00474023
B3GLCT|Q6Y288	7.92924	0.0160251	0.00510254	-0.0550936
B4GALNT1|Q00973	2.51001	0.203618	0.11392	-0.0225879
B4GAT1|O43505	33.975	2.42864e-07	1.14289e-08	-0.0748204
B9D1|Q9UPM9	3.77911	0.11066	0.0526539	-0.0346879
BAALC|Q8WXS3	7.01337	0.0243927	0.00840724	0.0415328
BABAM1|Q9NWV8	10.2866	0.00554449	0.00144667	0.0232617
BABAM2|Q9NXR7	3.15315	0.148724	0.076533	0.0140692
BACE1|P56817	37.0191	7.0074e-08	2.71746e-09	-0.077638
BAD|Q92934	0.0266768	0.91332	0.87034	-0.00197264
BAG1|Q99933	0.218719	0.748749	0.64027	-0.00533801
BAG2|O95816	4.47747	0.0785639	0.0349557	-0.0207479
BAG3|O95817	59.9641	7.02272e-12	7.85319e-14	-0.205319
BAG4|O95429	8.63004	0.011662	0.00349605	-0.0376005
BAG5|Q9UL15	10.7375	0.00453266	0.00114057	0.0222691
BAG6|P46379	2.14822	0.244652	0.143513	0.00959238
BAHCC1|Q9P281	18.0831	0.000186824	2.63954e-05	-0.0731433
BAIAP2|Q9UQB8	29.7155	1.40019e-06	8.72451e-08	0.10419
BAIAP3|O94812	4.80651	0.0671148	0.0289223	-0.0564399
BANF1|O75531	11.983	0.00260105	0.000594162	-0.103057
BAP18|Q8IXM2	4.03452	0.0971911	0.0452817	0.0308734
BARGIN|Q6ZT62	7.67606	0.01804	0.00585415	0.0479702
BASP1|P80723	9.40787	0.0082208	0.00230594	0.0633337
BAX|Q07812	2.28744	0.227819	0.131207	-0.012215
BAZ1B|Q9UIG0	0.0432116	0.887236	0.835432	0.00323381
BBOX1|O75936	83.365	9.19724e-16	3.3062e-18	-0.270609
BBS1|Q8NFJ9	14.1065	0.00101275	0.000198138	-0.0400017
BBS2|Q9BXC9	9.02553	0.00976752	0.00282811	-0.0353167
BBS4|Q96RK4	13.237	0.00149821	0.000310414	-0.0464711
BBS5|Q8N3I7	19.276	0.000111409	1.45148e-05	-0.0561383
BBS7|Q8IWZ6	11.6525	0.00300457	0.000705976	-0.0355993
BBS9|Q3SYG4	12.3042	0.00225991	0.000502695	-0.0480048
BCAM|P50895	3.07429	0.154565	0.0802975	-0.0377404
BCAN|Q96GW7	0.209906	0.75384	0.647087	0.00680855
BCAP29|Q9UHQ4	9.64102	0.00743176	0.00203685	0.0368087
BCAP31|P51572	0.420744	0.642199	0.516935	-0.00529414
BCAR1|P56945	0.174741	0.776468	0.676155	0.00415575
BCAR3|O75815	10.783	0.00445235	0.00111357	-0.0411505
BCAS1|O75363	0.131812	0.806542	0.716751	-0.0192105
BCAS2|O75934	2.38812	0.216759	0.123045	0.0129332
BCAS3|Q9H6U6	12.0776	0.00250354	0.000565615	0.0332598
BCAT1|P54687	21.9592	3.56039e-05	3.81248e-06	0.0691966
BCAT2|O15382	3.81501	0.108427	0.0514853	0.051782
BCCIP|Q9P287	0.342026	0.679183	0.558988	-0.00583155
BCHE|P06276	3.43228	0.130409	0.0646646	-0.0434991
BCKDHA|P12694	17.4946	0.000238181	3.53639e-05	0.0501327
BCKDHB|P21953	13.0637	0.00161123	0.000339095	0.0454788
BCKDK|O14874	10.4005	0.00526114	0.00136228	0.046988
BCL10|O95999	2.41853	0.21366	0.120779	-0.0259682
BCL11A|Q9H165	0.335948	0.682104	0.562624	0.014796
BCL2|P10415	8.74718	0.011274	0.00335782	-0.0719264
BCL2L1|Q07817	0.0572876	0.870915	0.810957	0.00184487
BCL2L13|Q9BXK5	0.00665011	0.958005	0.935046	0.00130564
BCL2L2|Q92843	37.7846	5.10789e-08	1.89737e-09	0.0595697
BCL7A|Q4VC05	0.000791658	0.985513	0.977569	-0.000416943
BCL7B|Q9BQE9	0.315061	0.692888	0.574916	0.0074599
BCLAF1|Q9NYF8	11.7477	0.00288031	0.000671758	-0.0403266
BCR|P11274	1.78688	0.293318	0.182059	0.014083
BCS1L|Q9Y276	5.00689	0.0611006	0.025791	0.0241685
BDH1|Q02338	17.7749	0.000211469	3.07068e-05	0.087647
BDH2|Q9BUT1	53.7808	7.51384e-11	1.23594e-12	-0.179091
BECN1|Q14457	7.70394	0.0178165	0.00576611	0.0243736
BEGAIN|Q9BUH8	19.1916	0.000115285	1.5095e-05	0.0841525
BET1|O15155	0.303644	0.699046	0.581929	0.0079851
BET1L|Q9NYM9	0.721407	0.52587	0.396293	0.0160715
BGLAP|P02818	3.15212	0.14939	0.0769893	-0.138604
BGN|P21810	1.32735	0.37323	0.249958	-0.126003
BHMT|Q93088	0.536036	0.59167	0.464506	0.0233025
BICD1|Q96G01	0.776365	0.507693	0.378779	0.00896474
BICD2|Q8TD16	0.489794	0.611187	0.484422	0.00970103
BID|P55957	20.3934	6.88306e-05	8.28516e-06	0.0483084
BIN1|O00499	1.12764	0.417375	0.288913	0.0219054
BIN2|Q9UBW5	0.132413	0.805966	0.716151	-0.00960469
BIN3|Q9NQY0	6.91679	0.025495	0.00886771	-0.0338633
BIRC2|Q13490	23.8716	1.59873e-05	1.48727e-06	0.0408854
BIRC6|Q9NR09	5.82106	0.0420275	0.0162799	0.0143928
BLMH|Q13867	0.713713	0.528319	0.398714	0.00707132
BLNK|Q8WV28	2.93818	0.165353	0.0874499	-0.0577932
BLOC1S1|P78537	19.4364	0.000104293	1.3349e-05	-0.0284098
BLOC1S2|Q6QNY1	9.41719	0.00818646	0.00229453	-0.0336781
BLOC1S3|Q6QNY0	14.4461	0.00088513	0.000167288	-0.0565101
BLOC1S4|Q9NUP1	1.08149	0.428654	0.299357	-0.0229258
BLOC1S5|Q8TDH9	0.0495936	0.879455	0.82389	-0.00389829
BLOC1S6|Q9UL45	2.5119	0.203618	0.113908	-0.0297879
BLVRA|P53004	46.7687	1.3214e-09	2.96523e-11	-0.0511492
BLVRB|P30043	34.5502	1.92522e-07	8.70334e-09	-0.0973602
BMI1|P35226	1.38659	0.361303	0.239677	-0.0145506
BMP2K|Q9NSY1	6.72542	0.0278054	0.00985004	-0.030787
BMPER|Q8N8U9	32.1187	5.7079e-07	3.09644e-08	-0.110112
BMPR1A|P36894	0.404608	0.649438	0.52514	-0.0125655
BMPR2|Q13873	1.60303	0.322368	0.206203	-0.0167295
BMS1|Q14692	0.129714	0.808115	0.718926	0.00510548
BNIP1|Q12981	7.82	0.0168759	0.0054139	0.0262659
BNIP2|Q12982	0.502711	0.605684	0.479137	-0.0146952
BNIP3|Q12983	43.1159	5.74173e-09	1.58867e-10	0.105671
BNIP3L|O60238	21.1554	5.02639e-05	5.71628e-06	0.0656451
BOD1|Q96IK1	0.749878	0.516495	0.387034	0.0141809
BOD1L1|Q8NFC6	0.0519619	0.876413	0.8198	0.00249633
BOLA1|Q9Y3E2	8.11475	0.0147516	0.0046151	0.0391923
BOLA2|Q9H3K6	11.4984	0.00323402	0.000765173	-0.0392817
BOLA3|Q53S33	15.9429	0.000461164	7.75501e-05	0.0676835
BOP1|Q14137	3.90222	0.103921	0.0489379	-0.0304766
BORCS5|Q969J3	1.16041	0.409363	0.282024	-0.00856515
BORCS6|Q96GS4	35.576	1.26676e-07	5.3603e-09	-0.0411068
BORCS7|Q96B45	0.898162	0.473304	0.343842	-0.00757839
BORCS8|Q96FH0	7.34014	0.0210235	0.00703078	-0.0232123
BPGM|P07738	8.37274	0.0131453	0.0040152	-0.0531226
BPHL|Q86WA6	0.0861851	0.844412	0.769235	0.0090923
BPI|P17213	1.68177	0.310529	0.19589	0.0777216
BPNT1|O95861	6.20759	0.0350342	0.0131206	-0.0217358
BPTF|Q12830	1.617	0.320225	0.204277	-0.0163563
BRAF|P15056	32.2725	4.91945e-07	2.5669e-08	0.0537985
BRAP|Q7Z569	0.0382455	0.894139	0.845049	-0.00153495
BRAT1|Q6PJG6	9.31622	0.00857082	0.00242488	-0.0588567
BRCC3|P46736	1.92344	0.273643	0.166242	0.00961671
BRD2|P25440	17.8685	0.000206638	2.98927e-05	-0.0684774
BRD3|Q15059	10.6005	0.0048141	0.00122765	-0.0398265
BRD4|O60885	9.96492	0.00638227	0.00171515	-0.0261001
BRD8|Q9H0E9	1.21596	0.398171	0.270826	-0.0186875
BRD9|Q9H8M2	0.249914	0.72929	0.617433	-0.00907506
BRF1|Q92994	0.155359	0.790084	0.693777	0.00853357
BRI3BP|Q8WY22	1.56836	0.328412	0.211179	0.025072
BRINP1|O60477	53.4332	8.61312e-11	1.4449e-12	0.0948848
BRINP2|Q9C0B6	23.1049	2.20333e-05	2.16732e-06	0.0593271
BRINP3|Q76B58	1.20693	0.399939	0.272595	0.0154207
BRIX1|Q8TDN6	0.579518	0.574564	0.446945	-0.00788438
BRK1|Q8WUW1	3.30555	0.138663	0.0697867	0.0208369
BRMS1L|Q5PSV4	0.480499	0.614806	0.488616	-0.00801718
BROX|Q5VW32	2.3936	0.216323	0.122616	-0.020742
BRPF1|P55201	0.128508	0.808792	0.720236	0.00916614
BRSK1|Q8TDC3	32.1436	5.16261e-07	2.72947e-08	0.0568987
BRSK2|Q8IWQ3	16.7912	0.000320471	5.04445e-05	0.0386721
BSCL2|Q96G97	10.3316	0.00543088	0.00141274	0.0565975
BSDC1|Q9NW68	0.0096245	0.950474	0.921898	-0.0011395
BSG|P35613	32.3637	4.75995e-07	2.45775e-08	0.0562189
BSN|Q9UPA5	20.4453	6.72598e-05	8.0741e-06	0.101672
BST2|Q10589	3.0389	0.157092	0.082071	-0.0508066
BTAF1|O14981	0.00680127	0.957575	0.934314	0.000897116
BTBD1|Q9H0C5	0.27626	0.713929	0.599452	0.00794152
BTBD10|Q9BSF8	0.00925079	0.951412	0.923429	-0.00152613
BTBD11|A6QL63	0.524747	0.596215	0.469243	0.0107153
BTBD17|A6NE02	19.3572	0.000107406	1.38877e-05	0.147806
BTBD2|Q9BX70	1.31434	0.375966	0.252321	0.0163643
BTBD8|Q5XKL5	1.35523	0.367699	0.245133	0.0172749
BTBD9|Q96Q07	1.72121	0.303158	0.190316	0.0207717
BTD|P43251	0.116233	0.818677	0.733333	-0.00472101
BTF3|P20290	2.00149	0.263334	0.157914	0.017778
BTF3L4|Q96K17	20.8829	5.61037e-05	6.49654e-06	0.0533873
BTK|Q06187	0.317011	0.691893	0.57394	-0.0205378
BTN2A1|Q7KYR7	1.10182	0.423343	0.294495	0.0243309
BTN3A1|O00481	3.64879e-05	0.996706	0.995186	0.000204722
BTN3A3|O00478	9.44509	0.00809398	0.00226067	-0.06726
BTRC|Q9Y297	5.62316e-07	0.99962	0.999402	2.58484e-05
BUB3|O43684	27.2238	3.94776e-06	2.90277e-07	-0.0353181
BUD31|P41223	6.67808	0.0284099	0.0101106	-0.0260321
BYSL|Q13895	0.814385	0.496673	0.367419	-0.0145173
BZW1|Q7L1Q6	2.18781	0.239806	0.139887	-0.0137706
BZW2|Q9Y6E2	25.0102	9.9879e-06	8.51909e-07	0.0464263
C11orf49|Q9H6J7	0.320599	0.690111	0.571612	0.0106211
C11orf54|Q9H0W9	18.3586	0.000165005	2.28994e-05	-0.103558
C11orf68|Q9H3H3	6.14067	0.0361428	0.0136185	0.0183248
C11orf87|Q6NUJ2	0.552071	0.585231	0.458176	0.0148711
C11orf96|Q7Z7L8	0.540821	0.589373	0.462574	-0.0248381
C12orf10|Q9HB07	3.12903	0.150349	0.0776642	-0.0224772
C12orf29|Q8N999	1.65272	0.31472	0.199391	0.0235527
C12orf4|Q9NQ89	0.34591	0.677507	0.556766	0.00610097
C12orf45|Q8N5I9	5.80201	0.0424875	0.0164842	0.041893
C12orf57|Q99622	28.6429	2.21104e-06	1.46198e-07	0.0501002
C12orf65|Q9H3J6	0.0384183	0.893992	0.844716	-0.00444725
C12orf66|Q96MD2	0.230127	0.741265	0.631771	-0.00760019
C12orf73|Q69YU5	22.7553	2.53974e-05	2.57848e-06	0.0754333
C15orf40|Q8WUR7	4.53658	0.0762242	0.0337861	-0.0335537
C15orf61|A6NNL5	0.00032138	0.990554	0.985708	0.000519348
C16orf45|Q96MC5	4.29411	0.0858769	0.0388785	-0.0315313
C16orf58|Q96GQ5	11.4183	0.00334623	0.000797919	0.0388775
C16orf62|Q7Z3J2	19.5673	9.82821e-05	1.25047e-05	-0.0280173
C16orf70|Q9BSU1	3.55055	0.123006	0.0602436	0.0171206
C17orf100|A8MU93	17.9726	0.000195415	2.78435e-05	0.0892614
C17orf75|Q9HAS0	3.74459	0.112377	0.0536764	0.0183126
C17orf80|Q9BSJ5	2.08782	0.25232	0.149331	-0.0485629
C18orf25|Q96B23	5.90988	0.0402552	0.0154926	0.0304893
C18orf32|Q8TCD1	24.494	1.23805e-05	1.09644e-06	0.0580182
C19orf12|Q9NSK7	0.256136	0.725715	0.613063	0.00617331
C19orf25|Q9UFG5	10.1599	0.0058591	0.00154775	0.0475408
C19orf53|Q9UNZ5	0.745201	0.517964	0.388521	-0.029186
C1GALT1|Q9NS00	0.034054	0.901668	0.853736	-0.0046234
C1orf122|Q6ZSJ8	0.000131804	0.993986	0.990846	0.000150777
C1orf167|Q5SNV9	5.19894	0.0565639	0.0233834	-0.0846636
C1orf198|Q9H425	0.520537	0.597576	0.47103	-0.0220503
C1orf21|Q9H246	1.66399	0.312858	0.197803	0.0313207
C1orf216|Q8TAB5	1.44045	0.350912	0.231111	0.02799
C1orf43|Q9BWL3	10.5601	0.00488767	0.00125227	-0.0377619
C1orf50|Q9BV19	5.80684	0.0423486	0.0164135	0.0292058
C1orf52|Q8N6N3	0.197888	0.761532	0.656676	-0.0069253
C1QA|P02745	13.196	0.00152207	0.000316684	-0.142326
C1QB|P02746	17.2769	0.000261032	3.94676e-05	-0.163322
C1QBP|Q07021	5.62746	0.0460622	0.0181489	0.0353802
C1QC|P02747	18.9803	0.000126304	1.6768e-05	-0.177359
C1QL2|Q7Z5L3	0.378674	0.661308	0.538876	0.0200078
C1QL3|Q5VWW1	1.86439	0.282038	0.172879	0.0257919
C1QTNF4|Q9BXJ3	0.212446	0.752677	0.645105	0.00806113
C1QTNF5|Q9BXJ0	4.36329	0.0837491	0.0377054	-0.170164
C1R|P00736	15.8971	0.00046981	7.93765e-05	-0.108028
C1S|P09871	19.3999	0.000105675	1.3595e-05	-0.107219
C2|P06681	2.35714	0.220003	0.125507	-0.0313678
C20orf194|Q5TEA3	6.94501	0.0252165	0.00872964	0.0270531
C20orf27|Q9GZN8	7.20241	0.022374	0.00757985	0.0364203
C22orf39|Q6P5X5	0.00878284	0.952723	0.92539	0.00187362
C2CD2|Q9Y426	20.8416	5.70532e-05	6.63135e-06	-0.0506043
C2CD2L|O14523	20.111	7.77741e-05	9.53568e-06	0.0554902
C2CD4C|Q8TF44	5.72421	0.0440745	0.0171886	0.0612999
C2CD5|Q86YS7	0.0125756	0.942142	0.910767	-0.00125566
C2orf42|Q9NWW7	4.45293	0.079928	0.035689	-0.0331451
C2orf49|Q9BVC5	0.793802	0.502528	0.373486	-0.0123649
C2orf69|Q8N8R5	8.34557	0.0133108	0.00407444	0.028554
C2orf72|A6NCS6	21.1658	4.97431e-05	5.64622e-06	-0.0614337
C2orf76|Q3KRA6	0.471355	0.619177	0.492779	-0.0164471
C2orf88|Q9BSF0	10.6231	0.00476465	0.00121141	-0.0609325
C3|P01024	15.1214	0.000657984	0.000117835	-0.15135
C3orf18|Q9UK00	0.318194	0.691518	0.573199	0.0130874
C3orf33|Q6P1S2	5.17381	0.0566881	0.0234533	0.0377415
C3orf38|Q5JPI3	3.78799	0.110001	0.0523162	-0.0238425
C4A|P0C0L4	75.6825	1.66154e-14	8.51698e-17	-0.548204
C4B|P0C0L5	66.9802	4.54772e-13	3.61638e-15	-0.350071
C4BPA|P04003	18.162	0.000180147	2.52756e-05	-0.203847
C4BPB|P20851	3.01386	0.159429	0.0835178	-0.0584711
C4orf3|Q8WVX3	0.915689	0.468528	0.339198	0.0155651
C4orf33|Q8N1A6	2.03997	0.258845	0.154377	-0.0585978
C4orf48|Q5BLP8	25.6205	7.90425e-06	6.51799e-07	-0.0966497
C5|P01031	10.3732	0.00533082	0.00138206	-0.0896852
C5orf22|Q49AR2	2.00888	0.262424	0.157153	0.0159176
C5orf24|Q7Z6I8	0.483221	0.613943	0.487409	-0.0152474
C5orf30|Q96GV9	0.501497	0.605704	0.479289	-0.00952511
C5orf51|A6NDU8	0.44638	0.630379	0.504441	0.00556869
C6|P13671	16.8096	0.000318518	4.99984e-05	-0.112753
C6orf106|Q9H6K1	1.18542	0.405122	0.277628	-0.0263249
C6orf120|Q7Z4R8	1.15516	0.411049	0.283391	-0.0286059
C6orf136|Q5SQH8	11.0336	0.00397582	0.000976197	0.051733
C6orf203|Q9P0P8	3.6201	0.119122	0.0577961	0.0264757
C6orf47|O95873	4.17634	0.0909849	0.0416568	-0.0368832
C6orf89|Q6UWU4	2.81355	0.1751	0.0942451	-0.0193908
C7|P10643	0.789785	0.503468	0.374694	-0.0225398
C7orf25|Q9BPX7	1.43833	0.350912	0.231113	-0.0114635
C7orf26|Q96N11	0.0574448	0.870757	0.810714	0.00453832
C7orf43|Q8WVR3	0.490857	0.610673	0.483949	0.00790423
C7orf50|Q9BRJ6	5.97889	0.0392679	0.0150417	-0.0668326
C8A|P07357	4.23281	0.0885568	0.0402943	-0.0535474
C8B|P07358	1.7719	0.29558	0.183917	-0.0360421
C8G|P07360	1.20988	0.399397	0.272094	-0.0255513
C8orf33|Q9H7E9	2.24042	0.23395	0.135732	-0.029819
C8orf37|Q96NL8	6.43744	0.0316905	0.0115577	-0.038314
C8orf82|Q6P1X6	0.0903491	0.840524	0.763888	0.00374319
C9|P02748	13.8732	0.00113289	0.00022337	-0.154619
C9orf16|Q9BUW7	5.72303	0.0440745	0.0172	-0.042802
C9orf40|Q8IXQ3	0.442295	0.632144	0.506404	-0.00885144
C9orf64|Q5T6V5	2.06259	0.255519	0.151728	-0.0180682
C9orf72|Q96LT7	0.171767	0.778646	0.678766	-0.00589325
C9orf78|Q9NZ63	6.78594	0.0269756	0.00952786	-0.0332102
CA1|P00915	0.460787	0.623755	0.497645	-0.0371674
CA10|Q9NS85	3.60438	0.120054	0.05834	0.0372731
CA11|O75493	5.64209	0.0457581	0.0180001	0.0437117
CA14|Q9ULX7	2.60164	0.194438	0.107534	0.0478342
CA2|P00918	16.7362	0.000327689	5.18662e-05	-0.115748
CA3|P07451	19.2458	0.000112233	1.46832e-05	-0.154271
CA4|P22748	16.2621	0.000403884	6.59502e-05	0.131949
CA5B|Q9Y2D0	1.05858	0.433963	0.304159	0.0300455
CA7|P43166	19.417	0.000105509	1.35622e-05	0.0785159
CA8|P35219	25.4144	8.38213e-06	6.99424e-07	-0.07588
CAAP1|Q9H8G2	0.592954	0.570548	0.441895	-0.016002
CAB39|Q9Y376	5.64638	0.0456757	0.0179568	-0.0169795
CAB39L|Q9H9S4	6.11948	0.0364663	0.0137801	-0.0419142
CABIN1|Q9Y6J0	2.49231	0.205803	0.115336	0.0256901
CABLES1|Q8TDN4	0.883633	0.477334	0.34777	-0.0109379
CABLES2|Q9BTV7	1.77435	0.295271	0.183595	0.0142442
CABP1|Q9NZU7	39.1185	2.98162e-08	1.01661e-09	0.145656
CACFD1|Q9UGQ2	0.722421	0.52562	0.39599	0.0220511
CACHD1|Q5VU97	44.4493	3.38532e-09	8.59238e-11	-0.104861
CACNA1A|O00555	6.6075	0.0293412	0.0105123	0.0418127
CACNA1B|Q00975	8.34834	0.0132956	0.00406835	-0.0412626
CACNA1C|Q13936	2.74314	0.181436	0.0984491	0.0194493
CACNA1E|Q15878	0.0593053	0.869474	0.807721	0.00340887
CACNA1I|Q9P0X4	4.10993	0.094002	0.0433525	0.0307145
CACNA2D1|P54289	14.4157	0.000892802	0.000169063	0.0555346
CACNA2D2|Q9NY47	0.000385691	0.989829	0.984341	0.000325943
CACNA2D3|Q8IZS8	0.277564	0.71346	0.598592	0.00735433
CACNB1|Q02641	0.00444831	0.965074	0.946857	0.000971177
CACNB2|Q08289	3.97074	0.100368	0.0469698	0.0423315
CACNB3|P54284	2.88392	0.169473	0.0902377	0.0246683
CACNB4|O00305	1.74998	0.298942	0.186627	0.0215076
CACNG2|Q9Y698	3.61276	0.119563	0.0580495	0.0417017
CACNG3|O60359	19.8732	8.59311e-05	1.07351e-05	0.124014
CACNG7|P62955	3.17058	0.147794	0.0757403	0.0234249
CACNG8|Q8WXS5	24.4035	1.28618e-05	1.14608e-06	0.10538
CACTIN|Q8WUQ7	0.176054	0.775884	0.675128	0.0086802
CACUL1|Q86Y37	0.46979	0.619818	0.493496	-0.0101846
CACYBP|Q9HB71	2.66456	0.188721	0.103386	-0.0203528
CAD|P27708	8.72017	0.0112087	0.00333087	-0.0240574
CADM1|Q9BY67	3.23872	0.14302	0.072663	0.0334204
CADM2|Q8N3J6	16.996	0.000293625	4.54831e-05	0.0610053
CADM3|Q8N126	19.8774	8.58886e-05	1.07127e-05	0.0709092
CADM4|Q8NFZ8	0.00685268	0.957429	0.934067	0.00166999
CADPS|Q9ULU8	11.4468	0.00330272	0.000786106	0.0501042
CADPS2|Q86UW7	18.7348	0.000140717	1.89616e-05	0.0690066
CALB1|P05937	6.15088	0.0359585	0.0135412	0.0760152
CALB2|P22676	9.29628	0.00863416	0.00244729	-0.112298
CALCOCO1|Q9P1Z2	27.7292	3.18388e-06	2.27275e-07	0.062405
CALCOCO2|Q13137	9.14251	0.00924987	0.00265707	-0.0457569
CALCRL|Q16602	0.957653	0.459043	0.328781	-0.0332066
CALD1|Q05682	1.17781	0.406126	0.278449	-0.0324999
CALHM2|Q9HA72	0.328231	0.686173	0.567027	0.00930584
CALM1|P0DP23	10.5999	0.0048109	0.00122631	0.0367287
CALML3|P27482	8.44128	0.0127432	0.00387016	0.0406972
CALR|P27797	0.116092	0.818677	0.733489	-0.00414723
CALU|O43852	20.1727	7.57938e-05	9.24718e-06	0.0463695
CALY|Q9NYX4	0.470672	0.619462	0.493073	0.0117533
CAMK1|Q14012	14.3895	0.000900909	0.000171349	0.0354901
CAMK1D|Q8IU85	8.54395	0.0121394	0.00366165	0.0361421
CAMK1G|Q96NX5	15.0454	0.00067868	0.000122502	0.0709731
CAMK2A|Q9UQM7	3.15678	0.148561	0.0763646	0.0417592
CAMK2B|Q13554	0.0451793	0.884382	0.831782	-0.00294966
CAMK2D|Q13557	0.003066	0.97121	0.95587	0.00095359
CAMK2G|Q13555	8.26915	0.013768	0.00424587	-0.0452624
CAMK2N1|Q7Z7J9	0.378443	0.661308	0.538788	0.0138682
CAMK4|Q16566	51.2392	2.1102e-10	3.88478e-12	0.132103
CAMKK1|Q8N5S9	5.01336	0.0610009	0.0256961	0.0328204
CAMKK2|Q96RR4	38.9485	3.18726e-08	1.10061e-09	0.123047
CAMKMT|Q7Z624	0.320768	0.690111	0.571502	0.0112094
CAMKV|Q8NCB2	0.0294527	0.908543	0.863824	-0.00425589
CAMLG|P49069	0.300269	0.700728	0.584017	0.00601659
CAMSAP1|Q5T5Y3	33.2515	3.28655e-07	1.61105e-08	0.0477386
CAMSAP2|Q08AD1	1.61567	0.320281	0.204428	0.0131889
CAMSAP3|Q9P1Y5	2.16993	0.242093	0.141511	0.0182083
CAMTA1|Q9Y6Y1	0.192368	0.764602	0.661239	-0.0109046
CAMTA2|O94983	0.39504	0.653923	0.530105	0.0151686
CAND1|Q86VP6	1.7721	0.295562	0.183873	-0.0120787
CAND2|O75155	2.92243	0.166338	0.088124	0.0238585
CANT1|Q8WVQ1	0.451274	0.628317	0.502222	0.0107494
CANX|P27824	2.51972	0.202908	0.113213	-0.0143961
CAP1|Q01518	14.6281	0.000816422	0.000151634	-0.0273742
CAP2|P40123	39.2322	2.85473e-08	9.64014e-10	0.092445
CAPG|P40121	63.0759	2.10245e-12	1.99252e-14	-0.242951
CAPN1|P07384	30.5795	9.81666e-07	5.76381e-08	-0.0456832
CAPN2|P17655	51.8889	1.65175e-10	2.89687e-12	-0.12423
CAPN5|O15484	0.29085	0.706194	0.589973	0.00952812
CAPN7|Q9Y6W3	12.0626	0.00251943	0.000570028	-0.0315558
CAPNS1|P04632	45.7837	1.97849e-09	4.65528e-11	-0.0879678
CAPRIN1|Q14444	13.4689	0.00135692	0.000275078	0.0368104
CAPRIN2|Q6IMN6	0.476227	0.616754	0.490532	0.012737
CAPS|Q13938	38.0733	4.51468e-08	1.65735e-09	-0.387656
CAPZA1|P52907	5.8413	0.0416357	0.0160964	0.0127706
CAPZA2|P47755	2.55696	0.199104	0.110592	0.0133808
CAPZB|P47756	4.60006	0.0739637	0.0325666	0.0102182
CARD19|Q96LW7	0.0192653	0.92778	0.889678	-0.00172408
CARHSP1|Q9Y2V2	6.37706	0.0325115	0.0119421	-0.0599823
CARM1|Q86X55	13.8912	0.00112373	0.000221319	0.0268977
CARMIL1|Q5VZK9	7.91594	0.0161245	0.00513945	-0.0287022
CARMIL2|Q6F5E8	16.3187	0.000394809	6.40812e-05	0.0645613
CARMIL3|Q8ND23	5.88804	0.0407512	0.0157012	0.0470644
CARNS1|A5YM72	0.688854	0.536416	0.407045	0.0439815
CARS|P49589	6.45524	0.0314409	0.0114359	0.0156399
CARS2|Q9HA77	0.428692	0.63856	0.513004	0.0125845
CARTPT|Q16568	15.9636	0.000458916	7.70359e-05	-0.23389
CASC3|O15234	0.5304	0.594	0.466917	-0.0120979
CASC4|Q6P4E1	1.02061	0.442432	0.31298	-0.0121465
CASD1|Q96PB1	1.65127	0.314911	0.199555	0.0207079
CASK|O14936	3.64374	0.117695	0.0569887	-0.0171351
CASKIN1|Q8WXD9	28.8661	1.99864e-06	1.31283e-07	0.0841378
CASKIN2|Q8WXE0	0.298423	0.70175	0.585174	0.00454989
CASP1|P29466	0.189236	0.767065	0.663787	0.00790714
CASP3|P42574	2.32378	0.223688	0.128194	-0.0231353
CASP6|P55212	4.96328	0.0625949	0.0265772	-0.0607944
CASP7|P55210	15.5435	0.000561524	9.84196e-05	-0.0890333
CASP8|Q14790	0.321693	0.689908	0.571091	0.0200996
CASP9|P55211	2.82413	0.174514	0.0938329	0.0266204
CAST|P20810	0.260412	0.723042	0.610116	-0.0066935
CASTOR1|Q8WTX7	1.98489	0.265707	0.159772	0.0248862
CASTOR2|A6NHX0	20.2986	7.16381e-05	8.68553e-06	0.0497345
CAT|P04040	2.34783	0.221035	0.12624	-0.0447496
CAV1|Q03135	2.84042	0.173021	0.0926926	-0.0613498
CAV2|P51636	0.0158202	0.93522	0.899971	-0.00340488
CAVIN1|Q6NZI2	3.66817	0.116391	0.0561668	-0.0693241
CAVIN2|O95810	2.28119	0.228579	0.131733	-0.0309731
CAVIN3|Q969G5	0.991373	0.450073	0.320003	-0.0403808
CBARP|Q8N350	62.8976	2.19794e-12	2.15485e-14	0.166773
CBFB|Q13951	22.6886	2.61395e-05	2.66236e-06	-0.0960246
CBL|P22681	4.46292	0.0791409	0.0352513	0.015214
CBLB|Q13191	1.57839	0.326973	0.210004	-0.0267137
CBLL1|Q75N03	1.11488	0.420379	0.291838	-0.0201909
CBLN1|P23435	0.29249	0.705384	0.589049	-0.0189285
CBLN2|Q8IUK8	2.36025	0.219672	0.125247	-0.0316999
CBLN4|Q9NTU7	22.3593	3.01178e-05	3.13645e-06	0.137891
CBR1|P16152	3.26036	0.141554	0.0717178	-0.0524849
CBR3|O75828	22.8102	2.4893e-05	2.50557e-06	-0.100874
CBR4|Q8N4T8	0.00458225	0.964664	0.946064	0.00100811
CBSL|P0DN79	13.6427	0.00125753	0.000251506	-0.071035
CBWD1|Q9BRT8	1.30018	0.378949	0.254862	-0.0145179
CBX1|P83916	11.2842	0.00355246	0.000855996	-0.0401265
CBX3|Q13185	0.803728	0.499901	0.370515	0.00794174
CBX4|O00257	5.90409	0.0409439	0.0158022	0.0537695
CBX5|P45973	29.4502	1.56864e-06	9.9108e-08	-0.0545678
CBX7|O95931	0.330095	0.685071	0.565967	0.0129896
CC2D1A|Q6P1N0	18.5246	0.000153381	2.1069e-05	-0.0406086
CC2D1B|Q5T0F9	0.336585	0.681595	0.56213	-0.00884649
CCAR1|Q8IX12	9.69263	0.00726334	0.00198176	-0.024738
CCAR2|Q8N163	2.17232	0.24181	0.141293	0.0133254
CCDC115|Q96NT0	4.96503	0.0623358	0.0264146	-0.0242422
CCDC12|Q8WUD4	4.81008	0.0670112	0.0288703	-0.0275807
CCDC120|Q96HB5	0.131523	0.806761	0.717121	-0.00584822
CCDC124|Q96CT7	0.0116214	0.944656	0.914206	0.00132601
CCDC127|Q96BQ5	9.45775	0.00804587	0.00224548	0.0417854
CCDC134|Q9H6E4	0.198036	0.761532	0.656598	0.00701402
CCDC136|Q96JN2	16.0076	0.000449102	7.50441e-05	0.0558845
CCDC149|Q6ZUS6	1.63836	0.317055	0.201389	-0.019247
CCDC167|Q9P0B6	2.14435	0.245348	0.144045	-0.0226954
CCDC177|Q9NQR7	4.66355	0.0718171	0.0313973	0.0374991
CCDC186|Q7Z3E2	0.0915841	0.839916	0.762329	0.00326019
CCDC22|O60826	8.94554	0.0101338	0.00295182	-0.0211173
CCDC25|Q86WR0	0.882106	0.47771	0.348187	0.00835753
CCDC28A|Q8IWP9	21.6528	4.03597e-05	4.43605e-06	-0.0577435
CCDC28B|Q9BUN5	0.604807	0.565863	0.437263	-0.013737
CCDC32|Q9BV29	1.5331	0.333609	0.216373	0.0156947
CCDC43|Q96MW1	2.45958	0.208996	0.117593	0.0111453
CCDC47|Q96A33	7.03432	0.0241367	0.00831114	-0.0148612
CCDC50|Q8IVM0	5.01178	0.0610174	0.0257192	0.0276571
CCDC51|Q96ER9	6.5352	0.0303069	0.0109409	0.0328967
CCDC58|Q4VC31	16.0747	0.000436896	7.25304e-05	0.0462969
CCDC6|Q16204	11.6571	0.00299881	0.000704296	-0.0366182
CCDC61|Q9Y6R9	1.34757	0.369486	0.246565	-0.040816
CCDC80|Q76M96	0.641861	0.552756	0.423518	-0.0119286
CCDC85A|Q96PX6	4.0524	0.0963887	0.0447714	0.0306658
CCDC85B|Q15834	3.44159	0.129812	0.0643309	-0.0294722
CCDC85C|A6NKD9	0.170675	0.779497	0.679733	0.00544538
CCDC86|Q9H6F5	2.98679	0.161395	0.0848113	-0.0335932
CCDC88A|Q3V6T2	0.00484714	0.963716	0.944529	-0.000605317
CCDC9|Q9Y3X0	0.598808	0.567996	0.439486	0.0092144
CCDC90B|Q9GZT6	2.77243	0.178964	0.0966757	-0.0246879
CCDC91|Q7Z6B0	6.85848	0.0261709	0.0091541	0.0276237
CCDC92|Q53HC0	5.09208	0.0588428	0.0245691	0.0253692
CCDC93|Q567U6	20.673	6.14008e-05	7.21025e-06	-0.034334
CCDC97|Q96F63	17.6061	0.000227592	3.35686e-05	-0.0587678
CCK|P06307	9.00181	0.00986998	0.00286423	-0.0740993
CCKBR|P32239	0.0601599	0.868858	0.806391	-0.00526535
CCM2|Q9BSQ5	1.85145	0.283921	0.174373	0.0104625
CCN3|P48745	0.125212	0.811256	0.723768	0.00941147
CCNH|P51946	0.362877	0.669054	0.547342	-0.010503
CCNK|O75909	0.527656	0.595057	0.468073	0.0129547
CCNL1|Q9UK58	4.0104	0.0988095	0.0461416	-0.0629823
CCNT1|O60563	2.47549	0.208056	0.116924	-0.0399419
CCNT2|O60583	9.69618e-05	0.99486	0.99215	-0.000247518
CCNY|Q8ND76	41.4108	1.16762e-08	3.49777e-10	0.0861492
CCNYL1|Q8N7R7	26.1222	6.23964e-06	4.95501e-07	0.0799886
CCP110|O43303	5.09132	0.0588721	0.0245878	-0.0265243
CCPG1|Q9ULG6	0.155199	0.790178	0.693945	-0.011527
CCR1|P32246	3.66114	0.116876	0.0564528	-0.0470023
CCS|O14618	0.699242	0.533088	0.403533	0.00821761
CCSAP|Q6IQ19	1.59833	0.323078	0.206869	-0.0256768
CCSER2|Q9H7U1	0.659899	0.546911	0.417154	-0.0121419
CCSMST1|Q4G0I0	4.72356	0.0698423	0.0303411	0.0414959
CCT2|P78371	1.24163	0.392319	0.26582	0.00753689
CCT3|P49368	0.0338294	0.901898	0.854163	-0.00113385
CCT4|P50991	0.0700876	0.858896	0.791344	0.00193373
CCT5|P48643	2.86418	0.170919	0.0913429	0.010691
CCT6A|P40227	0.259346	0.723746	0.610848	0.00334178
CCT6B|Q92526	4.30989	0.0853238	0.0385723	-0.0563175
CCT7|Q99832	1.41155	0.356333	0.235498	0.00720496
CCT8|P50990	0.166572	0.782758	0.683392	-0.00235139
CCZ1B|P86790	0.343341	0.678746	0.558234	-0.00593338
CD109|Q6YHK3	90.4135	6.28477e-17	1.76016e-19	-0.225951
CD14|P08571	3.86696	0.105685	0.0499299	-0.0718482
CD151|P48509	27.2058	3.97633e-06	2.92811e-07	-0.109787
CD163|Q86VB7	2.76836	0.179308	0.0969203	-0.0890844
CD200|P41217	22.2051	3.22549e-05	3.37657e-06	0.07984
CD209|Q9NNX6	0.0007027	0.986041	0.978874	0.00144543
CD274|Q9NZQ7	0.0196923	0.926864	0.888497	0.00307637
CD276|Q5ZPR3	1.00832	0.445634	0.315925	-0.0158685
CD2AP|Q9Y5K6	11.2106	0.00366716	0.000889625	-0.0372385
CD2BP2|O95400	0.520156	0.597701	0.471194	-0.00809596
CD302|Q8IX05	3.77639	0.111123	0.0529349	-0.0582868
CD320|Q9NPF0	0.466157	0.621607	0.495531	-0.0179333
CD34|P28906	10.4774	0.00508349	0.00130908	-0.0697316
CD38|P28907	0.0365361	0.897179	0.848509	0.00854365
CD3EAP|O15446	0.491623	0.610518	0.483759	-0.0171701
CD40|P25942	0.581309	0.574229	0.446435	-0.0218478
CD44|P16070	63.1455	2.06295e-12	1.93261e-14	-0.457147
CD46|P15529	20.1101	7.77741e-05	9.53961e-06	-0.0511487
CD47|Q08722	15.6403	0.000523214	9.04511e-05	0.0684903
CD53|P19397	3.59645	0.120536	0.0586269	-0.0730263
CD55|P08174	0.915371	0.468551	0.339265	-0.0165541
CD58|P19256	31.9584	8.44443e-07	4.85693e-08	-0.13613
CD59|P13987	13.3021	0.00145692	0.000299795	-0.0391295
CD5L|O43866	0.778197	0.507238	0.378235	0.0379427
CD63|P08962	12.0365	0.00254784	0.000577843	-0.0499549
CD74|P04233	6.00212	0.0385248	0.0147175	-0.085299
CD81|P60033	0.0570804	0.871132	0.811293	0.00447271
CD82|P27701	0.0423593	0.88843	0.83704	-0.0079581
CD9|P21926	1.12606	0.417768	0.289252	-0.0669881
CD97|P48960	2.82802	0.174112	0.0934474	-0.0356179
CD99|P14209	22.4282	2.91658e-05	3.02461e-06	-0.265588
CD99L2|Q8TCZ2	0.0508234	0.877854	0.821751	-0.00346873
CDA|P32320	1.00274	0.447064	0.317328	-0.0240538
CDC123|O75794	0.0725954	0.856475	0.78774	0.00410492
CDC16|Q13042	5.59248	0.0467323	0.0185096	0.0180095
CDC23|Q9UJX2	0.0190807	0.927858	0.890204	-0.000946984
CDC26|Q8NHZ8	0.0839859	0.845927	0.772115	-0.00381249
CDC27|P30260	0.000316861	0.990554	0.985807	-0.000131642
CDC34|P49427	3.89808	0.104027	0.0490219	0.0304823
CDC37|Q16543	3.13323	0.15006	0.0774657	0.0167918
CDC37L1|Q7L3B6	0.221037	0.74716	0.638504	0.00474704
CDC40|O60508	0.0614265	0.867558	0.804389	-0.00368038
CDC42|P60953	11.1723	0.0037332	0.000907679	0.02374
CDC42BPA|Q5VT25	1.84653	0.284601	0.174946	0.00815143
CDC42BPB|Q9Y5S2	12.9439	0.0016993	0.000360778	0.0290374
CDC42EP1|Q00587	0.570673	0.577775	0.450432	-0.0341902
CDC42EP2|O14613	0.121721	0.814188	0.727359	-0.010567
CDC42EP4|Q9H3Q1	1.89138	0.278315	0.169808	-0.0393446
CDC42SE2|Q9NRR3	3.57543	0.121574	0.0593699	0.0326072
CDC5L|Q99459	1.8916	0.278315	0.169784	-0.011274
CDC73|Q6P1J9	10.2662	0.00559121	0.00146236	-0.0310867
CDH10|Q9Y6N8	35.7877	1.15371e-07	4.85112e-09	0.118571
CDH11|P55287	1.19336	0.402434	0.275303	0.012025
CDH12|P55289	12.1227	0.00246194	0.000554338	0.0532012
CDH13|P55290	1.16665	0.408075	0.280735	0.0262352
CDH18|Q13634	5.98854	0.0387488	0.0148242	0.0340773
CDH19|Q9H159	0.647648	0.550856	0.42144	-0.015602
CDH2|P19022	31.4071	6.98801e-07	3.87927e-08	-0.0554815
CDH20|Q9HBT6	32.5072	4.48316e-07	2.2953e-08	-0.076564
CDH22|Q9UJ99	15.3159	0.000605205	0.000107262	0.0866933
CDH4|P55283	9.95149	0.00641747	0.0017274	-0.0429418
CDH5|P33151	0.871561	0.480102	0.351081	0.0137541
CDH6|P55285	2.01657	0.261362	0.156361	0.0175763
CDH7|Q9ULB5	0.937121	0.463654	0.333598	0.012617
CDH8|P55286	10.2695	0.00558624	0.00145985	0.0685659
CDH9|Q9ULB4	5.6781	0.0450087	0.0176407	0.0447366
CDIP1|Q9H305	8.73539	0.0111379	0.00330377	0.0540011
CDIPT|O14735	11.282	0.00355442	0.000856977	0.0316043
CDK11A|Q9UQ88	0.0524162	0.875783	0.819114	-0.013009
CDK11B|P21127	0.127679	0.809284	0.721038	-0.00321443
CDK12|Q9NYV4	0.267792	0.719039	0.605152	0.0101739
CDK13|Q14004	0.640159	0.553358	0.424362	0.0147004
CDK14|O94921	26.2399	5.92496e-06	4.6793e-07	0.0572932
CDK16|Q00536	62.9927	2.1317e-12	2.06668e-14	0.0639114
CDK17|Q00537	1.56691	0.328525	0.211381	0.0123491
CDK18|Q07002	7.71595	0.0177066	0.00572861	-0.0352796
CDK19|Q9BWU1	0.373379	0.663572	0.541556	-0.0123063
CDK2|P24941	2.97167	0.162839	0.0857478	-0.0334862
CDK20|Q8IZL9	1.93524	0.272378	0.165177	0.0262344
CDK2AP1|O14519	1.36742	0.365643	0.243149	0.0204378
CDK4|P11802	3.2577	0.141713	0.0718443	-0.0266358
CDK5|Q00535	16.4472	0.000372922	6.00412e-05	0.0399747
CDK5R1|Q15078	7.12011	0.0232772	0.00797205	0.0636315
CDK5R2|Q13319	23.388	1.9753e-05	1.90214e-06	0.107446
CDK5RAP1|Q96SZ6	1.11123	0.421564	0.292828	0.0258322
CDK5RAP3|Q96JB5	2.75162	0.180706	0.0979318	-0.0156468
CDK6|Q00534	0.37004	0.665552	0.543534	0.0186987
CDK7|P50613	0.230238	0.741253	0.63168	-0.00862053
CDK9|P50750	4.25144	0.0877232	0.0398577	0.0219003
CDKAL1|Q5VV42	0.0664149	0.862146	0.79678	0.00544065
CDKL5|O76039	5.71545	0.0441943	0.0172733	0.0328909
CDKN1B|P46527	3.5936	0.120665	0.058716	-0.0399526
CDKN1C|P49918	0.145335	0.797506	0.703421	-0.0150386
CDKN2AIP|Q9NXV6	9.17344	0.00912113	0.00261313	-0.0298133
CDKN2C|P42773	10.7912	0.00444442	0.00111062	-0.0704093
CDKN2D|P55273	0.182342	0.77184	0.669623	-0.0055988
CDR2L|Q86X02	0.394441	0.654006	0.530329	0.0109922
CDS1|Q92903	6.8211	0.0265658	0.00934434	0.0544439
CDS2|O95674	2.79014	0.177333	0.0956206	-0.0219076
CDV3|Q9UKY7	2.0369	0.258754	0.154294	0.0242586
CDYL|Q9Y232	0.247866	0.730297	0.618921	-0.00936896
CDYL2|Q8N8U2	1.28093	0.383648	0.258607	0.0246541
CEBPB|P17676	5.36533	0.0522912	0.0212013	-0.241047
CEBPZ|Q03701	1.42033	0.354454	0.234102	0.0149184
CEBPZOS|A8MTT3	26.0642	6.39183e-06	5.09676e-07	0.0832696
CELF1|Q92879	0.584835	0.573043	0.44487	0.00760583
CELF2|O95319	6.42414	0.0318537	0.0116346	0.0333178
CELF3|Q5SZQ8	0.811106	0.497837	0.368389	0.0171534
CELF4|Q9BZC1	2.93829	0.165148	0.0872694	-0.0274342
CELF5|Q8N6W0	1.48196	0.342541	0.224182	0.0239854
CELF6|Q96J87	0.164338	0.784291	0.68541	0.00636699
CELSR2|Q9HCU4	4.31185	0.0851596	0.0384795	0.0185952
CEMIP2|Q9UHN6	4.4353	0.0801717	0.035824	-0.0221928
CEND1|Q8N111	13.2909	0.00146232	0.000301543	0.0723994
CENPV|Q7Z7K6	13.2643	0.00147864	0.000305714	-0.0458909
CEP104|O60308	0.000758405	0.985815	0.978047	0.000481433
CEP170|Q5SW79	0.6099	0.564303	0.435283	0.00559311
CEP170B|Q9Y4F5	39.4425	2.6132e-08	8.73914e-10	0.0727708
CEP170P1|Q96L14	0.0532499	0.875178	0.817691	0.00607279
CEP250|Q9BV73	0.506502	0.603797	0.477073	-0.0154798
CEP290|O15078	1.80084	0.291443	0.18039	0.014914
CEP350|Q5VT06	2.55418	0.200079	0.111313	-0.0283177
CEP41|Q9BYV8	6.18105	0.0354688	0.0133158	0.0225138
CEP44|Q9C0F1	0.378593	0.661308	0.53872	-0.00979767
CEP68|Q76N32	6.79666	0.0268806	0.00948958	-0.0441616
CEP70|Q8NHQ1	0.184465	0.77075	0.667899	0.00626657
CEP76|Q8TAP6	0.0713638	0.857879	0.789513	0.00930892
CEP85|Q6P2H3	0.826952	0.49267	0.363921	-0.0209571
CEP97|Q8IW35	0.782786	0.505876	0.376817	0.00878429
CEPT1|Q9Y6K0	2.39631	0.216091	0.122405	-0.0171752
CERK|Q8TCT0	2.20664	0.237491	0.138226	0.0191304
CERS1|P27544	23.2785	2.05718e-05	1.98995e-06	-0.0693005
CERS2|Q96G23	4.10348	0.0941438	0.0434518	-0.0712728
CERS4|Q9HA82	0.778549	0.507167	0.37811	-0.0136021
CERS6|Q6ZMG9	1.0086	0.445582	0.315839	-0.0128638
CES1|P23141	5.68116	0.0449534	0.0176092	-0.12587
CETN2|P41208	23.1965	2.12985e-05	2.07185e-06	-0.0550051
CETN3|O15182	1.72056	0.303926	0.190864	-0.0362477
CFAP20|Q9Y6A4	2.90848	0.167409	0.0888834	0.0250381
CFAP298|P57076	0.297222	0.70248	0.585936	-0.00802891
CFAP36|Q96G28	3.28184	0.139999	0.0707926	0.0183071
CFAP410|O43822	0.114151	0.820262	0.735644	0.0102424
CFB|P00751	3.20421	0.145355	0.0741977	-0.0710493
CFD|P00746	1.5771	0.327094	0.210152	-0.0388452
CFDP1|Q9UEE9	42.6788	7.01565e-09	1.9799e-10	-0.121588
CFH|P08603	17.2616	0.000262481	3.97725e-05	-0.126606
CFHR2|P36980	11.0499	0.00400483	0.000984195	-0.145609
CFI|P05156	2.52068	0.202825	0.113144	-0.0351155
CFL1|P23528	1.93205	0.272532	0.1653	0.0111678
CFL2|Q9Y281	1.88793	0.278853	0.170197	0.0270574
CGGBP1|Q9UFW8	16.0738	0.000438903	7.30071e-05	-0.059992
CGNL1|Q0VF96	20.7676	5.89122e-05	6.87951e-06	-0.0580073
CGREF1|Q99674	0.347956	0.676275	0.555606	0.00950781
CHADL|Q6NUI6	14.5231	0.000873664	0.000164074	-0.0791513
CHAMP1|Q96JM3	4.49861	0.0777328	0.034531	-0.0209244
CHCHD1|Q96BP2	24.2985	1.35404e-05	1.22129e-06	0.0911873
CHCHD10|Q8WYQ3	14.3637	0.000909775	0.00017363	0.121287
CHCHD2|Q9Y6H1	10.4522	0.00513899	0.00132561	0.0946331
CHCHD3|Q9NX63	14.5691	0.000837199	0.000156288	0.0632362
CHCHD4|Q8N4Q1	5.96336	0.039264	0.0150341	0.0385546
CHCHD5|Q9BSY4	1.03597	0.438985	0.309394	0.0176984
CHCHD6|Q9BRQ6	22.9176	2.38434e-05	2.37655e-06	0.0877914
CHCHD7|Q9BUK0	2.20102	0.238036	0.138699	0.0254051
CHD1L|Q86WJ1	1.99404	0.264507	0.158733	-0.0209158
CHD2|O14647	4.10609	0.0940228	0.0433857	0.0199708
CHD3|Q12873	1.48098	0.342823	0.224441	0.0250424
CHD4|Q14839	7.02883	0.0242019	0.00833621	-0.0193652
CHD5|Q8TDI0	4.37534	0.0825895	0.0371023	0.0283704
CHD6|Q8TD26	4.7279	0.0697391	0.0302887	0.0325358
CHD8|Q9HCK8	0.28607	0.708554	0.59306	0.0179381
CHDH|Q8NE62	22.5696	2.74031e-05	2.8209e-06	-0.10385
CHERP|Q8IWX8	0.0745185	0.855254	0.785008	0.00183953
CHGA|P10645	47.2828	1.07072e-09	2.34439e-11	-0.192746
CHGB|P05060	4.07864	0.0952259	0.0440883	-0.0470761
CHI3L1|P36222	5.33482	0.0527243	0.0214171	-0.0887945
CHIC1|Q5VXU3	0.526353	0.595652	0.468735	0.0120886
CHID1|Q9BWS9	0.0873753	0.843295	0.767693	-0.00355806
CHKA|P35790	7.63341	0.0184241	0.00599485	-0.0420858
CHKB|Q9Y259	19.9035	8.48527e-05	1.05742e-05	-0.0509774
CHL1|O00533	9.96174	0.00638787	0.00171805	0.0408777
CHM|P24386	3.18539	0.146805	0.0750497	0.015788
CHML|P26374	37.1244	6.7527e-08	2.59663e-09	0.0973428
CHMP1A|Q9HD42	3.10659	0.151968	0.0787322	-0.0149241
CHMP1B|Q7LBR1	0.192611	0.764522	0.660987	-0.00340165
CHMP2A|O43633	4.90439	0.0640726	0.027346	0.0186348
CHMP2B|Q9UQN3	1.03854	0.438398	0.308771	-0.0117017
CHMP3|Q9Y3E7	16.2241	0.000409285	6.72333e-05	-0.0308745
CHMP4A|Q9BY43	1.78794	0.293261	0.18193	-0.0189888
CHMP4B|Q9H444	4.68069	0.0712782	0.0310891	0.0130054
CHMP5|Q9NZZ3	3.17257	0.147699	0.0756356	0.013199
CHMP6|Q96FZ7	0.405758	0.648899	0.524491	-0.00682436
CHMP7|Q8WUX9	4.85955	0.0653704	0.0280566	0.0194269
CHN1|P15882	3.30408	0.13867	0.0698485	-0.0153293
CHN2|P52757	27.8567	3.046e-06	2.13684e-07	0.0663409
CHORDC1|Q9UHD1	3.24594	0.142519	0.0723461	-0.0318234
CHP1|Q99653	29.7623	1.37387e-06	8.53059e-08	0.0679744
CHPF|Q8IZ52	0.723086	0.525699	0.396107	0.0264633
CHPT1|Q8WUD6	0.938425	0.463741	0.333792	-0.0333276
CHRD|Q9H2X0	17.8805	0.000203177	2.93035e-05	-0.0733129
CHRDL1|Q9BU40	2.41592	0.215011	0.121746	-0.0638713
CHRM1|P11229	3.40729	0.131877	0.0656458	0.0430532
CHRM3|P20309	18.0299	0.000190587	2.70102e-05	-0.0885433
CHRM4|P08173	9.86999	0.00668036	0.00180399	0.069964
CHRNA4|P43681	5.08398	0.0597545	0.0250279	0.0730182
CHST1|O43916	4.50752	0.0776908	0.0345038	-0.0387425
CHSY3|Q70JA7	1.50868	0.338274	0.220394	0.0355104
CHTF8|P0CG12	2.16352	0.24287	0.14215	0.0355496
CHTOP|Q9Y3Y2	1.81708	0.288916	0.178417	-0.0208827
CHUK|O15111	10.9768	0.00407442	0.00100573	-0.0296507
CHURC1|Q8WUH1	23.3688	1.9763e-05	1.90526e-06	-0.0623063
CIAO1|O76071	35.153	1.51726e-07	6.54504e-09	-0.0403115
CIAO2A|Q9H5X1	5.6162	0.0465226	0.0184013	-0.0402058
CIAO2B|Q9Y3D0	1.43182	0.352225	0.232169	-0.0117534
CIAO3|Q9H6Q4	5.79447	0.0425746	0.0165243	-0.0228699
CIAPIN1|Q6FI81	31.4631	6.83858e-07	3.77686e-08	0.0548606
CIB1|Q99828	1.39419	0.359708	0.238395	-0.0285314
CIC|Q96RK0	1.54673	0.331922	0.214339	-0.0160916
CIRBP|Q14011	13.7612	0.00119091	0.000236625	0.140678
CISD1|Q9NZ45	25.6128	7.72016e-06	6.34937e-07	0.0861851
CISD2|Q8N5K1	4.06659	0.0957928	0.0444007	-0.016282
CISD3|P0C7P0	5.45994	0.0497798	0.0199453	-0.101466
CIT|O14578	0.0586893	0.870021	0.808703	0.00426931
CKAP4|Q07065	12.4843	0.002081	0.000457818	0.048174
CKAP5|Q14008	5.00267	0.0611998	0.0258532	0.0132234
CKB|P12277	0.927964	0.46582	0.335969	0.00837308
CKM|P06732	0.0241945	0.91713	0.876469	0.00437429
CKMT1A|P12532	2.12968	0.246739	0.145248	0.0254184
CKMT2|P17540	2.58587	0.1961	0.108603	0.0242046
CLASP1|Q7Z460	9.9932	0.00630781	0.00168964	0.0286019
CLASP2|O75122	31.1032	7.93457e-07	4.48589e-08	0.0392638
CLASRP|Q8N2M8	0.00220448	0.975521	0.962589	0.0011609
CLCC1|Q96S66	7.12811	0.0231025	0.00789461	-0.0290252
CLCN2|P51788	1.86247	0.282376	0.173147	-0.0422369
CLCN3|P51790	13.2299	0.00149958	0.000311187	-0.02901
CLCN4|P51793	2.46177	0.208852	0.11743	-0.0168487
CLCN6|P51797	20.1145	7.77741e-05	9.51915e-06	-0.0441229
CLCN7|P51798	47.2341	1.08939e-09	2.39714e-11	-0.0624218
CLDN10|P78369	65.7914	7.14437e-13	6.07038e-15	-0.257696
CLDN11|O75508	0.0258418	0.91428	0.872368	0.0103015
CLDN12|P56749	1.17196	0.407312	0.279705	0.0201292
CLDN5|O00501	0.198476	0.761166	0.656195	-0.0093521
CLDND1|Q9NY35	3.28532	0.139826	0.0706443	0.0471449
CLEC14A|Q86T13	0.941352	0.46262	0.332552	0.0208737
CLEC16A|Q2KHT3	0.144754	0.797817	0.7038	0.00303261
CLEC2L|P0C7M8	24.5145	1.23022e-05	1.08549e-06	0.108816
CLEC3B|P05452	2.82211	0.174514	0.0937474	0.0425205
CLGN|O14967	0.891364	0.475183	0.345672	-0.0188611
CLIC1|O00299	16.654	0.000340912	5.40705e-05	-0.113462
CLIC2|O15247	2.9533	0.164097	0.0864683	-0.0265564
CLIC4|Q9Y696	3.20853	0.145108	0.0740039	-0.0673899
CLIC5|Q9NZA1	0.0258083	0.91428	0.87245	-0.00344482
CLIC6|Q96NY7	1.03343	0.440017	0.310452	-0.0506574
CLINT1|Q14677	8.31461	0.013506	0.00414303	0.0246475
CLIP1|P30622	9.60608	0.00754116	0.00207505	-0.0222221
CLIP2|Q9UDT6	4.05414	0.0963133	0.0447259	-0.0129263
CLIP3|Q96DZ5	16.5251	0.000360954	5.77172e-05	0.0314276
CLIP4|Q8N3C7	2.28108	0.228579	0.131744	0.0181546
CLK4|Q9HAZ1	9.61567	0.00764734	0.0021101	-0.0731229
CLMN|Q96JQ2	1.25968	0.387927	0.262379	-0.0241922
CLMP|Q9H6B4	0.0503264	0.878525	0.822636	-0.00566267
CLN5|O75503	0.909658	0.470167	0.340897	-0.0175813
CLN8|Q9UBY8	5.01094	0.0611093	0.0258017	-0.0493609
CLNS1A|P54105	22.4192	2.92644e-05	3.03801e-06	-0.0469935
CLOCK|O15516	0.980809	0.453165	0.322892	-0.0228122
CLPB|Q9H078	1.6729	0.311347	0.19661	0.0203267
CLPP|Q16740	0.106568	0.825651	0.744255	-0.00366593
CLPTM1|O96005	34.5814	1.90159e-07	8.57579e-09	0.0642589
CLPTM1L|Q96KA5	0.181047	0.772527	0.670701	0.00458738
CLPX|O76031	0.0316201	0.905317	0.858953	-0.00371175
CLSTN1|O94985	3.31772	0.137832	0.0692761	-0.0283468
CLSTN2|Q9H4D0	11.2633	0.00357936	0.000866377	-0.0513843
CLSTN3|Q9BQT9	0.287546	0.707735	0.592092	-0.00678712
CLTA|P09496	2.53439	0.201397	0.112172	0.0258345
CLTB|P09497	1.53479	0.333322	0.216114	0.0203216
CLTC|Q00610	2.69202	0.186212	0.10163	0.0230613
CLTCL1|P53675	0.0246451	0.916152	0.875335	-0.00194585
CLU|P10909	89.7975	7.71917e-17	2.27034e-19	-0.27008
CLUH|O75153	17.022	0.000290197	4.48888e-05	0.0346198
CLVS1|Q8IUQ0	6.86795	0.0260511	0.00910652	0.0365424
CLVS2|Q5SYC1	0.0120891	0.943437	0.912503	-0.00128594
CLYBL|Q8N0X4	3.05754	0.155764	0.0811229	0.0671126
CMAS|Q8NFW8	4.1792	0.0908187	0.0415708	-0.0174209
CMBL|Q96DG6	51.8416	1.67695e-10	2.95933e-12	-0.0924005
CMC1|Q7Z7K0	2.91948	0.166451	0.0882839	0.0282839
CMC2|Q9NRP2	25.679	7.50499e-06	6.14788e-07	0.138869
CMC4|P56277	0.0639601	0.865123	0.800474	-0.00450421
CMIP|Q8IY22	1.30535	0.377909	0.253915	-0.010325
CMPK1|P30085	0.483724	0.613889	0.48714	-0.00666357
CMPK2|Q5EBM0	2.76124	0.17992	0.0973488	-0.0235232
CMSS1|Q9BQ75	0.000717816	0.986041	0.978643	0.000479272
CMTM4|Q8IZR5	11.7563	0.00287007	0.000668746	-0.0662876
CMTM5|Q96DZ9	0.0235472	0.91873	0.878119	-0.00572774
CMTM6|Q9NX76	24.9081	1.04555e-05	8.96347e-07	-0.0873892
CMTR1|Q8N1G2	2.41217	0.21424	0.121179	-0.0161513
CNBP|P62633	0.321859	0.689748	0.570808	0.0150362
CNDP1|Q96KN2	0.793	0.50268	0.373725	-0.0333506
CNDP2|Q96KP4	19.9825	8.23666e-05	1.01657e-05	-0.0887814
CNIH2|Q6PI25	0.0525014	0.875673	0.818907	-0.00560309
CNIH3|Q8TBE1	0.41868	0.643432	0.51832	0.0151451
CNIH4|Q9P003	1.02612	0.441016	0.31169	0.0118692
CNK3/IPCEF1|G9CGD6	17.9023	0.000200184	2.88007e-05	0.0682481
CNKSR2|Q8WXI2	0.22354	0.745163	0.636611	0.00585744
CNN1|P51911	0.0368542	0.896698	0.847859	0.017283
CNN2|Q99439	0.336627	0.681595	0.562122	0.0173113
CNN3|Q15417	15.3735	0.000587527	0.000103617	-0.087634
CNNM1|Q9NRU3	3.81032	0.108703	0.0516282	0.0224055
CNNM2|Q9H8M5	1.01927	0.442743	0.313296	0.00913768
CNNM3|Q8NE01	17.843	0.00020527	2.96725e-05	-0.0496846
CNNM4|Q6P4Q7	8.80594	0.0107903	0.00318108	0.0430311
CNOT1|A5YKK6	4.54912e-06	0.998889	0.998299	-1.12148e-05
CNOT10|Q9H9A5	2.53079	0.201695	0.112426	0.00977164
CNOT11|Q9UKZ1	1.78069	0.294251	0.182833	0.018338
CNOT2|Q9NZN8	0.994166	0.449325	0.319325	0.00764739
CNOT3|O75175	0.586003	0.572702	0.444416	-0.00648366
CNOT4|O95628	0.428041	0.638743	0.513324	0.0044608
CNOT6L|Q96LI5	0.510886	0.60219	0.475258	-0.010418
CNOT7|Q9UIV1	2.58916	0.195773	0.108379	-0.014823
CNOT8|Q9UFF9	1.38886	0.361303	0.239616	0.0285333
CNOT9|Q92600	0.00356766	0.968757	0.9524	0.000429709
CNP|P09543	0.0166043	0.933428	0.897534	-0.00709211
CNPY2|Q9Y2B0	0.201411	0.75928	0.653825	-0.00395532
CNPY3|Q9BT09	1.41333	0.356003	0.235202	-0.0158746
CNPY4|Q8N129	4.61211	0.0735613	0.0323413	-0.0318138
CNR1|P21554	0.480869	0.614804	0.488428	0.0137521
CNRIP1|Q96F85	2.1367	0.245917	0.144589	0.0194774
CNST|Q6PJW8	8.44387	0.0127284	0.00386427	-0.030723
CNTFR|P26992	0.0133553	0.940427	0.908055	0.00165014
CNTN1|Q12860	18.6099	0.000148133	2.01867e-05	0.0417557
CNTN2|Q02246	3.08623	0.153543	0.0797151	0.0328164
CNTN3|Q9P232	1.92817	0.272986	0.165724	0.0211374
CNTN4|Q8IWV2	2.11421	0.24859	0.146714	0.0195705
CNTN5|O94779	2.37829	0.217535	0.123815	-0.0238242
CNTN6|Q9UQ52	6.22189	0.0348051	0.0130197	0.0405178
CNTNAP1|P78357	1.34677	0.369486	0.246528	0.0205477
CNTNAP2|Q9UHC6	10.5872	0.00483474	0.00123449	0.0433806
CNTNAP3|Q9BZ76	1.47812	0.343196	0.224834	-0.0196704
CNTNAP4|Q9C0A0	0.668922	0.543823	0.41391	-0.0083721
CNTNAP5|Q8WYK1	12.4951	0.00207406	0.000455255	0.053201
CNTRL|Q7Z7A1	6.38415	0.0325993	0.0119886	-0.259519
CNTROB|Q8N137	0.213495	0.752333	0.644414	0.0145751
COA1|Q9GZY4	25.2332	9.14609e-06	7.69352e-07	0.0827101
COA3|Q9Y2R0	4.34605	0.0837668	0.0377225	0.0341582
COA4|Q9NYJ1	2.82379	0.174422	0.0936519	0.0314726
COA5|Q86WW8	1.67425	0.311221	0.19643	-0.021594
COA6|Q5JTJ3	34.8546	1.70823e-07	7.53631e-09	0.118893
COA7|Q96BR5	32.642	4.24989e-07	2.15272e-08	0.109771
COASY|Q13057	2.15211	0.244309	0.143152	-0.0125268
COBL|O75128	14.4087	0.000894194	0.000169679	-0.0372395
COBLL1|Q53SF7	0.246143	0.731468	0.620074	-0.0100638
COCH|O43405	0.340529	0.680159	0.560101	0.0279433
COG1|Q8WTW3	3.85041	0.10655	0.0504198	0.01504
COG2|Q14746	0.0674321	0.861297	0.795245	0.00212528
COG3|Q96JB2	2.94089	0.164986	0.0871298	0.0121589
COG4|Q9H9E3	3.77241	0.110889	0.0527991	0.0153687
COG5|Q9UP83	7.95025	0.0158817	0.00504478	0.0219954
COG6|Q9Y2V7	5.20579	0.0558593	0.0230313	0.0177511
COG7|P83436	0.840728	0.489013	0.359736	0.00682467
COG8|Q96MW5	7.69698	0.017866	0.00578797	0.0221179
COIL|P38432	1.74585	0.299534	0.187192	0.0212797
COL11A1|P12107	13.9487	0.00114719	0.00022644	-0.302909
COL12A1|Q99715	2.11744	0.248155	0.146406	-0.0882432
COL14A1|Q05707	0.942737	0.462231	0.332156	-0.0728889
COL15A1|P39059	3.48081	0.127343	0.0628254	-0.0413771
COL16A1|Q07092	0.047861	0.88146	0.827017	0.0117014
COL18A1|P39060	6.22467	0.0347637	0.0129966	-0.100683
COL1A1|P02452	4.06243	0.0959677	0.044509	-0.266156
COL1A2|P08123	4.56368	0.0752345	0.0332573	-0.259405
COL21A1|Q96P44	0.116609	0.81859	0.733013	-0.0203175
COL23A1|Q86Y22	6.36211	0.032705	0.0120524	-0.316423
COL25A1|Q9BXS0	59.3434	1.31513e-11	1.66182e-13	-0.927566
COL26A1|Q96A83	0.843868	0.488244	0.358896	0.0219069
COL2A1|P02458	3.06121	0.155626	0.080949	-0.216379
COL3A1|P02461	1.66391	0.312905	0.197867	-0.106323
COL4A1|P02462	6.56347	0.0299363	0.0107712	-0.100694
COL4A2|P08572	5.93792	0.0397472	0.0152494	-0.086456
COL4A3|Q01955	0.0225894	0.920643	0.880628	-0.00530194
COL4A3BP|Q9Y5P4	1.83239	0.286432	0.176602	0.0101996
COL4A4|P53420	0.971412	0.455505	0.325155	-0.0306617
COL4A5|P29400	3.16312	0.148724	0.076549	-0.0693469
COL5A1|P20908	1.97629	0.266752	0.160923	-0.107885
COL5A2|P05997	0.712988	0.528504	0.398988	-0.050259
COL6A1|P12109	4.29655	0.0857759	0.0388234	-0.153565
COL6A2|P12110	4.39641	0.08171	0.036636	-0.167199
COL6A3|P12111	4.60036	0.0739637	0.032561	-0.163489
COL9A2|Q14055	0.590757	0.571571	0.442998	-0.0475666
COLEC12|Q5KU26	7.47172	0.0198077	0.00655079	-0.0648275
COLGALT1|Q8NBJ5	3.39653	0.132424	0.0660678	0.0244888
COLGALT2|Q8IYK4	0.5505	0.585649	0.458567	-0.00997048
COMMD1|Q8N668	8.13475	0.0146083	0.00456548	-0.0200323
COMMD10|Q9Y6G5	28.1733	2.66362e-06	1.83378e-07	-0.040827
COMMD2|Q86X83	2.33031	0.222966	0.127659	-0.0140145
COMMD3|Q9UBI1	10.687	0.00462817	0.00117128	-0.0254766
COMMD4|Q9H0A8	3.68656	0.115517	0.0555564	-0.0202529
COMMD5|Q9GZQ3	19.3591	0.000107406	1.38748e-05	-0.0311856
COMMD6|Q7Z4G1	16.4679	0.000369686	5.94397e-05	-0.0301403
COMMD7|Q86VX2	21.7822	3.82858e-05	4.16111e-06	-0.0321121
COMMD8|Q9NX08	7.85465	0.0165955	0.0053131	-0.0211595
COMMD9|Q9P000	28.0902	2.75957e-06	1.90885e-07	-0.0409981
COMT|P21964	11.4278	0.00333282	0.000793995	-0.0514247
COMTD1|Q86VU5	5.13918	0.0576028	0.0239196	-0.0588388
COPA|P53621	4.87102	0.0650747	0.0278729	-0.0114206
COPB1|P53618	4.0414	0.0968534	0.0450611	-0.0103574
COPB2|P35606	14.4252	0.000889683	0.000168245	-0.0214675
COPE|O14579	0.0620618	0.867052	0.803393	-0.00154051
COPG1|Q9Y678	8.99723	0.00988679	0.00287126	-0.0167152
COPG2|Q9UBF2	0.0418716	0.889311	0.837968	-0.00142067
COPRS|Q9NQ92	30.2032	1.13979e-06	6.90328e-08	-0.119111
COPS2|P61201	6.47103	0.0312139	0.0113363	0.0110046
COPS3|Q9UNS2	0.131142	0.806923	0.71744	-0.00293674
COPS4|Q9BT78	3.16134	0.148332	0.0761535	0.00821705
COPS5|Q92905	0.083375	0.846508	0.772923	0.00144392
COPS6|Q7L5N1	2.55019	0.199756	0.111063	0.00859529
COPS7A|Q9UBW8	9.48022	0.00797194	0.00221877	0.0233111
COPS7B|Q9H9Q2	7.90455	0.0162021	0.00517127	-0.0243324
COPS8|Q99627	0.171618	0.778646	0.678898	0.00220971
COPS9|Q8WXC6	3.38325	0.133356	0.06662	0.0222366
COPZ1|P61923	1.31367	0.376034	0.252409	-0.00807273
COQ10A|Q96MF6	2.54496	0.200179	0.111429	0.0244718
COQ10B|Q9H8M1	4.05626	0.0962163	0.0446704	0.0373394
COQ3|Q9NZJ6	1.69168	0.308257	0.194121	0.0264321
COQ5|Q5HYK3	0.648277	0.550725	0.421203	0.0123202
COQ6|Q9Y2Z9	4.19606	0.0901232	0.0411638	0.03572
COQ7|Q99807	6.46353	0.0313157	0.0113835	0.0446392
COQ8A|Q8NI60	6.70695	0.0280469	0.00995086	0.0289115
COQ8B|Q96D53	1.20047	0.401042	0.274002	-0.0211386
COQ9|O75208	15.2356	0.000624556	0.000111168	0.0612717
CORO1A|P31146	35.3206	1.41253e-07	6.0471e-09	0.103408
CORO1B|Q9BR76	5.29299	0.0537032	0.02192	-0.021192
CORO1C|Q9ULV4	8.93058	0.0102	0.00297555	-0.027348
CORO2A|Q92828	15.4774	0.000561034	9.82727e-05	0.0479072
CORO2B|Q9UQ03	18.5639	0.000150745	2.06577e-05	0.0455213
CORO6|Q6QEF8	13.4181	0.00138697	0.00028238	0.0854985
CORO7|P57737	5.64001	0.0457634	0.0180212	0.0231496
COTL1|Q14019	38.8895	3.23552e-08	1.13137e-09	-0.111961
COX11|Q9Y6N1	16.1057	0.000431189	7.13951e-05	0.0652393
COX14|Q96I36	0.271767	0.716702	0.602536	0.0120198
COX15|Q7KZN9	4.11554	0.0937034	0.0431464	-0.0288872
COX16|Q9P0S2	0.180311	0.773158	0.671334	0.0072972
COX17|Q14061	0.107242	0.825651	0.743476	0.00834776
COX18|Q8N8Q8	3.84459	0.106875	0.0505968	0.0251038
COX19|Q49B96	20.8675	5.64671e-05	6.55092e-06	0.081717
COX20|Q5RI15	4.8724	0.0650398	0.0278509	0.0302622
COX4I1|P13073	17.1711	0.000272792	4.1632e-05	0.0872354
COX5A|P20674	21.4695	4.35033e-05	4.85739e-06	0.0931933
COX5B|P10606	18.6649	0.000145033	1.9638e-05	0.0772386
COX6A1|P12074	12.4467	0.0021195	0.000466844	0.0996266
COX6B1|P14854	26.5732	5.15291e-06	3.97976e-07	0.0991529
COX6C|P09669	22.1874	3.24369e-05	3.40623e-06	0.104013
COX7A1|P24310	3.5874	0.120923	0.0589333	0.0620825
COX7A2|P14406	19.9737	8.25818e-05	1.02103e-05	0.0962101
COX7A2L|O14548	30.2716	1.10499e-06	6.6805e-08	0.114755
COX7B|P24311	3.83253	0.107558	0.0509551	0.0684203
COX7C|P15954	13.3155	0.00144763	0.000297725	0.0830374
COX8A|P10176	6.55989	0.0299865	0.0107925	0.0702261
CP|P00450	8.29993	0.013594	0.00417595	-0.116427
CPD|O75976	5.39401	0.0512805	0.0207021	0.0257933
CPE|P16870	24.1362	1.43279e-05	1.30637e-06	-0.106562
CPEB1|Q9BZB8	0.0270108	0.912968	0.869577	0.00394545
CPEB2|Q7Z5Q1	0.0740744	0.855458	0.785633	0.00284504
CPEB3|Q8NE35	4.13406	0.0929138	0.0426817	0.0218057
CPEB4|Q17RY0	14.5702	0.000837199	0.000156314	0.0490749
CPLX1|O14810	34.9911	1.62142e-07	7.06525e-09	0.186969
CPLX2|Q6PUV4	21.0697	5.18715e-05	5.92171e-06	0.122952
CPLX3|Q8WVH0	3.337	0.136564	0.0684756	0.0554091
CPM|P14384	6.57041	0.0298758	0.0107299	-0.0979912
CPN1|P15169	1.96079	0.269261	0.162788	-0.0489991
CPN2|P22792	4.86816	0.0651403	0.0279286	-0.0589611
CPNE1|Q99829	1.01806	0.44308	0.313583	-0.0298662
CPNE2|Q96FN4	0.686002	0.537619	0.408017	-0.0154637
CPNE3|O75131	29.7941	1.35538e-06	8.40096e-08	-0.0888474
CPNE4|Q96A23	26.9023	4.5264e-06	3.39233e-07	0.0803214
CPNE5|Q9HCH3	6.93092	0.0253304	0.00879666	0.0543075
CPNE6|O95741	22.8034	2.49497e-05	2.51399e-06	-0.102757
CPNE7|Q9UBL6	2.3402	0.221944	0.126856	0.0301005
CPNE8|Q86YQ8	1.02952	0.440411	0.310878	-0.0166513
CPNE9|Q8IYJ1	23.4776	1.89542e-05	1.80457e-06	0.0921233
CPOX|P36551	3.40559	0.131961	0.0657073	0.0291215
CPPED1|Q9BRF8	0.30505	0.698251	0.581039	-0.013921
CPQ|Q9Y646	1.87427	0.28069	0.171747	-0.0322084
CPS1|P31327	0.315966	0.692301	0.574354	-0.0106837
CPSF1|Q10570	0.0541408	0.874195	0.816126	-0.00170531
CPSF2|Q9P2I0	2.89283	0.168822	0.089744	0.0221401
CPSF3|Q9UKF6	7.60803	0.0186182	0.00607483	-0.0268118
CPSF4|O95639	0.0072474	0.956581	0.932208	-0.00127912
CPSF6|Q16630	7.49304	0.0196008	0.00646741	-0.0244052
CPSF7|Q8N684	2.80545	0.175873	0.0947185	-0.0154421
CPT1A|P50416	3.29445	0.139263	0.0702559	0.0277418
CPT1B|Q92523	0.0470084	0.88246	0.828532	-0.00735026
CPT1C|Q8TCG5	12.2664	0.00230029	0.000512679	0.037796
CPT2|P23786	0.0804169	0.84903	0.776878	0.0063027
CPTP|Q5TA50	3.94807	0.101503	0.0476002	0.0205514
CPVL|Q9H3G5	6.95119	0.0251524	0.00869923	-0.106204
CRABP1|P29762	14.4462	0.000881686	0.000166445	-0.254933
CRABP2|P29373	3.05808	0.155749	0.0810962	-0.0665429
CRADD|P78560	1.74959	0.29897	0.186677	-0.0181592
CRAT|P43155	6.44309	0.0315963	0.011513	0.0398761
CRB2|Q5IJ48	25.9399	6.85054e-06	5.5073e-07	-0.0946508
CRBN|Q96SW2	5.89118	0.0406613	0.0156533	0.0241776
CREB1|P16220	0.347042	0.676813	0.556122	-0.00744976
CREB3L4|Q8TEY5	0.534477	0.592237	0.465266	-0.0396519
CREBBP|Q92793	1.66598	0.312489	0.197535	-0.0122798
CREG1|O75629	0.291527	0.705891	0.589549	-0.00974107
CREG2|Q8IUH2	0.257448	0.724872	0.612193	-0.0131058
CRELD1|Q96HD1	19.7051	9.20637e-05	1.16734e-05	0.06683
CRELD2|Q6UXH1	7.45039	0.0199958	0.00661952	0.0715841
CRH|P06850	34.141	2.53971e-07	1.20899e-08	0.186303
CRHBP|P24387	1.08243	0.42809	0.298777	-0.0224046
CRIM1|Q9NZV1	8.57494	0.0120983	0.00364661	-0.0648344
CRIP1|P50238	0.139713	0.801089	0.708763	-0.0210664
CRIP2|P52943	2.93418	0.165361	0.08749	0.0290362
CRK|P46108	10.8	0.00442251	0.0011037	-0.0212131
CRKL|P46109	24.185	1.40435e-05	1.27548e-06	-0.0329861
CRLF1|O75462	18.0333	0.000199004	2.84632e-05	-0.1359
CRLF3|Q8IUI8	16.7671	0.000323718	5.10614e-05	-0.0533345
CRMP1|Q14194	15.2584	0.000618465	0.000109882	0.0575035
CRNKL1|Q9BZJ0	1.8197	0.288519	0.178109	-0.0136864
CROCC|Q5TZA2	22.1377	3.29787e-05	3.49079e-06	-0.0655281
CROT|Q9UKG9	3.17669	0.147464	0.0754469	0.0258662
CRP|P02741	1.98218	0.265854	0.15993	-0.141577
CRTAC1|Q9NQ79	3.5638	0.122255	0.0597689	-0.0241382
CRTAP|O75718	1.40711	0.357522	0.236478	-0.0290791
CRTC1|Q6UUV9	2.05878	0.256018	0.152105	-0.0230917
CRTC2|Q53ET0	0.835279	0.490503	0.361305	-0.0143051
CRTC3|Q6UUV7	0.699864	0.53299	0.4034	-0.0209243
CRY2|Q49AN0	5.33745	0.0530822	0.0216261	0.041916
CRYAB|P02511	1.38579	0.361427	0.23981	-0.0642322
CRYBG1|Q9Y4K1	0.0144579	0.9383	0.904366	-0.00153612
CRYBG3|Q68DQ2	0.13101	0.80698	0.717579	-0.00696153
CRYL1|Q9Y2S2	33.9239	2.47669e-07	1.1709e-08	-0.110056
CRYM|Q14894	16.3334	0.000392539	6.3606e-05	0.090948
CRYZ|Q08257	0.0907695	0.840342	0.763356	-0.00880053
CRYZL1|O95825	1.62124	0.319467	0.203652	-0.0112818
CS|O75390	24.8136	1.08835e-05	9.37784e-07	0.0813935
CSAD|Q9Y600	7.60759	0.0186182	0.00607627	-0.0331384
CSDC2|Q9Y534	0.955488	0.4592	0.328943	0.0236763
CSDE1|O75534	24.3989	1.28754e-05	1.14868e-06	0.0379914
CSE1L|P55060	0.740292	0.519726	0.390078	0.0077707
CSF1R|P07333	0.503586	0.605143	0.478379	0.0174706
CSK|P41240	54.217	6.56934e-11	1.01617e-12	-0.0652373
CSMD1|Q96PZ7	14.4051	0.000894772	0.000169987	0.0449175
CSMD2|Q7Z408	13.5458	0.00131331	0.00026438	0.0435436
CSMD3|Q7Z407	17.7377	0.000214822	3.12872e-05	0.0589412
CSNK1A1|P48729	30.1728	1.15241e-06	7.00484e-08	-0.0499719
CSNK1D|P48730	27.6503	3.28427e-06	2.36124e-07	-0.0756668
CSNK1E|P49674	76.8495	1.08089e-14	5.18076e-17	-0.0940968
CSNK1G1|Q9HCP0	6.74824	0.0275003	0.00972695	0.0299771
CSNK1G2|P78368	8.93072	0.0102037	0.00297885	0.038446
CSNK1G3|Q9Y6M4	10.2831	0.00555091	0.0014494	0.0258483
CSNK2A1|P68400	26.2763	5.8373e-06	4.59735e-07	0.040275
CSNK2A2|P19784	1.06964	0.431122	0.301645	0.00810471
CSNK2B|P67870	5.42766	0.0504508	0.0203122	0.0188748
CSPG4|Q6UVK1	0.0050105	0.963558	0.943604	-0.000845313
CSPG5|O95196	9.57204	0.0076547	0.00211296	0.0625629
CSPP1|Q1MSJ5	0.00149844	0.97888	0.969151	0.00110945
CSRP1|P21291	39.0465	3.06392e-08	1.05135e-09	-0.147919
CSRP2|Q16527	0.117615	0.817779	0.731814	-0.0107801
CST3|P01034	1.51069	0.337576	0.219749	0.0378722
CSTA|P01040	4.0092	0.0988095	0.0461434	-0.0796225
CSTB|P04080	70.094	1.38828e-13	9.3762e-16	-0.107947
CSTF1|Q05048	0.0472364	0.882259	0.828055	0.00205736
CSTF2|P33240	0.106007	0.826173	0.744905	0.00290915
CSTF2T|Q9H0L4	0.143031	0.798958	0.705485	-0.00390045
CSTF3|Q12996	1.22046	0.396915	0.269928	-0.00845693
CTBP1|Q13363	3.44166	0.129788	0.0643001	0.0360363
CTBP2|P56545	1.12977	0.417018	0.28846	0.0169898
CTBS|Q01459	1.34627	0.369519	0.246628	-0.0238261
CTCF|P49711	8.73773	0.0111379	0.00330101	-0.0396979
CTDNEP1|O95476	10.587	0.00490563	0.00125859	0.0424537
CTDP1|Q9Y5B0	1.84692	0.284583	0.174904	-0.0160697
CTDSP1|Q9GZU7	2.61328	0.19435	0.107379	-0.0339628
CTDSPL|O15194	0.612757	0.563298	0.434316	0.0119988
CTDSPL2|Q05D32	1.45404	0.348028	0.228834	-0.0289432
CTF1|Q16619	2.12558	0.248155	0.146396	-0.0489667
CTGF|P29279	17.2232	0.000270402	4.12083e-05	-0.0911611
CTH|P32929	0.558216	0.58219	0.455414	0.00786147
CTHRC1|Q96CG8	340.443	7.20384e-52	3.92366e-55	-0.763632
CTIF|O43310	1.35891	0.36698	0.244413	-0.00869234
CTNNA1|P35221	34.9859	1.62142e-07	7.08268e-09	-0.0896194
CTNNA2|P26232	2.04294	0.258019	0.153687	-0.0161848
CTNNA3|Q9UI47	0.608844	0.564509	0.43568	-0.0229841
CTNNAL1|Q9UBT7	6.55473	0.0300615	0.0108261	-0.0362774
CTNNB1|P35222	0.710546	0.529249	0.399761	-0.00793072
CTNNBIP1|Q9NSA3	0.0987539	0.833112	0.7535	-0.0048065
CTNNBL1|Q8WYA6	5.31988	0.0530048	0.0215888	-0.0174829
CTNND1|O60716	9.44265	0.00810135	0.00226361	0.0424213
CTNND2|Q9UQB3	0.700809	0.532624	0.403007	-0.00908626
CTPS1|P17812	1.90475	0.276404	0.168311	0.0131005
CTPS2|Q9NRF8	15.931	0.000462991	7.80226e-05	-0.0446976
CTR9|Q6PD62	2.97384	0.162263	0.0853916	-0.0170768
CTRB2|Q6GPI1	1.22577	0.396199	0.269139	0.0174422
CTSA|P10619	6.93014	0.0253333	0.00880042	-0.0346702
CTSB|P07858	7.42057	0.0202903	0.00672807	-0.0391975
CTSC|P53634	2.39431	0.216323	0.122566	-0.0442839
CTSD|P07339	36.088	1.03072e-07	4.21086e-09	-0.0807356
CTSF|Q9UBX1	19.8119	8.8124e-05	1.10683e-05	-0.0577603
CTSG|P08311	0.641801	0.552756	0.42353	0.0400485
CTSH|P09668	4.47432	0.0786782	0.0350195	-0.0704849
CTSL|P07711	0.001688	0.978295	0.967248	0.000601752
CTSS|P25774	2.42468	0.21366	0.120734	-0.046746
CTSZ|Q9UBR2	13.0946	0.00158898	0.000333721	-0.0843941
CTTN|Q14247	6.36274	0.0326797	0.0120374	0.0361365
CTTNBP2|Q8WZ74	25.6683	7.53429e-06	6.18009e-07	0.0473401
CTTNBP2NL|Q9P2B4	9.31297	0.00857082	0.0024256	0.0322898
CTU1|Q7Z7A3	0.000514171	0.988058	0.981923	0.000311829
CTU2|Q2VPK5	0.00345946	0.969304	0.953127	0.000780557
CTXN1|P60606	0.205249	0.757075	0.650853	0.0136598
CUEDC1|Q9NWM3	0.279503	0.712692	0.597346	-0.00914437
CUEDC2|Q9H467	2.2607	0.231019	0.133477	-0.0160089
CUL1|Q13616	0.304799	0.698347	0.581195	0.0035366
CUL2|Q13617	15.7862	0.00049229	8.39789e-05	0.0255788
CUL3|Q13618	17.0822	0.000283293	4.35433e-05	0.0257018
CUL4A|Q13619	6.40966	0.0320529	0.0117283	-0.0165057
CUL4B|Q13620	8.70661	0.01127	0.00335521	-0.0211656
CUL5|Q93034	0.624479	0.558849	0.429851	-0.00366287
CUL7|Q14999	0.00241579	0.974494	0.960824	-0.000805839
CUL9|Q8IWT3	0.302141	0.699508	0.582847	-0.00555313
CUSTOS|Q96C57	0.58245	0.573718	0.445912	0.0221004
CUTA|O60888	5.92213	0.0400426	0.0153846	-0.0179599
CUTC|Q9NTM9	5.10272	0.0585854	0.0244234	-0.0254139
CUX1|P39880	0.00624624	0.959406	0.937045	0.00119653
CUX1|Q13948	0.144099	0.798311	0.704479	0.0112075
CWC15|Q9P013	2.60514	0.19428	0.107298	-0.0279166
CWC22|Q9HCG8	0.0464235	0.883302	0.829523	-0.00336215
CWC27|Q6UX04	0.175861	0.775884	0.675181	0.00416126
CWF19L1|Q69YN2	5.8397	0.0416496	0.0161109	0.0288766
CX3CR1|P49238	0.0579965	0.870431	0.809842	-0.0070023
CXADR|P78310	9.84127	0.006779	0.00183136	0.061836
CXCL12|P48061	9.65949	0.00738444	0.00202147	-0.144065
CXCL14|O95715	9.48633	0.00807418	0.00225426	-0.0872018
CXCL16|Q9H2A7	1.54438	0.332419	0.215022	0.0403333
CXorf38|Q8TB03	5.33832	0.0526232	0.0213645	-0.0286297
CXorf56|Q9H5V9	1.29177	0.38071	0.256419	-0.0159154
CXXC1|Q9P0U4	0.503378	0.605256	0.478535	-0.0133118
CYB561|P49447	3.10821	0.151899	0.0786798	-0.0370448
CYB5A|P00167	7.14188	0.0229875	0.00783528	-0.028172
CYB5B|O43169	0.626251	0.558237	0.429198	0.0160852
CYB5R1|Q9UHQ9	17.6508	0.000223057	3.26873e-05	0.0706598
CYB5R2|Q6BCY4	3.42094	0.131008	0.0651044	-0.0770501
CYB5R3|P00387	1.00801	0.445646	0.315982	-0.0138514
CYB5R4|Q7L1T6	2.27873	0.228947	0.132006	0.0230794
CYBA|P13498	25.6971	7.48715e-06	6.12511e-07	-0.148864
CYBB|P04839	26.713	4.88356e-06	3.71853e-07	-0.152807
CYBC1|Q9BQA9	0.0899442	0.840729	0.764403	0.00397432
CYBRD1|Q53TN4	20.3106	7.12733e-05	8.63354e-06	-0.223942
CYC1|P08574	34.2914	2.12998e-07	9.8378e-09	0.0967275
CYCS|P00004	0.0191224	0.927858	0.890127	0.0183801
CYCS|P99999	43.4001	5.09617e-09	1.3934e-10	0.133381
CYFIP1|Q7L576	17.5512	0.000232338	3.43698e-05	-0.046705
CYFIP2|Q96F07	11.1191	0.00382335	0.000933348	0.0379826
CYGB|Q8WWM9	36.6228	8.25665e-08	3.27388e-09	-0.0986024
CYHR1|Q6ZMK1	3.10464	0.152109	0.0788547	0.0259174
CYLD|Q9NQC7	1.16726	0.408075	0.280609	0.0129046
CYP20A1|Q6UW02	2.14841	0.244652	0.143499	0.0645339
CYP27A1|Q02318	0.977435	0.453773	0.323425	0.0139864
CYP2J2|P51589	14.5894	0.000892802	0.000169138	-0.110535
CYP2U1|Q7Z449	2.48586	0.206291	0.115668	-0.026469
CYP46A1|Q9Y6A2	8.0884	0.014927	0.00468135	0.0486012
CYP4F11|Q9HBI6	32.78	4.00549e-07	2.01583e-08	-0.128511
CYP4V2|Q6ZWL3	1.65852	0.314143	0.198957	0.0466287
CYP4X1|Q8N118	7.91499	0.0161272	0.00514208	0.0503624
CYP51A1|Q16850	4.64134	0.07257	0.0318027	0.0559745
CYP7B1|O75881	7.35626	0.0208985	0.00696844	0.0431071
CYR61|O00622	21.0784	5.78268e-05	6.73386e-06	-0.215141
CYSTM1|Q9H1C7	9.0121	0.00982687	0.00284851	0.0462288
CYTH1|Q15438	6.13594	0.0362276	0.0136544	-0.0201609
CYTH2|Q99418	26.9563	4.41582e-06	3.30465e-07	0.06628
CYTH3|O43739	1.7344	0.301208	0.188597	0.0127589
CZIB|Q9NWV4	20.666	6.1557e-05	7.23529e-06	-0.0659299
D2HGDH|Q8N465	1.36096e-05	0.998255	0.997058	0.000113707
DAAM1|Q9Y4D1	8.7229	0.0112006	0.003326	-0.0253663
DAAM2|Q86T65	5.51027	0.0485643	0.019387	-0.0657456
DAB1|O75553	0.148021	0.79535	0.700646	-0.00562487
DAB2|P98082	1.71124	0.304888	0.191634	-0.0319506
DAB2IP|Q5VWQ8	6.6595	0.0286238	0.0102148	0.0307974
DACT3|Q96B18	0.272971	0.715969	0.601632	0.00614795
DAD1|P61803	0.139351	0.801343	0.709123	0.0065295
DAG1|Q14118	21.361	4.55938e-05	5.12557e-06	-0.0494942
DAGLA|Q9Y4D2	6.76817	0.027225	0.00962068	0.0367018
DAGLB|Q8NCG7	12.4839	0.002081	0.000457911	-0.0497916
DAP|P51397	15.8846	0.000472499	7.98823e-05	-0.0680271
DAP3|P51398	26.5238	5.25565e-06	4.07627e-07	0.0908791
DAPK1|P53355	16.5913	0.000350231	5.58156e-05	-0.0364898
DAPK2|Q9UIK4	0.0397564	0.891959	0.842114	-0.00534222
DAPK3|O43293	0.25205	0.727957	0.615909	-0.0052957
DARS|P14868	16.2259	0.000409285	6.71702e-05	-0.0280063
DARS2|Q6PI48	0.289252	0.706812	0.590996	0.00778013
DAXX|Q9UER7	0.991615	0.450189	0.320135	-0.0232119
DAZAP1|Q96EP5	0.94982	0.460671	0.330348	0.00968028
DAZAP2|Q15038	6.66797	0.0285664	0.0101837	-0.049782
DBI|P07108	88.1279	1.43521e-16	4.5339e-19	-0.213535
DBN1|Q16643	3.41552	0.131349	0.0653168	0.0275735
DBNDD1|Q9H9R9	2.95238	0.164097	0.0865171	0.0263873
DBNL|Q9UJU6	8.08217	0.0149617	0.00469714	0.036282
DBR1|Q9UK59	0.279253	0.712692	0.597481	-0.00642133
DBT|P11182	35.9518	1.08466e-07	4.48988e-09	0.0854417
DCAF1|Q9Y4B6	0.465204	0.621607	0.495593	-0.00773498
DCAF10|Q5QP82	0.309917	0.695498	0.578067	-0.00998371
DCAF11|Q8TEB1	0.280235	0.712202	0.596838	0.00554303
DCAF13|Q9NV06	0.303245	0.699345	0.582255	-0.00947707
DCAF5|Q96JK2	2.6593	0.189883	0.104291	-0.0374725
DCAF6|Q58WW2	2.04118	0.258268	0.153864	-0.0178404
DCAF7|P61962	0.0372291	0.895995	0.847096	0.00128816
DCAF8|Q5TAQ9	9.6784	0.00730733	0.00199679	0.0363489
DCAKD|Q8WVC6	0.332039	0.683995	0.564782	0.00733204
DCBLD2|Q96PD2	0.0098548	0.949653	0.920998	0.00201898
DCC|P43146	6.56408	0.0299353	0.0107676	0.0322887
DCD|P81605	0.979742	0.453265	0.323013	-0.0265317
DCHS1|Q96JQ0	1.18964	0.403186	0.276125	0.0252838
DCK|P27707	1.47605	0.343436	0.225104	0.0146864
DCLK1|O15075	50.5219	2.80307e-10	5.37408e-12	0.0877793
DCLK2|Q8N568	0.211805	0.752876	0.645604	0.00533597
DCN|P07585	1.79202	0.292622	0.181433	-0.0950454
DCP1A|Q9NPI6	5.46288	0.0497129	0.0199122	0.0264697
DCP1B|Q8IZD4	0.147097	0.796047	0.701527	-0.00576432
DCP2|Q8IU60	3.71136	0.114147	0.0547481	-0.0240065
DCPS|Q96C86	6.19814	0.0351777	0.0131897	-0.0307562
DCTD|P32321	5.63061	0.0459932	0.0181167	-0.039269
DCTN1|Q14203	2.12404	0.247314	0.14578	0.00887017
DCTN2|Q13561	5.08109	0.0591196	0.0247233	0.0195157
DCTN3|O75935	1.87229	0.280911	0.171974	0.00865824
DCTN4|Q9UJW0	0.207482	0.755485	0.648993	0.00318135
DCTN5|Q9BTE1	1.79435	0.292362	0.18115	0.00797636
DCTN6|O00399	8.71784	0.0112186	0.00333503	0.0240744
DCTPP1|Q9H773	2.13821	0.245917	0.14463	0.0373278
DCUN1D1|Q96GG9	10.5592	0.00488802	0.00125289	0.0197685
DCUN1D2|Q6PH85	2.23333	0.23414	0.135893	-0.0267053
DCUN1D3|Q8IWE4	0.668173	0.544088	0.414171	0.00691995
DCUN1D4|Q92564	1.33261	0.372413	0.249087	-0.0205268
DCUN1D5|Q9BTE7	10.4284	0.00520002	0.00134419	0.157874
DCX|O43602	4.92884	0.0633449	0.0269664	0.0313682
DCXR|Q7Z4W1	0.00444325	0.965074	0.946887	0.00128664
DDA1|Q9BW61	3.0124	0.159256	0.0833926	0.0251741
DDAH1|O94760	14.1491	0.000994668	0.000193841	-0.0316006
DDAH2|O95865	55.774	3.49277e-11	5.06033e-13	-0.149474
DDB1|Q16531	8.25281	0.0138654	0.00428347	0.0160806
DDB2|Q92466	7.22011	0.0227389	0.00773322	-0.0981037
DDHD1|Q8NEL9	42.9442	6.16716e-09	1.71982e-10	0.065854
DDHD2|O94830	3.04647	0.156592	0.0816733	0.0101651
DDI2|Q5TDH0	5.4239	0.0505443	0.0203554	0.0193765
DDN|O94850	0.239793	0.73551	0.624623	0.0190675
DDO|Q99489	0.360427	0.670169	0.548619	-0.0107612
DDOST|P39656	0.0353355	0.899529	0.850989	-0.00175875
DDR1|Q08345	5.35506	0.0522111	0.0211631	-0.0342729
DDR2|Q16832	1.16718	0.408075	0.2807	-0.0203363
DDRGK1|Q96HY6	6.18218	0.0354607	0.0133074	-0.0254607
DDT|P30046	0.255928	0.725792	0.613207	-0.0104924
DDX1|Q92499	17.5834	0.000228757	3.38152e-05	-0.0241522
DDX10|Q13206	0.0324763	0.903958	0.857086	-0.00283623
DDX17|Q92841	17.4904	0.000238513	3.54392e-05	-0.0379912
DDX18|Q9NVP1	3.25272	0.142057	0.0720498	0.0182483
DDX19A|Q9NUU7	0.0964168	0.835415	0.756333	0.00190193
DDX19B|Q9UMR2	0.00138871	0.979661	0.970293	-0.000556568
DDX20|Q9UHI6	0.727226	0.52404	0.394289	-0.0105029
DDX21|Q9NR30	1.55381	0.330573	0.213296	-0.0150077
DDX23|Q9BUQ8	8.87411	0.0104586	0.00306694	-0.0232585
DDX24|Q9GZR7	5.72178	0.0440745	0.0172121	-0.0316178
DDX25|Q9UHL0	1.54079	0.332589	0.215233	0.0157589
DDX27|Q96GQ7	0.261268	0.722656	0.609534	0.007027
[truncated: 7,182 more rows]
